# Supplementary material for: Irx3 is required for postnatal maturation of the mouse ventricular conduction system
Source: Sci Rep. 2016 Jan 20;6:19197. doi: 10.1038/srep19197 (PMC4726432; doi:10.1038/srep19197)
Supplement: Supplementary Dataset [file srep19197-s2.xls]

## Sheet: Nkx25.Irx3
gene_id	gene_name	gene_biotype	Type
ENSMUSG00000037361	0610009D07Rik	protein_coding	Nkx2.5.Tbx5.Irx3
ENSMUSG00000019689	1110001J03Rik	protein_coding	Tbx5.Nkx2.5….Nkx2.5.Irx3
ENSMUSG00000022972	1110004E09Rik	protein_coding	Tbx5…Nkx2.5.Irx3
ENSMUSG00000038544	1110054O05Rik	protein_coding	Nkx2.5.Tbx5.Irx3
ENSMUSG00000033688	1300017J02Rik	protein_coding	Nkx2.5.Tbx5.Irx3
ENSMUSG00000001062	1300018I17Rik	protein_coding	Nkx2.5.Tbx5.Irx3
ENSMUSG00000026051	1500015O10Rik	protein_coding	Tbx5…Nkx2.5.Irx3
ENSMUSG00000024118	1600002H07Rik	protein_coding	Nkx2.5.Tbx5.Irx3
ENSMUSG00000038523	1700003F12Rik	protein_coding	Nkx2.5.Tbx5.Irx3
ENSMUSG00000034764	1700006J14Rik	lincRNA	Nkx2.5.Tbx5.Irx3
ENSMUSG00000015962	1700016C15Rik	protein_coding	Tbx5…Nkx2.5.Irx3
ENSMUSG00000057072	1700022P22Rik	protein_coding	Nkx2.5.Tbx5.Irx3
ENSMUSG00000087653	1700087M22Rik	antisense	Tbx5…Nkx2.5.Irx3
ENSMUSG00000024786	1700123I01Rik	protein_coding	Tbx5…Nkx2.5.Irx3
ENSMUSG00000078554	1700125D06Rik	protein_coding	Tbx5.Nkx2.5….Nkx2.5.Irx3
ENSMUSG00000022507	1810013L24Rik	protein_coding	Tbx5.Nkx2.5….Nkx2.5.Irx3
ENSMUSG00000086390	1810019D21Rik	lincRNA	Tbx5.Nkx2.5….Nkx2.5.Irx3
ENSMUSG00000067297	2010002M12Rik	protein_coding	Nkx2.5.Irx3
ENSMUSG00000029384	2010109A12Rik	protein_coding	Tbx5…Nkx2.5.Irx3
ENSMUSG00000083844	2210015D19Rik	pseudogene	Nkx2.5.Tbx5.Irx3
ENSMUSG00000036731	2310002J15Rik	protein_coding	Nkx2.5.Tbx5.Irx3
ENSMUSG00000031983	2310022B05Rik	protein_coding	Nkx2.5.Tbx5.Irx3
ENSMUSG00000072852	2310040G07Rik	antisense	Nkx2.5.Tbx5.Irx3
ENSMUSG00000085080	2310044K18Rik	antisense	Nkx2.5.Tbx5.Irx3
ENSMUSG00000032840	2410131K14Rik	protein_coding	Tbx5…Nkx2.5.Irx3
ENSMUSG00000093565	2610019E17Rik	antisense	Tbx5.Nkx2.5….Nkx2.5.Irx3
ENSMUSG00000085236	2610206C17Rik	lincRNA	Tbx5…Nkx2.5.Irx3
ENSMUSG00000038005	2700029M09Rik	protein_coding	Tbx5…Nkx2.5.Irx3
ENSMUSG00000085696	2700086A05Rik	antisense	Tbx5…Nkx2.5.Irx3
ENSMUSG00000026258	3110079O15Rik	protein_coding	Tbx5…Nkx2.5.Irx3
ENSMUSG00000064202	4430402I18Rik	protein_coding	Tbx5…Nkx2.5.Irx3
ENSMUSG00000048478	4732415M23Rik	protein_coding	Nkx2.5.Tbx5.Irx3
ENSMUSG00000032057	4833427G06Rik	protein_coding	Nkx2.5.Irx3
ENSMUSG00000066944	4921513D11Rik	protein_coding	Tbx5…Nkx2.5.Irx3
ENSMUSG00000079177	4930417G10Rik	protein_coding	Nkx2.5.Tbx5.Irx3
ENSMUSG00000074248	4930432M17Rik	protein_coding	Nkx2.5.Tbx5.Irx3
ENSMUSG00000085842	4930448K12Rik	antisense	Nkx2.5.Irx3
ENSMUSG00000044306	4930500M09Rik	protein_coding	Tbx5…Nkx2.5.Irx3
ENSMUSG00000097129	4930507D05RIK	protein_coding	Tbx5.Nkx2.5….Nkx2.5.Irx3
ENSMUSG00000097602	4930519P11RIK	protein_coding	Nkx2.5.Tbx5.Irx3
ENSMUSG00000060491	4930522H14Rik	protein_coding	Nkx2.5.Tbx5.Irx3
ENSMUSG00000086315	4930555J06Rik	antisense	Tbx5.Nkx2.5….Nkx2.5.Irx3
ENSMUSG00000051788	4930564D02Rik	protein_coding	Nkx2.5.Tbx5.Irx3
ENSMUSG00000086113	4930596I21Rik	sense_intronic	Nkx2.5.Tbx5.Irx3
ENSMUSG00000053442	4930597O21Rik	protein_coding	Nkx2.5.Tbx5.Irx3
ENSMUSG00000050930	4933403G14Rik	protein_coding	Nkx2.5.Tbx5.Irx3
ENSMUSG00000021133	4933426M11Rik	protein_coding	Tbx5…Nkx2.5.Irx3
ENSMUSG00000020807	4933427D14Rik	protein_coding	Tbx5.Nkx2.5….Nkx2.5.Irx3
ENSMUSG00000036770	4933433C11Rik	protein_coding	Nkx2.5.Tbx5.Irx3
ENSMUSG00000081618	5033423K11Rik	pseudogene	Nkx2.5.Irx3
ENSMUSG00000052291	5330438D12Rik	processed_pseudogene	Tbx5…Nkx2.5.Irx3
ENSMUSG00000091393	5330438I03Rik	protein_coding	Tbx5…Nkx2.5.Irx3
ENSMUSG00000056445	5730446D14Rik	antisense	Tbx5…Nkx2.5.Irx3
ENSMUSG00000084942	7330404K18Rik	antisense	Nkx2.5.Tbx5.Irx3
ENSMUSG00000044600	9130011J15Rik	protein_coding	Tbx5…Nkx2.5.Irx3
ENSMUSG00000038768	9130409I23Rik	protein_coding	Tbx5.Nkx2.5….Nkx2.5.Irx3
ENSMUSG00000090191	9230105E05Rik	antisense	Nkx2.5.Tbx5.Irx3
ENSMUSG00000044794	9330133O14Rik	processed_pseudogene	Nkx2.5.Tbx5.Irx3
ENSMUSG00000086554	9530034E10Rik	antisense	Nkx2.5.Tbx5.Irx3
ENSMUSG00000045065	9930022D16Rik	protein_coding	Tbx5…Nkx2.5.Irx3
ENSMUSG00000042976	9930038B18Rik	lincRNA	Tbx5.Nkx2.5….Nkx2.5.Irx3
ENSMUSG00000087125	A230108P19Rik	antisense	Tbx5.Nkx2.5….Nkx2.5.Irx3
ENSMUSG00000090564	A430057M04Rik	processed_transcript	Nkx2.5.Tbx5.Irx3
ENSMUSG00000093578	A430110C17Rik	lincRNA	Nkx2.5.Tbx5.Irx3
ENSMUSG00000035173	A630007B06Rik	protein_coding	Tbx5.Nkx2.5….Nkx2.5.Irx3
ENSMUSG00000090551	A730015C16Rik	protein_coding	Nkx2.5.Tbx5.Irx3
ENSMUSG00000044522	A730020M07Rik	protein_coding	Nkx2.5.Tbx5.Irx3
ENSMUSG00000090120	A730090N16Rik	antisense	Tbx5…Nkx2.5.Irx3
ENSMUSG00000059555	A830007P12Rik	protein_coding	Nkx2.5.Tbx5.Irx3
ENSMUSG00000091890	A830073O21Rik	protein_coding	Tbx5.Nkx2.5….Nkx2.5.Irx3
ENSMUSG00000050545	A830093I24Rik	protein_coding	Nkx2.5.Tbx5.Irx3
ENSMUSG00000055923	Aasdh	protein_coding	Nkx2.5.Tbx5.Irx3
ENSMUSG00000057880	Abat	protein_coding	Tbx5.Irx3….Nkx2.5.Irx3
ENSMUSG00000028973	Abcb8	protein_coding	Nkx2.5.Tbx5.Irx3
ENSMUSG00000003234	Abcf3	protein_coding	Tbx5.Nkx2.5….Nkx2.5.Irx3
ENSMUSG00000080473	AC024607.1	miRNA	Tbx5.Irx3….Nkx2.5.Irx3
ENSMUSG00000097045	AC087229.1	lincRNA	Tbx5.Nkx2.5….Nkx2.5.Irx3
ENSMUSG00000080661	AC101970.1	miRNA	Tbx5…Nkx2.5.Irx3
ENSMUSG00000097558	AC102249.1	lincRNA	Tbx5…Nkx2.5.Irx3
ENSMUSG00000097454	AC107837.1	lincRNA	Tbx5.Nkx2.5….Nkx2.5.Irx3
ENSMUSG00000076287	AC109299.1	miRNA	Tbx5…Nkx2.5.Irx3
ENSMUSG00000094580	AC109305.1	miRNA	Nkx2.5.Irx3
ENSMUSG00000097738	AC113104.1	lincRNA	Tbx5.Nkx2.5….Nkx2.5.Irx3
ENSMUSG00000096494	AC114613.1	miRNA	Tbx5.Nkx2.5….Nkx2.5.Irx3
ENSMUSG00000093124	AC114917.1	miRNA	Nkx2.5.Tbx5.Irx3
ENSMUSG00000076039	AC115005.1	miRNA	Nkx2.5.Tbx5.Irx3
ENSMUSG00000093196	AC115706.1	miRNA	Tbx5.Nkx2.5….Nkx2.5.Irx3
ENSMUSG00000097867	AC116484.1	lincRNA	Tbx5…Nkx2.5.Irx3
ENSMUSG00000097474	AC116511.1	lincRNA	Nkx2.5.Tbx5.Irx3
ENSMUSG00000092968	AC118255.1	miRNA	Nkx2.5.Tbx5.Irx3
ENSMUSG00000097060	AC118255.2	lincRNA	Nkx2.5.Tbx5.Irx3
ENSMUSG00000097595	AC119806.1	lincRNA	Tbx5.Nkx2.5….Nkx2.5.Irx3
ENSMUSG00000080496	AC120540.1	miRNA	Tbx5…Nkx2.5.Irx3
ENSMUSG00000097667	AC120540.2	lincRNA	Tbx5…Nkx2.5.Irx3
ENSMUSG00000097584	AC121099.1	lincRNA	Nkx2.5.Tbx5.Irx3
ENSMUSG00000097403	AC122127.1	lincRNA	Nkx2.5.Tbx5.Irx3
ENSMUSG00000097133	AC122200.1	lincRNA	Tbx5…Nkx2.5.Irx3
ENSMUSG00000097191	AC122546.1	lincRNA	Nkx2.5.Tbx5.Irx3
ENSMUSG00000084508	AC123057.1	miRNA	Nkx2.5.Irx3
ENSMUSG00000097610	AC124191.1	lincRNA	Tbx5.Nkx2.5….Nkx2.5.Irx3
ENSMUSG00000097206	AC124762.1	lincRNA	Tbx5…Nkx2.5.Irx3
ENSMUSG00000094141	AC124828.1	protein_coding	Tbx5…Nkx2.5.Irx3
ENSMUSG00000077892	AC124987.1	miRNA	Tbx5.Irx3….Nkx2.5.Irx3
ENSMUSG00000092935	AC125110.1	miRNA	Tbx5…Nkx2.5.Irx3
ENSMUSG00000094591	AC126807.1	miRNA	Tbx5…Nkx2.5.Irx3
ENSMUSG00000093086	AC127419.1	miRNA	Tbx5…Nkx2.5.Irx3
ENSMUSG00000096474	AC130279.1	processed_pseudogene	Tbx5.Nkx2.5….Nkx2.5.Irx3
ENSMUSG00000093125	AC130474.1	miRNA	Tbx5.Nkx2.5….Nkx2.5.Irx3
ENSMUSG00000077846	AC131591.1	miRNA	Tbx5.Nkx2.5….Nkx2.5.Irx3
ENSMUSG00000076370	AC132253.1	miRNA	Tbx5…Nkx2.5.Irx3
ENSMUSG00000080659	AC132253.2	miRNA	Tbx5…Nkx2.5.Irx3
ENSMUSG00000096872	AC132253.3	protein_coding	Tbx5…Nkx2.5.Irx3
ENSMUSG00000097828	AC132347.1	lincRNA	Nkx2.5.Tbx5.Irx3
ENSMUSG00000080561	AC133891.1	miRNA	Tbx5.Nkx2.5….Nkx2.5.Irx3
ENSMUSG00000097575	AC134537.1	lincRNA	Tbx5…Nkx2.5.Irx3
ENSMUSG00000093256	AC134560.1	miRNA	Tbx5…Nkx2.5.Irx3
ENSMUSG00000097462	AC136008.1	lincRNA	Tbx5.Nkx2.5….Nkx2.5.Irx3
ENSMUSG00000096935	AC137525.1	lincRNA	Tbx5…Nkx2.5.Irx3
ENSMUSG00000097845	AC138229.1	protein_coding	Nkx2.5.Tbx5.Irx3
ENSMUSG00000097196	AC138358.1	lincRNA	Tbx5…Nkx2.5.Irx3
ENSMUSG00000093021	AC138604.1	miRNA	Tbx5.Irx3….Nkx2.5.Irx3
ENSMUSG00000097641	AC138768.1	lincRNA	Tbx5…Nkx2.5.Irx3
ENSMUSG00000093404	AC139376.1	miRNA	Tbx5…Nkx2.5.Irx3
ENSMUSG00000097076	AC140333.1	lincRNA	Tbx5.Nkx2.5….Nkx2.5.Irx3
ENSMUSG00000097309	AC140333.2	lincRNA	Tbx5…Nkx2.5.Irx3
ENSMUSG00000093331	AC144543.1	miRNA	Tbx5…Nkx2.5.Irx3
ENSMUSG00000097755	AC145591.1	lincRNA	Nkx2.5.Tbx5.Irx3
ENSMUSG00000089134	AC147047.1	miRNA	Tbx5…Nkx2.5.Irx3
ENSMUSG00000097486	AC147047.2	lincRNA	Tbx5…Nkx2.5.Irx3
ENSMUSG00000097617	AC148328.2	lincRNA	Tbx5.Nkx2.5….Nkx2.5.Irx3
ENSMUSG00000097579	AC153591.1	lincRNA	Tbx5…Nkx2.5.Irx3
ENSMUSG00000092632	AC154909.1	miRNA	Tbx5…Nkx2.5.Irx3
ENSMUSG00000077958	AC157352.1	miRNA	Tbx5.Nkx2.5….Nkx2.5.Irx3
ENSMUSG00000097141	AC158975.1	lincRNA	Tbx5…Nkx2.5.Irx3
ENSMUSG00000097533	AC159323.1	lincRNA	Tbx5…Nkx2.5.Irx3
ENSMUSG00000097402	AC159900.1	lincRNA	Tbx5.Nkx2.5….Nkx2.5.Irx3
ENSMUSG00000096779	AC160543.1	miRNA	Tbx5.Nkx2.5….Nkx2.5.Irx3
ENSMUSG00000097003	AC162693.1	lincRNA	Nkx2.5.Tbx5.Irx3
ENSMUSG00000097637	AC163617.1	lincRNA	Nkx2.5.Tbx5.Irx3
ENSMUSG00000088354	AC164075.1	miRNA	Nkx2.5.Tbx5.Irx3
ENSMUSG00000096425	AC164546.1	miRNA	Nkx2.5.Tbx5.Irx3
ENSMUSG00000093495	AC164703.1	miRNA	Nkx2.5.Tbx5.Irx3
ENSMUSG00000097875	AC164883.1	lincRNA	Nkx2.5.Tbx5.Irx3
ENSMUSG00000093334	AC165250.1	miRNA	Tbx5…Nkx2.5.Irx3
ENSMUSG00000097397	AC167018.1	lincRNA	Tbx5…Nkx2.5.Irx3
ENSMUSG00000076360	AC171202.1	miRNA	Tbx5…Nkx2.5.Irx3
ENSMUSG00000097000	AC172623.1	lincRNA	Tbx5…Nkx2.5.Irx3
ENSMUSG00000033701	Acbd6	protein_coding	Nkx2.5.Tbx5.Irx3
ENSMUSG00000038276	Accn3	protein_coding	Nkx2.5.Tbx5.Irx3
ENSMUSG00000026348	Acmsd	protein_coding	Tbx5.Nkx2.5….Nkx2.5.Irx3
ENSMUSG00000035783	Acta2	protein_coding	Nkx2.5.Tbx5.Irx3
ENSMUSG00000078129	Actl10	protein_coding	Nkx2.5.Tbx5.Irx3
ENSMUSG00000054808	Actn4	protein_coding	Nkx2.5.Tbx5.Irx3
ENSMUSG00000027259	Adal	protein_coding	Nkx2.5.Tbx5.Irx3
ENSMUSG00000031555	Adam9	protein_coding	Nkx2.5.Tbx5.Irx3
ENSMUSG00000030022	Adamts9	protein_coding	Tbx5.Nkx2.5….Nkx2.5.Irx3
ENSMUSG00000028789	Adc	protein_coding	Nkx2.5.Tbx5.Irx3
ENSMUSG00000025026	Add3	protein_coding	Tbx5…Nkx2.5.Irx3
ENSMUSG00000025236	Adpgk	protein_coding	Tbx5…Nkx2.5.Irx3
ENSMUSG00000029722	Agfg2	protein_coding	Tbx5…Nkx2.5.Irx3
ENSMUSG00000031467	Agpat5	protein_coding	Tbx5.Irx3….Nkx2.5.Irx3
ENSMUSG00000028792	Ak2	protein_coding	Nkx2.5.Tbx5.Irx3
ENSMUSG00000047804	Akap10	protein_coding	Tbx5.Nkx2.5….Nkx2.5.Irx3
ENSMUSG00000039166	Akap7	protein_coding	Nkx2.5.Tbx5.Irx3
ENSMUSG00000024045	Akap8	protein_coding	Tbx5.Nkx2.5….Nkx2.5.Irx3
ENSMUSG00000028291	Akirin2	protein_coding	Tbx5…Nkx2.5.Irx3
ENSMUSG00000097088	AL627184.1	lincRNA	Nkx2.5.Tbx5.Irx3
ENSMUSG00000088973	AL683804.1	miRNA	Tbx5…Nkx2.5.Irx3
ENSMUSG00000097731	AL807833.1	lincRNA	Tbx5.Irx3….Nkx2.5.Irx3
ENSMUSG00000094959	AL833775.1	miRNA	Tbx5.Nkx2.5….Nkx2.5.Irx3
ENSMUSG00000095871	AL833775.2	miRNA	Tbx5.Nkx2.5….Nkx2.5.Irx3
ENSMUSG00000039740	Alg2	protein_coding	Tbx5.Irx3….Nkx2.5.Irx3
ENSMUSG00000033809	Alg3	protein_coding	Tbx5.Nkx2.5….Nkx2.5.Irx3
ENSMUSG00000035704	Alg8	protein_coding	Tbx5…Nkx2.5.Irx3
ENSMUSG00000060063	Alox5ap	protein_coding	Nkx2.5.Tbx5.Irx3
ENSMUSG00000060244	Alyref2	protein_coding	Tbx5.Nkx2.5….Nkx2.5.Irx3
ENSMUSG00000040506	Ambra1	protein_coding	Tbx5…Nkx2.5.Irx3
ENSMUSG00000036820	Amdhd2	protein_coding	Nkx2.5.Tbx5.Irx3
ENSMUSG00000020610	Amz2	protein_coding	Tbx5…Nkx2.5.Irx3
ENSMUSG00000026965	Anapc2	protein_coding	Nkx2.5.Tbx5.Irx3
ENSMUSG00000066510	Ankdd1a	protein_coding	Tbx5.Irx3….Nkx2.5.Irx3
ENSMUSG00000052331	Ankrd44	protein_coding	Tbx5.Nkx2.5….Nkx2.5.Irx3
ENSMUSG00000022515	Anks3	protein_coding	Tbx5…Nkx2.5.Irx3
ENSMUSG00000015749	Anp32e	protein_coding	Tbx5.Nkx2.5….Nkx2.5.Irx3
ENSMUSG00000018340	Anxa6	protein_coding	Tbx5.Nkx2.5….Nkx2.5.Irx3
ENSMUSG00000031731	Ap1g1	protein_coding	Tbx5…Nkx2.5.Irx3
ENSMUSG00000054702	Ap1s3	protein_coding	Nkx2.5.Tbx5.Irx3
ENSMUSG00000022841	Ap2m1	protein_coding	Tbx5.Nkx2.5….Nkx2.5.Irx3
ENSMUSG00000020198	Ap3d1	protein_coding	Nkx2.5.Tbx5.Irx3
ENSMUSG00000019979	Apaf1	protein_coding	Nkx2.5.Tbx5.Irx3
ENSMUSG00000005871	Apc	protein_coding	Nkx2.5.Tbx5.Irx3
ENSMUSG00000015750	Aph1a	protein_coding	Tbx5.Nkx2.5….Nkx2.5.Irx3
ENSMUSG00000009585	Apobec3	protein_coding	Nkx2.5.Tbx5.Irx3
ENSMUSG00000022548	Apod	protein_coding	Nkx2.5.Tbx5.Irx3
ENSMUSG00000038671	Arfrp1	protein_coding	Nkx2.5.Tbx5.Irx3
ENSMUSG00000069729	Arid1b	protein_coding	Tbx5.Nkx2.5….Nkx2.5.Irx3
ENSMUSG00000024944	Arl2	protein_coding	Tbx5…Nkx2.5.Irx3
ENSMUSG00000047446	Arl4a	protein_coding	Tbx5.Nkx2.5….Nkx2.5.Irx3
ENSMUSG00000029404	Arl6ip4	protein_coding	Tbx5.Nkx2.5….Nkx2.5.Irx3
ENSMUSG00000002343	Armc6	protein_coding	Tbx5.Nkx2.5….Nkx2.5.Irx3
ENSMUSG00000032468	Armc8	protein_coding	Tbx5.Nkx2.5….Nkx2.5.Irx3
ENSMUSG00000060216	Arrb2	protein_coding	Tbx5…Nkx2.5.Irx3
ENSMUSG00000020604	Arsg	protein_coding	Tbx5…Nkx2.5.Irx3
ENSMUSG00000031591	Asah1	protein_coding	Tbx5.Nkx2.5….Nkx2.5.Irx3
ENSMUSG00000085111	Ascl4	protein_coding	Tbx5…Nkx2.5.Irx3
ENSMUSG00000038704	Aspdh	protein_coding	Nkx2.5.Tbx5.Irx3
ENSMUSG00000033952	Aspm	protein_coding	Tbx5.Nkx2.5….Nkx2.5.Irx3
ENSMUSG00000032567	Aste1	protein_coding	Tbx5…Nkx2.5.Irx3
ENSMUSG00000023027	Atf1	protein_coding	Tbx5…Nkx2.5.Irx3
ENSMUSG00000027244	Atg13	protein_coding	Tbx5…Nkx2.5.Irx3
ENSMUSG00000038295	Atg9b	protein_coding	Nkx2.5.Tbx5.Irx3
ENSMUSG00000025324	Atp10a	protein_coding	Tbx5.Nkx2.5….Nkx2.5.Irx3
ENSMUSG00000054894	Atp5s	protein_coding	Tbx5.Nkx2.5….Nkx2.5.Irx3
ENSMUSG00000024121	Atp6v0c	protein_coding	Nkx2.5.Tbx5.Irx3
ENSMUSG00000024403	Atp6v1g2	protein_coding	Tbx5.Nkx2.5….Nkx2.5.Irx3
ENSMUSG00000026394	Atp6v1g3	protein_coding	Nkx2.5.Irx3
ENSMUSG00000016541	Atxn10	protein_coding	Tbx5…Nkx2.5.Irx3
ENSMUSG00000042605	Atxn2	protein_coding	Nkx2.5.Tbx5.Irx3
ENSMUSG00000091523	AU040972	antisense	Tbx5.Nkx2.5….Nkx2.5.Irx3
ENSMUSG00000039285	Azi2	protein_coding	Tbx5.Nkx2.5….Nkx2.5.Irx3
ENSMUSG00000093606	B130034C11Rik	processed_transcript	Tbx5.Nkx2.5….Nkx2.5.Irx3
ENSMUSG00000089706	B230216N24Rik	processed_transcript	Nkx2.5.Tbx5.Irx3
ENSMUSG00000086763	B230378P21Rik	antisense	Tbx5…Nkx2.5.Irx3
ENSMUSG00000084960	B430010I23Rik	lincRNA	Tbx5.Nkx2.5….Nkx2.5.Irx3
ENSMUSG00000028413	B4galt1	protein_coding	Tbx5.Nkx2.5….Nkx2.5.Irx3
ENSMUSG00000091993	B930036N10Rik	antisense	Tbx5.Nkx2.5….Nkx2.5.Irx3
ENSMUSG00000022296	Baalc	protein_coding	Nkx2.5.Tbx5.Irx3
ENSMUSG00000030847	Bag3	protein_coding	Tbx5.Nkx2.5….Nkx2.5.Irx3
ENSMUSG00000039699	Batf2	protein_coding	Tbx5…Nkx2.5.Irx3
ENSMUSG00000026630	Batf3	protein_coding	Nkx2.5.Tbx5.Irx3
ENSMUSG00000092323	BB365896	antisense	Nkx2.5.Irx3
ENSMUSG00000051444	Bbs12	protein_coding	Tbx5.Nkx2.5….Nkx2.5.Irx3
ENSMUSG00000031755	Bbs2	protein_coding	Nkx2.5.Tbx5.Irx3
ENSMUSG00000025235	Bbs4	protein_coding	Nkx2.5.Irx3
ENSMUSG00000091115	BC027582	protein_coding	Tbx5…Nkx2.5.Irx3
ENSMUSG00000038543	BC028528	protein_coding	Tbx5.Nkx2.5….Nkx2.5.Irx3
ENSMUSG00000085185	BC028777	lincRNA	Nkx2.5.Tbx5.Irx3
ENSMUSG00000047617	BC029214	protein_coding	Nkx2.5.Tbx5.Irx3
ENSMUSG00000033722	BC034090	protein_coding	Nkx2.5.Tbx5.Irx3
ENSMUSG00000050641	BC048562	protein_coding	Nkx2.5.Tbx5.Irx3
ENSMUSG00000030802	Bckdk	protein_coding	Nkx2.5.Tbx5.Irx3
ENSMUSG00000003190	Bcl2l12	protein_coding	Tbx5…Nkx2.5.Irx3
ENSMUSG00000074768	Bhmt	protein_coding	Tbx5…Nkx2.5.Irx3
ENSMUSG00000014329	Bicc1	protein_coding	Nkx2.5.Tbx5.Irx3
ENSMUSG00000024073	Birc6	protein_coding	Tbx5.Nkx2.5….Nkx2.5.Irx3
ENSMUSG00000025201	Bloc1s2b	protein_coding	Nkx2.5.Tbx5.Irx3
ENSMUSG00000045160	Bola3	protein_coding	Tbx5…Nkx2.5.Irx3
ENSMUSG00000038286	Bphl	protein_coding	Tbx5…Nkx2.5.Irx3
ENSMUSG00000002413	Braf	protein_coding	Tbx5…Nkx2.5.Irx3
ENSMUSG00000024002	Brd4	protein_coding	Tbx5.Nkx2.5….Nkx2.5.Irx3
ENSMUSG00000052139	Bre	protein_coding	Tbx5…Nkx2.5.Irx3
ENSMUSG00000028568	Btf3l4	protein_coding	Nkx2.5.Tbx5.Irx3
ENSMUSG00000032056	Btg4	protein_coding	Nkx2.5.Irx3
ENSMUSG00000051223	Bzw1	protein_coding	Tbx5.Nkx2.5….Nkx2.5.Irx3
ENSMUSG00000085560	C230038L03Rik	lincRNA	Tbx5…Nkx2.5.Irx3
ENSMUSG00000046679	C87436	protein_coding	Tbx5.Nkx2.5….Nkx2.5.Irx3
ENSMUSG00000015083	C8g	protein_coding	Nkx2.5.Tbx5.Irx3
ENSMUSG00000036707	Cab39	protein_coding	Tbx5…Nkx2.5.Irx3
ENSMUSG00000017412	Cacnb4	protein_coding	Nkx2.5.Tbx5.Irx3
ENSMUSG00000053819	Camk2d	protein_coding	Tbx5…Nkx2.5.Irx3
ENSMUSG00000041570	Camsap2	protein_coding	Tbx5…Nkx2.5.Irx3
ENSMUSG00000054083	Capn12	protein_coding	Nkx2.5.Tbx5.Irx3
ENSMUSG00000038526	Car14	protein_coding	Tbx5.Nkx2.5….Nkx2.5.Irx3
ENSMUSG00000031883	Car7	protein_coding	Tbx5…Nkx2.5.Irx3
ENSMUSG00000008393	Carhsp1	protein_coding	Nkx2.5.Tbx5.Irx3
ENSMUSG00000043541	Casc1	protein_coding	Nkx2.5.Tbx5.Irx3
ENSMUSG00000033597	Caskin1	protein_coding	Tbx5.Nkx2.5….Nkx2.5.Irx3
ENSMUSG00000020659	Cbll1	protein_coding	Tbx5.Nkx2.5….Nkx2.5.Irx3
ENSMUSG00000001376	Ccdc132	protein_coding	Tbx5…Nkx2.5.Irx3
ENSMUSG00000036641	Ccdc148	protein_coding	Tbx5…Nkx2.5.Irx3
ENSMUSG00000050050	Ccdc158	protein_coding	Tbx5.Nkx2.5….Nkx2.5.Irx3
ENSMUSG00000062961	Ccdc177	protein_coding	Tbx5…Nkx2.5.Irx3
ENSMUSG00000047220	Ccdc36	protein_coding	Nkx2.5.Tbx5.Irx3
ENSMUSG00000020056	Ccdc53	protein_coding	Nkx2.5.Irx3
ENSMUSG00000049588	Ccdc69	protein_coding	Tbx5…Nkx2.5.Irx3
ENSMUSG00000049305	Ccdc71	protein_coding	Nkx2.5.Tbx5.Irx3
ENSMUSG00000052616	Ccdc79	protein_coding	Tbx5…Nkx2.5.Irx3
ENSMUSG00000041117	Ccdc8	protein_coding	Nkx2.5.Tbx5.Irx3
ENSMUSG00000080708	Ccnd3-ps	pseudogene	Tbx5.Irx3….Nkx2.5.Irx3
ENSMUSG00000072082	Ccnf	protein_coding	Nkx2.5.Tbx5.Irx3
ENSMUSG00000063015	Ccni	protein_coding	Tbx5…Nkx2.5.Irx3
ENSMUSG00000026349	Ccnt2	protein_coding	Tbx5.Nkx2.5….Nkx2.5.Irx3
ENSMUSG00000034024	Cct2	protein_coding	Tbx5.Nkx2.5….Nkx2.5.Irx3
ENSMUSG00000025613	Cct8	protein_coding	Tbx5.Nkx2.5….Nkx2.5.Irx3
ENSMUSG00000034783	Cd207	protein_coding	Tbx5…Nkx2.5.Irx3
ENSMUSG00000028755	Cda	protein_coding	Nkx2.5.Tbx5.Irx3
ENSMUSG00000044201	Cdc25c	protein_coding	Nkx2.5.Tbx5.Irx3
ENSMUSG00000024780	Cdc37l1	protein_coding	Tbx5…Nkx2.5.Irx3
ENSMUSG00000026490	Cdc42bpa	protein_coding	Tbx5.Nkx2.5….Nkx2.5.Irx3
ENSMUSG00000031841	Cdh13	protein_coding	Nkx2.5.Tbx5.Irx3
ENSMUSG00000050840	Cdh20	protein_coding	Tbx5…Nkx2.5.Irx3
ENSMUSG00000039155	Cdh26	protein_coding	Tbx5…Nkx2.5.Irx3
ENSMUSG00000033862	Cdk10	protein_coding	Nkx2.5.Tbx5.Irx3
ENSMUSG00000028969	Cdk5	protein_coding	Nkx2.5.Tbx5.Irx3
ENSMUSG00000006191	Cdkal1	protein_coding	Tbx5…Nkx2.5.Irx3
ENSMUSG00000023067	Cdkn1a	protein_coding	Nkx2.5.Tbx5.Irx3
ENSMUSG00000032803	Cdv3	protein_coding	Nkx2.5.Tbx5.Irx3
ENSMUSG00000020652	Cenpo	protein_coding	Tbx5…Nkx2.5.Irx3
ENSMUSG00000036672	Cenpt	protein_coding	Nkx2.5.Tbx5.Irx3
ENSMUSG00000044066	Cep68	protein_coding	Tbx5…Nkx2.5.Irx3
ENSMUSG00000022604	Cep97	protein_coding	Tbx5.Nkx2.5….Nkx2.5.Irx3
ENSMUSG00000045031	Cetn4	protein_coding	Tbx5.Nkx2.5….Nkx2.5.Irx3
ENSMUSG00000068876	Cgn	protein_coding	Nkx2.5.Tbx5.Irx3
ENSMUSG00000050370	Ch25h	protein_coding	Tbx5…Nkx2.5.Irx3
ENSMUSG00000063765	Chadl	protein_coding	Nkx2.5.Tbx5.Irx3
ENSMUSG00000053768	Chchd3	protein_coding	Tbx5.Irx3….Nkx2.5.Irx3
ENSMUSG00000078671	Chd2	protein_coding	Tbx5…Nkx2.5.Irx3
ENSMUSG00000078185	Chml	protein_coding	Tbx5…Nkx2.5.Irx3
ENSMUSG00000000743	Chmp1a	protein_coding	Nkx2.5.Tbx5.Irx3
ENSMUSG00000040495	Chrm4	protein_coding	Nkx2.5.Tbx5.Irx3
ENSMUSG00000030538	Cib1	protein_coding	Nkx2.5.Tbx5.Irx3
ENSMUSG00000053194	Cib4	protein_coding	Tbx5.Nkx2.5….Nkx2.5.Irx3
ENSMUSG00000041777	Cir1	protein_coding	Tbx5…Nkx2.5.Irx3
ENSMUSG00000037710	Cisd1	protein_coding	Tbx5.Nkx2.5….Nkx2.5.Irx3
ENSMUSG00000046841	Ckap4	protein_coding	Tbx5.Nkx2.5….Nkx2.5.Irx3
ENSMUSG00000064302	Clasp1	protein_coding	Tbx5.Nkx2.5….Nkx2.5.Irx3
ENSMUSG00000046798	Cldn12	protein_coding	Tbx5.Nkx2.5….Nkx2.5.Irx3
ENSMUSG00000066058	Cldn19	protein_coding	Tbx5.Nkx2.5….Nkx2.5.Irx3
ENSMUSG00000014542	Clec4f	protein_coding	Tbx5…Nkx2.5.Irx3
ENSMUSG00000049550	Clip1	protein_coding	Tbx5…Nkx2.5.Irx3
ENSMUSG00000026034	Clk1	protein_coding	Tbx5.Nkx2.5….Nkx2.5.Irx3
ENSMUSG00000027079	Clp1	protein_coding	Tbx5…Nkx2.5.Irx3
ENSMUSG00000001829	Clpb	protein_coding	Tbx5…Nkx2.5.Irx3
ENSMUSG00000039163	Cmc1	protein_coding	Tbx5.Nkx2.5….Nkx2.5.Irx3
ENSMUSG00000020166	Cnot2	protein_coding	Tbx5…Nkx2.5.Irx3
ENSMUSG00000034724	Cnot6l	protein_coding	Tbx5.Irx3….Nkx2.5.Irx3
ENSMUSG00000038949	Cnst	protein_coding	Nkx2.5.Tbx5.Irx3
ENSMUSG00000013465	Cobra1	protein_coding	Nkx2.5.Tbx5.Irx3
ENSMUSG00000034951	Cog7	protein_coding	Tbx5.Nkx2.5….Nkx2.5.Irx3
ENSMUSG00000025064	Col17a1	protein_coding	Tbx5…Nkx2.5.Irx3
ENSMUSG00000021773	Comtd1	protein_coding	Nkx2.5.Tbx5.Irx3
ENSMUSG00000055681	Cope	protein_coding	Tbx5.Nkx2.5….Nkx2.5.Irx3
ENSMUSG00000046516	Cox17	protein_coding	Tbx5.Nkx2.5….Nkx2.5.Irx3
ENSMUSG00000095464	COX17	protein_coding	Tbx5.Nkx2.5….Nkx2.5.Irx3
ENSMUSG00000020300	Cpeb4	protein_coding	Tbx5…Nkx2.5.Irx3
ENSMUSG00000007783	Cpt1c	protein_coding	Tbx5…Nkx2.5.Irx3
ENSMUSG00000076296	CR974423.1	miRNA	Tbx5.Nkx2.5….Nkx2.5.Irx3
ENSMUSG00000077807	CR974444.1	miRNA	Tbx5.Nkx2.5….Nkx2.5.Irx3
ENSMUSG00000063681	Crb1	protein_coding	Tbx5…Nkx2.5.Irx3
ENSMUSG00000028466	Creb3	protein_coding	Tbx5.Nkx2.5….Nkx2.5.Irx3
ENSMUSG00000022521	Crebbp	protein_coding	Tbx5…Nkx2.5.Irx3
ENSMUSG00000023968	Crip3	protein_coding	Tbx5…Nkx2.5.Irx3
ENSMUSG00000095223	CT033751.1	miRNA	Tbx5.Nkx2.5….Nkx2.5.Irx3
ENSMUSG00000097217	CT033751.2	lincRNA	Tbx5.Nkx2.5….Nkx2.5.Irx3
ENSMUSG00000097030	CT485613.1	lincRNA	Tbx5.Nkx2.5….Nkx2.5.Irx3
ENSMUSG00000096954	CT572998.1	lincRNA	Tbx5…Nkx2.5.Irx3
ENSMUSG00000028189	Ctbs	protein_coding	Tbx5…Nkx2.5.Irx3
ENSMUSG00000005698	Ctcf	protein_coding	Tbx5.Nkx2.5….Nkx2.5.Irx3
ENSMUSG00000031078	Cttn	protein_coding	Tbx5…Nkx2.5.Irx3
ENSMUSG00000062127	Cttnbp2nl	protein_coding	Nkx2.5.Tbx5.Irx3
ENSMUSG00000049482	Ctu2	protein_coding	Nkx2.5.Tbx5.Irx3
ENSMUSG00000026726	Cubn	protein_coding	Nkx2.5.Irx3
ENSMUSG00000072641	Cux2	processed_pseudogene	Nkx2.5.Tbx5.Irx3
ENSMUSG00000026180	Cxcr2	protein_coding	Nkx2.5.Tbx5.Irx3
ENSMUSG00000006519	Cyba	protein_coding	Nkx2.5.Tbx5.Irx3
ENSMUSG00000027015	Cybrd1	protein_coding	Tbx5…Nkx2.5.Irx3
ENSMUSG00000086296	D030055H07Rik	antisense	Tbx5…Nkx2.5.Irx3
ENSMUSG00000024544	D18Ertd653e	protein_coding	Tbx5…Nkx2.5.Irx3
ENSMUSG00000050973	D330012F22Rik	protein_coding	Nkx2.5.Tbx5.Irx3
ENSMUSG00000043126	D830039M14Rik	protein_coding	Nkx2.5.Tbx5.Irx3
ENSMUSG00000055396	D830050J10Rik	protein_coding	Tbx5…Nkx2.5.Irx3
ENSMUSG00000038057	Dbil5	protein_coding	Nkx2.5.Tbx5.Irx3
ENSMUSG00000020476	Dbnl	protein_coding	Nkx2.5.Tbx5.Irx3
ENSMUSG00000032469	Dbr1	protein_coding	Tbx5.Nkx2.5….Nkx2.5.Irx3
ENSMUSG00000021222	Dcaf4	protein_coding	Tbx5.Irx3….Nkx2.5.Irx3
ENSMUSG00000025077	Dclre1a	protein_coding	Tbx5.Nkx2.5….Nkx2.5.Irx3
ENSMUSG00000028757	Ddost	protein_coding	Nkx2.5.Tbx5.Irx3
ENSMUSG00000019432	Ddx39b	protein_coding	Tbx5.Nkx2.5….Nkx2.5.Irx3
ENSMUSG00000057788	Ddx49	protein_coding	Tbx5.Nkx2.5….Nkx2.5.Irx3
ENSMUSG00000029504	Ddx51	protein_coding	Nkx2.5.Tbx5.Irx3
ENSMUSG00000026404	Ddx59	protein_coding	Nkx2.5.Tbx5.Irx3
ENSMUSG00000056268	Dennd1b	protein_coding	Nkx2.5.Tbx5.Irx3
ENSMUSG00000027173	Depdc7	protein_coding	Tbx5…Nkx2.5.Irx3
ENSMUSG00000030747	Dgat2	protein_coding	Tbx5.Nkx2.5….Nkx2.5.Irx3
ENSMUSG00000040479	Dgkz	protein_coding	Nkx2.5.Tbx5.Irx3
ENSMUSG00000021811	Dnajc9	protein_coding	Nkx2.5.Tbx5.Irx3
ENSMUSG00000005980	Dnase1	protein_coding	Nkx2.5.Tbx5.Irx3
ENSMUSG00000022789	Dnm1l	protein_coding	Tbx5…Nkx2.5.Irx3
ENSMUSG00000061589	Dot1l	protein_coding	Nkx2.5.Tbx5.Irx3
ENSMUSG00000041035	Dpcd	protein_coding	Tbx5.Nkx2.5….Nkx2.5.Irx3
ENSMUSG00000019278	Dpep1	protein_coding	Nkx2.5.Tbx5.Irx3
ENSMUSG00000021768	Dusp13	protein_coding	Tbx5.Nkx2.5….Nkx2.5.Irx3
ENSMUSG00000018648	Dusp14	protein_coding	Tbx5.Nkx2.5….Nkx2.5.Irx3
ENSMUSG00000003233	Dvl3	protein_coding	Tbx5.Nkx2.5….Nkx2.5.Irx3
ENSMUSG00000022897	Dyrk1a	protein_coding	Tbx5.Irx3….Nkx2.5.Irx3
ENSMUSG00000027490	E2f1	protein_coding	Nkx2.5.Tbx5.Irx3
ENSMUSG00000057469	E2f6	protein_coding	Tbx5.Nkx2.5….Nkx2.5.Irx3
ENSMUSG00000021810	Ecd	protein_coding	Nkx2.5.Tbx5.Irx3
ENSMUSG00000022842	Ece2	protein_coding	Tbx5.Nkx2.5….Nkx2.5.Irx3
ENSMUSG00000053898	Ech1	protein_coding	Nkx2.5.Tbx5.Irx3
ENSMUSG00000039063	Echdc3	protein_coding	Tbx5.Nkx2.5….Nkx2.5.Irx3
ENSMUSG00000027699	Ect2	protein_coding	Nkx2.5.Tbx5.Irx3
ENSMUSG00000038312	Edem2	protein_coding	Tbx5.Nkx2.5….Nkx2.5.Irx3
ENSMUSG00000015002	Efr3a	protein_coding	Tbx5.Nkx2.5….Nkx2.5.Irx3
ENSMUSG00000004788	Eif2b2	protein_coding	Tbx5.Nkx2.5….Nkx2.5.Irx3
ENSMUSG00000020091	Eif4ebp2	protein_coding	Nkx2.5.Tbx5.Irx3
ENSMUSG00000036461	Elf1	protein_coding	Nkx2.5.Tbx5.Irx3
ENSMUSG00000026436	Elk4	protein_coding	Tbx5.Nkx2.5….Nkx2.5.Irx3
ENSMUSG00000078517	Emc1	protein_coding	Tbx5.Irx3….Nkx2.5.Irx3
ENSMUSG00000008140	Emc10	protein_coding	Nkx2.5.Tbx5.Irx3
ENSMUSG00000048029	Eno4	protein_coding	Tbx5…Nkx2.5.Irx3
ENSMUSG00000022012	Enox1	protein_coding	Tbx5…Nkx2.5.Irx3
ENSMUSG00000097070	ENSMUSG00000055283	protein_coding	Tbx5…Nkx2.5.Irx3
ENSMUSG00000026383	Epb4.1l5	protein_coding	Tbx5.Nkx2.5….Nkx2.5.Irx3
ENSMUSG00000038776	Ephx1	protein_coding	Tbx5.Nkx2.5….Nkx2.5.Irx3
ENSMUSG00000001036	Epn2	protein_coding	Tbx5.Nkx2.5….Nkx2.5.Irx3
ENSMUSG00000084128	Esrp2	protein_coding	Tbx5.Nkx2.5….Nkx2.5.Irx3
ENSMUSG00000078771	Evi2a	protein_coding	Tbx5.Nkx2.5….Nkx2.5.Irx3
ENSMUSG00000070354	Evi2b	protein_coding	Tbx5.Nkx2.5….Nkx2.5.Irx3
ENSMUSG00000093938	EVI2B	protein_coding	Tbx5.Nkx2.5….Nkx2.5.Irx3
ENSMUSG00000034321	Exosc1	protein_coding	Nkx2.5.Tbx5.Irx3
ENSMUSG00000038235	F11r	protein_coding	Tbx5.Nkx2.5….Nkx2.5.Irx3
ENSMUSG00000031077	Fadd	protein_coding	Tbx5.Nkx2.5….Nkx2.5.Irx3
ENSMUSG00000039568	Fam100a	protein_coding	Tbx5.Nkx2.5….Nkx2.5.Irx3
ENSMUSG00000044134	Fam109a	protein_coding	Nkx2.5.Tbx5.Irx3
ENSMUSG00000058503	Fam133b	protein_coding	Nkx2.5.Tbx5.Irx3
ENSMUSG00000039599	Fam149b	protein_coding	Nkx2.5.Tbx5.Irx3
ENSMUSG00000026969	Fam166a	protein_coding	Nkx2.5.Tbx5.Irx3
ENSMUSG00000050493	Fam167b	protein_coding	Tbx5.Nkx2.5….Nkx2.5.Irx3
ENSMUSG00000078670	Fam174b	protein_coding	Tbx5.Nkx2.5….Nkx2.5.Irx3
ENSMUSG00000026767	Fam188a	protein_coding	Tbx5.Irx3….Nkx2.5.Irx3
ENSMUSG00000027955	Fam198b	protein_coding	Tbx5…Nkx2.5.Irx3
ENSMUSG00000057068	Fam47e	protein_coding	Tbx5.Nkx2.5….Nkx2.5.Irx3
ENSMUSG00000034300	Fam53c	protein_coding	Nkx2.5.Tbx5.Irx3
ENSMUSG00000038604	Fam65a	protein_coding	Tbx5.Nkx2.5….Nkx2.5.Irx3
ENSMUSG00000051113	Fam71e1	protein_coding	Nkx2.5.Tbx5.Irx3
ENSMUSG00000055184	Fam72a	protein_coding	Tbx5…Nkx2.5.Irx3
ENSMUSG00000036368	Fam82a1	protein_coding	Tbx5…Nkx2.5.Irx3
ENSMUSG00000032815	Fanca	protein_coding	Nkx2.5.Tbx5.Irx3
ENSMUSG00000034066	Farp2	protein_coding	Tbx5.Nkx2.5….Nkx2.5.Irx3
ENSMUSG00000024778	Fas	protein_coding	Nkx2.5.Tbx5.Irx3
ENSMUSG00000021186	Fbln5	protein_coding	Tbx5.Nkx2.5….Nkx2.5.Irx3
ENSMUSG00000066892	Fbxl12	protein_coding	Tbx5.Nkx2.5….Nkx2.5.Irx3
ENSMUSG00000015095	Fbxw5	protein_coding	Nkx2.5.Tbx5.Irx3
ENSMUSG00000028001	Fga	protein_coding	Tbx5…Nkx2.5.Irx3
ENSMUSG00000033831	Fgb	protein_coding	Tbx5…Nkx2.5.Irx3
ENSMUSG00000022523	Fgf12	protein_coding	Tbx5…Nkx2.5.Irx3
ENSMUSG00000037225	Fgf2	protein_coding	Tbx5.Nkx2.5….Nkx2.5.Irx3
ENSMUSG00000027208	Fgf7	protein_coding	Nkx2.5.Irx3
ENSMUSG00000026526	Fh1	protein_coding	Tbx5…Nkx2.5.Irx3
ENSMUSG00000034898	Filip1	protein_coding	Tbx5…Nkx2.5.Irx3
ENSMUSG00000032966	Fkbp1a	protein_coding	Tbx5…Nkx2.5.Irx3
ENSMUSG00000050295	Foxc1	protein_coding	Tbx5…Nkx2.5.Irx3
ENSMUSG00000031590	Frg1	protein_coding	Tbx5…Nkx2.5.Irx3
ENSMUSG00000070733	Fryl	protein_coding	Nkx2.5.Tbx5.Irx3
ENSMUSG00000090491	Fryl	protein_coding	Nkx2.5.Tbx5.Irx3
ENSMUSG00000054752	Fsd1l	protein_coding	Nkx2.5.Tbx5.Irx3
ENSMUSG00000022297	Fzd6	protein_coding	Nkx2.5.Tbx5.Irx3
ENSMUSG00000031714	Gab1	protein_coding	Tbx5.Nkx2.5….Nkx2.5.Irx3
ENSMUSG00000028467	Gba2	protein_coding	Tbx5…Nkx2.5.Irx3
ENSMUSG00000055694	Gdf1	protein_coding	Tbx5.Nkx2.5….Nkx2.5.Irx3
ENSMUSG00000038508	Gdf15	protein_coding	Nkx2.5.Tbx5.Irx3
ENSMUSG00000049396	Gemin4	protein_coding	Nkx2.5.Tbx5.Irx3
ENSMUSG00000024366	Gfra3	protein_coding	Nkx2.5.Tbx5.Irx3
ENSMUSG00000030872	Gga2	protein_coding	Tbx5…Nkx2.5.Irx3
ENSMUSG00000017286	Glod4	protein_coding	Nkx2.5.Tbx5.Irx3
ENSMUSG00000020258	Glyctk	protein_coding	Tbx5…Nkx2.5.Irx3
ENSMUSG00000060087	Gm10074	pseudogene	Nkx2.5.Tbx5.Irx3
ENSMUSG00000062282	Gm10113	protein_coding	Nkx2.5.Irx3
ENSMUSG00000063754	Gm10136	protein_coding	Tbx5…Nkx2.5.Irx3
ENSMUSG00000068601	Gm10244	protein_coding	Nkx2.5.Tbx5.Irx3
ENSMUSG00000070111	Gm10286	processed_pseudogene	Nkx2.5.Tbx5.Irx3
ENSMUSG00000071671	Gm10343	processed_pseudogene	Tbx5…Nkx2.5.Irx3
ENSMUSG00000072492	Gm10364	pseudogene	Nkx2.5.Tbx5.Irx3
ENSMUSG00000073607	Gm10548	pseudogene	Nkx2.5.Tbx5.Irx3
ENSMUSG00000073778	Gm10574	antisense	Tbx5.Nkx2.5….Nkx2.5.Irx3
ENSMUSG00000074067	Gm10619	protein_coding	Tbx5…Nkx2.5.Irx3
ENSMUSG00000074603	Gm10729	protein_coding	Tbx5…Nkx2.5.Irx3
ENSMUSG00000075036	Gm10805	processed_pseudogene	Nkx2.5.Tbx5.Irx3
ENSMUSG00000078620	Gm10964	protein_coding	Tbx5…Nkx2.5.Irx3
ENSMUSG00000084851	Gm11267	sense_intronic	Nkx2.5.Tbx5.Irx3
ENSMUSG00000084358	Gm11352	pseudogene	Nkx2.5.Irx3
ENSMUSG00000086144	Gm11379	antisense	Tbx5…Nkx2.5.Irx3
ENSMUSG00000083149	Gm11380	pseudogene	Tbx5…Nkx2.5.Irx3
ENSMUSG00000080962	Gm11453	pseudogene	Tbx5…Nkx2.5.Irx3
ENSMUSG00000082160	Gm11578	pseudogene	Tbx5…Nkx2.5.Irx3
ENSMUSG00000082661	Gm11590	pseudogene	Nkx2.5.Irx3
ENSMUSG00000080785	Gm11591	pseudogene	Nkx2.5.Irx3
ENSMUSG00000084853	Gm11791	lincRNA	Nkx2.5.Tbx5.Irx3
ENSMUSG00000083137	Gm11792	pseudogene	Nkx2.5.Tbx5.Irx3
ENSMUSG00000082510	Gm11793	pseudogene	Nkx2.5.Tbx5.Irx3
ENSMUSG00000086584	Gm12002	antisense	Nkx2.5.Irx3
ENSMUSG00000086707	Gm12088	lincRNA	Tbx5…Nkx2.5.Irx3
ENSMUSG00000085893	Gm12091	pseudogene	Tbx5…Nkx2.5.Irx3
ENSMUSG00000084850	Gm12092	lincRNA	Tbx5…Nkx2.5.Irx3
ENSMUSG00000082790	Gm12155	pseudogene	Nkx2.5.Irx3
ENSMUSG00000083521	Gm12157	pseudogene	Nkx2.5.Irx3
ENSMUSG00000083460	Gm12182	pseudogene	Nkx2.5.Irx3
ENSMUSG00000082454	Gm12183	pseudogene	Nkx2.5.Irx3
ENSMUSG00000086789	Gm12228	antisense	Tbx5…Nkx2.5.Irx3
ENSMUSG00000081262	Gm12261	pseudogene	Tbx5…Nkx2.5.Irx3
ENSMUSG00000084805	Gm12273	lincRNA	Tbx5.Nkx2.5….Nkx2.5.Irx3
ENSMUSG00000083212	Gm12274	pseudogene	Tbx5.Nkx2.5….Nkx2.5.Irx3
ENSMUSG00000082266	Gm12303	pseudogene	Tbx5…Nkx2.5.Irx3
ENSMUSG00000083924	Gm12304	pseudogene	Tbx5…Nkx2.5.Irx3
ENSMUSG00000082145	Gm12312	pseudogene	Tbx5…Nkx2.5.Irx3
ENSMUSG00000082370	Gm12313	pseudogene	Tbx5…Nkx2.5.Irx3
ENSMUSG00000080814	Gm12314	pseudogene	Tbx5…Nkx2.5.Irx3
ENSMUSG00000081866	Gm12401	pseudogene	Tbx5.Irx3….Nkx2.5.Irx3
ENSMUSG00000083985	Gm12468	pseudogene	Tbx5.Nkx2.5….Nkx2.5.Irx3
ENSMUSG00000081516	Gm12470	pseudogene	Nkx2.5.Tbx5.Irx3
ENSMUSG00000085351	Gm12472	antisense	Tbx5…Nkx2.5.Irx3
ENSMUSG00000083842	Gm12485	pseudogene	Tbx5…Nkx2.5.Irx3
ENSMUSG00000081542	Gm12512	pseudogene	Tbx5…Nkx2.5.Irx3
ENSMUSG00000087614	Gm12514	lincRNA	Tbx5…Nkx2.5.Irx3
ENSMUSG00000082613	Gm12518	pseudogene	Nkx2.5.Irx3
ENSMUSG00000085643	Gm12519	lincRNA	Nkx2.5.Irx3
ENSMUSG00000084863	Gm12523	antisense	Nkx2.5.Tbx5.Irx3
ENSMUSG00000078601	Gm12525	antisense	Nkx2.5.Tbx5.Irx3
ENSMUSG00000081540	Gm12538	pseudogene	Tbx5…Nkx2.5.Irx3
ENSMUSG00000081615	Gm12539	pseudogene	Tbx5…Nkx2.5.Irx3
ENSMUSG00000083353	Gm12540	pseudogene	Tbx5.Nkx2.5….Nkx2.5.Irx3
ENSMUSG00000054779	Gm12541	lincRNA	Tbx5.Nkx2.5….Nkx2.5.Irx3
ENSMUSG00000080772	Gm12543	pseudogene	Nkx2.5.Tbx5.Irx3
ENSMUSG00000081169	Gm12551	pseudogene	Tbx5…Nkx2.5.Irx3
ENSMUSG00000081734	Gm12740	pseudogene	Tbx5…Nkx2.5.Irx3
ENSMUSG00000083957	Gm12742	pseudogene	Tbx5…Nkx2.5.Irx3
ENSMUSG00000085203	Gm12927	antisense	Tbx5.Nkx2.5….Nkx2.5.Irx3
ENSMUSG00000086336	Gm12979	antisense	Tbx5.Nkx2.5….Nkx2.5.Irx3
ENSMUSG00000083404	Gm13019	pseudogene	Tbx5…Nkx2.5.Irx3
ENSMUSG00000083547	Gm13321	pseudogene	Tbx5.Irx3….Nkx2.5.Irx3
ENSMUSG00000087485	Gm13383	lincRNA	Tbx5.Nkx2.5….Nkx2.5.Irx3
ENSMUSG00000087028	Gm13387	lincRNA	Tbx5…Nkx2.5.Irx3
ENSMUSG00000086109	Gm13391	lincRNA	Tbx5…Nkx2.5.Irx3
ENSMUSG00000083528	Gm13432	pseudogene	Nkx2.5.Tbx5.Irx3
ENSMUSG00000083043	Gm13433	pseudogene	Nkx2.5.Tbx5.Irx3
ENSMUSG00000085014	Gm13490	lincRNA	Tbx5…Nkx2.5.Irx3
ENSMUSG00000084250	Gm13550	pseudogene	Tbx5…Nkx2.5.Irx3
ENSMUSG00000085767	Gm13563	antisense	Tbx5.Irx3….Nkx2.5.Irx3
ENSMUSG00000082931	Gm13586	pseudogene	Tbx5…Nkx2.5.Irx3
ENSMUSG00000085182	Gm13596	antisense	Nkx2.5.Tbx5.Irx3
ENSMUSG00000083976	Gm13664	pseudogene	Tbx5…Nkx2.5.Irx3
ENSMUSG00000083569	Gm13666	pseudogene	Nkx2.5.Irx3
ENSMUSG00000082457	Gm13776	pseudogene	Tbx5…Nkx2.5.Irx3
ENSMUSG00000085382	Gm13861	lincRNA	Tbx5.Nkx2.5….Nkx2.5.Irx3
ENSMUSG00000087433	Gm14167	antisense	Tbx5…Nkx2.5.Irx3
ENSMUSG00000085938	Gm14371	pseudogene	Nkx2.5.Irx3
ENSMUSG00000085228	Gm14376	sense_intronic	Tbx5…Nkx2.5.Irx3
ENSMUSG00000087442	Gm14453	antisense	Nkx2.5.Tbx5.Irx3
ENSMUSG00000085847	Gm14540	antisense	Tbx5.Irx3….Nkx2.5.Irx3
ENSMUSG00000087626	Gm15050	antisense	Tbx5…Nkx2.5.Irx3
ENSMUSG00000087658	Gm15051	antisense	Tbx5…Nkx2.5.Irx3
ENSMUSG00000082781	Gm15052	pseudogene	Tbx5.Nkx2.5….Nkx2.5.Irx3
ENSMUSG00000085412	Gm15055	lincRNA	Tbx5.Nkx2.5….Nkx2.5.Irx3
ENSMUSG00000086258	Gm15239	antisense	Tbx5…Nkx2.5.Irx3
ENSMUSG00000084058	Gm15263	pseudogene	Nkx2.5.Tbx5.Irx3
ENSMUSG00000081306	Gm15266	pseudogene	Tbx5…Nkx2.5.Irx3
ENSMUSG00000083474	Gm15267	pseudogene	Tbx5.Nkx2.5….Nkx2.5.Irx3
ENSMUSG00000079524	Gm15402	antisense	Nkx2.5.Tbx5.Irx3
ENSMUSG00000087304	Gm15415	antisense	Tbx5…Nkx2.5.Irx3
ENSMUSG00000087387	Gm15420	antisense	Nkx2.5.Tbx5.Irx3
ENSMUSG00000082395	Gm15480	pseudogene	Tbx5.Nkx2.5….Nkx2.5.Irx3
ENSMUSG00000082645	Gm15481	pseudogene	Nkx2.5.Tbx5.Irx3
ENSMUSG00000079163	Gm15498	lincRNA	Tbx5…Nkx2.5.Irx3
ENSMUSG00000082954	Gm15504	pseudogene	Nkx2.5.Tbx5.Irx3
ENSMUSG00000085166	Gm15522	lincRNA	Nkx2.5.Tbx5.Irx3
ENSMUSG00000083086	Gm15531	pseudogene	Tbx5…Nkx2.5.Irx3
ENSMUSG00000086863	Gm15543	antisense	Nkx2.5.Tbx5.Irx3
ENSMUSG00000087138	Gm15545	lincRNA	Tbx5…Nkx2.5.Irx3
ENSMUSG00000086679	Gm15551	antisense	Tbx5.Nkx2.5….Nkx2.5.Irx3
ENSMUSG00000087314	Gm15552	antisense	Tbx5.Nkx2.5….Nkx2.5.Irx3
ENSMUSG00000086769	Gm15587	antisense	Nkx2.5.Tbx5.Irx3
ENSMUSG00000086729	Gm15589	antisense	Nkx2.5.Tbx5.Irx3
ENSMUSG00000085834	Gm15622	antisense	Tbx5…Nkx2.5.Irx3
ENSMUSG00000085326	Gm15642	antisense	Tbx5…Nkx2.5.Irx3
ENSMUSG00000090212	Gm15647	antisense	Nkx2.5.Tbx5.Irx3
ENSMUSG00000087568	Gm15649	antisense	Tbx5.Nkx2.5….Nkx2.5.Irx3
ENSMUSG00000086204	Gm15668	lincRNA	Nkx2.5.Irx3
ENSMUSG00000085472	Gm15691	antisense	Tbx5…Nkx2.5.Irx3
ENSMUSG00000081670	Gm15697	pseudogene	Tbx5.Nkx2.5….Nkx2.5.Irx3
ENSMUSG00000085663	Gm15718	antisense	Tbx5…Nkx2.5.Irx3
ENSMUSG00000081274	Gm15727	pseudogene	Nkx2.5.Tbx5.Irx3
ENSMUSG00000086075	Gm15728	lincRNA	Nkx2.5.Tbx5.Irx3
ENSMUSG00000063529	Gm1574	protein_coding	Nkx2.5.Irx3
ENSMUSG00000080797	Gm15760	pseudogene	Tbx5.Nkx2.5….Nkx2.5.Irx3
ENSMUSG00000085858	Gm15831	protein_coding	Nkx2.5.Tbx5.Irx3
ENSMUSG00000086464	Gm15835	sense_intronic	Tbx5.Nkx2.5….Nkx2.5.Irx3
ENSMUSG00000083909	Gm15842	pseudogene	Nkx2.5.Tbx5.Irx3
ENSMUSG00000090079	Gm15849	antisense	Nkx2.5.Tbx5.Irx3
ENSMUSG00000086264	Gm15850	lincRNA	Tbx5.Nkx2.5….Nkx2.5.Irx3
ENSMUSG00000084790	Gm15879	antisense	Nkx2.5.Tbx5.Irx3
ENSMUSG00000086012	Gm15902	sense_intronic	Nkx2.5.Irx3
ENSMUSG00000085961	Gm15904	antisense	Nkx2.5.Tbx5.Irx3
ENSMUSG00000082104	Gm15933	pseudogene	Nkx2.5.Tbx5.Irx3
ENSMUSG00000084940	Gm15935	antisense	Tbx5.Nkx2.5….Nkx2.5.Irx3
ENSMUSG00000081022	Gm15936	pseudogene	Tbx5…Nkx2.5.Irx3
ENSMUSG00000085279	Gm15965	antisense	Tbx5…Nkx2.5.Irx3
ENSMUSG00000081692	Gm15971	pseudogene	Tbx5.Irx3….Nkx2.5.Irx3
ENSMUSG00000081910	Gm15986	pseudogene	Tbx5…Nkx2.5.Irx3
ENSMUSG00000083771	Gm15988	pseudogene	Tbx5…Nkx2.5.Irx3
ENSMUSG00000085433	Gm16001	antisense	Tbx5.Nkx2.5….Nkx2.5.Irx3
ENSMUSG00000089862	Gm16039	protein_coding	Tbx5…Nkx2.5.Irx3
ENSMUSG00000083974	Gm16053	pseudogene	Tbx5.Nkx2.5….Nkx2.5.Irx3
ENSMUSG00000086121	Gm16068	antisense	Tbx5.Nkx2.5….Nkx2.5.Irx3
ENSMUSG00000090243	Gm16103	pseudogene	Tbx5.Nkx2.5….Nkx2.5.Irx3
ENSMUSG00000010492	Gm16119	antisense	Tbx5…Nkx2.5.Irx3
ENSMUSG00000087248	Gm16120	antisense	Nkx2.5.Tbx5.Irx3
ENSMUSG00000081650	Gm16181	protein_coding	Tbx5.Nkx2.5….Nkx2.5.Irx3
ENSMUSG00000086773	Gm16192	antisense	Tbx5.Nkx2.5….Nkx2.5.Irx3
ENSMUSG00000085672	Gm16193	antisense	Tbx5.Nkx2.5….Nkx2.5.Irx3
ENSMUSG00000087308	Gm16195	lincRNA	Nkx2.5.Tbx5.Irx3
ENSMUSG00000086154	Gm16196	antisense	Nkx2.5.Tbx5.Irx3
ENSMUSG00000085731	Gm16229	antisense	Tbx5.Irx3….Nkx2.5.Irx3
ENSMUSG00000087163	Gm16230	antisense	Tbx5.Irx3….Nkx2.5.Irx3
ENSMUSG00000086694	Gm16237	antisense	Nkx2.5.Tbx5.Irx3
ENSMUSG00000085361	Gm16305	pseudogene	Nkx2.5.Tbx5.Irx3
ENSMUSG00000089842	Gm16338	lincRNA	Tbx5.Nkx2.5….Nkx2.5.Irx3
ENSMUSG00000091775	Gm16494	protein_coding	Nkx2.5.Tbx5.Irx3
ENSMUSG00000085855	Gm16520	processed_transcript	Tbx5…Nkx2.5.Irx3
ENSMUSG00000089729	Gm16552	antisense	Nkx2.5.Tbx5.Irx3
ENSMUSG00000086837	Gm16618	lincRNA	Tbx5.Nkx2.5….Nkx2.5.Irx3
ENSMUSG00000087088	Gm16638	lincRNA	Nkx2.5.Tbx5.Irx3
ENSMUSG00000087300	Gm16725	lincRNA	Tbx5…Nkx2.5.Irx3
ENSMUSG00000086289	Gm16933	lincRNA	Nkx2.5.Tbx5.Irx3
ENSMUSG00000090028	Gm17018	processed_transcript	Tbx5.Nkx2.5….Nkx2.5.Irx3
ENSMUSG00000091462	Gm17084	pseudogene	Tbx5…Nkx2.5.Irx3
ENSMUSG00000091968	Gm17115	antisense	Tbx5.Nkx2.5….Nkx2.5.Irx3
ENSMUSG00000090559	Gm17137	pseudogene	Tbx5.Nkx2.5….Nkx2.5.Irx3
ENSMUSG00000090464	Gm17140	antisense	Nkx2.5.Tbx5.Irx3
ENSMUSG00000090334	Gm17149	pseudogene	Tbx5…Nkx2.5.Irx3
ENSMUSG00000075558	Gm17151	antisense	Nkx2.5.Tbx5.Irx3
ENSMUSG00000090589	Gm17180	antisense	Tbx5…Nkx2.5.Irx3
ENSMUSG00000090561	Gm17207	sense_intronic	Nkx2.5.Tbx5.Irx3
ENSMUSG00000090706	Gm17233	processed_transcript	Tbx5…Nkx2.5.Irx3
ENSMUSG00000091685	Gm17359	protein_coding	Nkx2.5.Irx3
ENSMUSG00000090489	Gm17415	protein_coding	Tbx5…Nkx2.5.Irx3
ENSMUSG00000091732	Gm17541	protein_coding	Tbx5…Nkx2.5.Irx3
ENSMUSG00000092123	Gm17581	protein_coding	Tbx5.Nkx2.5….Nkx2.5.Irx3
ENSMUSG00000091644	Gm17590	protein_coding	Nkx2.5.Tbx5.Irx3
ENSMUSG00000092366	Gm17782	pseudogene	Nkx2.5.Tbx5.Irx3
ENSMUSG00000092325	Gm18284	pseudogene	Nkx2.5.Tbx5.Irx3
ENSMUSG00000092612	Gm18604	pseudogene	Nkx2.5.Tbx5.Irx3
ENSMUSG00000092444	Gm18733	pseudogene	Tbx5.Nkx2.5….Nkx2.5.Irx3
ENSMUSG00000089699	Gm1992	antisense	Nkx2.5.Irx3
ENSMUSG00000092363	Gm20391	pseudogene	Nkx2.5.Tbx5.Irx3
ENSMUSG00000092362	Gm20392	pseudogene	Nkx2.5.Tbx5.Irx3
ENSMUSG00000092185	Gm20416	processed_transcript	Tbx5…Nkx2.5.Irx3
ENSMUSG00000092306	Gm20447	pseudogene	Nkx2.5.Tbx5.Irx3
ENSMUSG00000092474	Gm20478	processed_transcript	Nkx2.5.Tbx5.Irx3
ENSMUSG00000092596	Gm20490	processed_transcript	Nkx2.5.Tbx5.Irx3
ENSMUSG00000092480	Gm20495	pseudogene	Nkx2.5.Tbx5.Irx3
ENSMUSG00000092266	Gm20500	processed_transcript	Tbx5.Nkx2.5….Nkx2.5.Irx3
ENSMUSG00000092536	Gm20501	processed_transcript	Tbx5…Nkx2.5.Irx3
ENSMUSG00000092428	Gm20545	pseudogene	Nkx2.5.Tbx5.Irx3
ENSMUSG00000092392	Gm20546	processed_transcript	Nkx2.5.Tbx5.Irx3
ENSMUSG00000093452	Gm20687	antisense	Nkx2.5.Tbx5.Irx3
ENSMUSG00000093758	Gm20701	pseudogene	Tbx5…Nkx2.5.Irx3
ENSMUSG00000093437	Gm20702	pseudogene	Tbx5…Nkx2.5.Irx3
ENSMUSG00000093538	Gm20711	antisense	Nkx2.5.Irx3
ENSMUSG00000093695	Gm20717	processed_transcript	Tbx5.Nkx2.5….Nkx2.5.Irx3
ENSMUSG00000093387	Gm20732	lincRNA	Tbx5.Nkx2.5….Nkx2.5.Irx3
ENSMUSG00000083700	Gm2986	pseudogene	Tbx5…Nkx2.5.Irx3
ENSMUSG00000000594	Gm2a	protein_coding	Tbx5…Nkx2.5.Irx3
ENSMUSG00000078240	Gm3550	protein_coding	Nkx2.5.Tbx5.Irx3
ENSMUSG00000092240	Gm4246	pseudogene	Nkx2.5.Tbx5.Irx3
ENSMUSG00000092502	Gm4252	pseudogene	Nkx2.5.Tbx5.Irx3
ENSMUSG00000054412	Gm4793	protein_coding	Tbx5.Nkx2.5….Nkx2.5.Irx3
ENSMUSG00000068487	Gm4943	pseudogene	Tbx5…Nkx2.5.Irx3
ENSMUSG00000062472	Gm4945	protein_coding	Nkx2.5.Tbx5.Irx3
ENSMUSG00000091742	Gm5093	protein_coding	Tbx5…Nkx2.5.Irx3
ENSMUSG00000090468	Gm5331	protein_coding	Tbx5.Irx3….Nkx2.5.Irx3
ENSMUSG00000075502	Gm5465	protein_coding	Nkx2.5.Tbx5.Irx3
ENSMUSG00000083458	Gm5510	pseudogene	Tbx5…Nkx2.5.Irx3
ENSMUSG00000073535	Gm5532	lincRNA	Nkx2.5.Tbx5.Irx3
ENSMUSG00000022187	Gm5546	protein_coding	Nkx2.5.Tbx5.Irx3
ENSMUSG00000092265	Gm5682	pseudogene	Nkx2.5.Tbx5.Irx3
ENSMUSG00000089645	Gm5766	pseudogene	Tbx5…Nkx2.5.Irx3
ENSMUSG00000080021	Gm5915	pseudogene	Tbx5…Nkx2.5.Irx3
ENSMUSG00000074026	Gm6091	processed_pseudogene	Nkx2.5.Tbx5.Irx3
ENSMUSG00000047822	Gm6484	protein_coding	Nkx2.5.Tbx5.Irx3
ENSMUSG00000079224	Gm6565	pseudogene	Tbx5.Nkx2.5….Nkx2.5.Irx3
ENSMUSG00000092374	Gm6623	pseudogene	Nkx2.5.Tbx5.Irx3
ENSMUSG00000092317	Gm6633	pseudogene	Nkx2.5.Tbx5.Irx3
ENSMUSG00000092289	Gm6659	pseudogene	Nkx2.5.Tbx5.Irx3
ENSMUSG00000091269	Gm6682	processed_pseudogene	Nkx2.5.Tbx5.Irx3
ENSMUSG00000084329	Gm6733	pseudogene	Tbx5…Nkx2.5.Irx3
ENSMUSG00000090074	Gm6921	pseudogene	Tbx5…Nkx2.5.Irx3
ENSMUSG00000091003	Gm7244	processed_pseudogene	Tbx5…Nkx2.5.Irx3
ENSMUSG00000083505	Gm7541	pseudogene	Nkx2.5.Tbx5.Irx3
ENSMUSG00000089953	Gm757	protein_coding	Nkx2.5.Tbx5.Irx3
ENSMUSG00000083226	Gm7831	pseudogene	Tbx5…Nkx2.5.Irx3
ENSMUSG00000081979	Gm8078	pseudogene	Tbx5.Nkx2.5….Nkx2.5.Irx3
ENSMUSG00000086889	Gm8619	antisense	Tbx5…Nkx2.5.Irx3
ENSMUSG00000073234	Gm8773	protein_coding	Tbx5.Nkx2.5….Nkx2.5.Irx3
ENSMUSG00000092457	Gm8835	pseudogene	Nkx2.5.Tbx5.Irx3
ENSMUSG00000073402	Gm8909	protein_coding	Nkx2.5.Tbx5.Irx3
ENSMUSG00000038218	Gm9765	protein_coding	Tbx5.Nkx2.5….Nkx2.5.Irx3
ENSMUSG00000095332	Gm9821	protein_coding	Nkx2.5.Tbx5.Irx3
ENSMUSG00000084855	Gm9850	pseudogene	Tbx5…Nkx2.5.Irx3
ENSMUSG00000052389	Gm9875	protein_coding	Tbx5.Nkx2.5….Nkx2.5.Irx3
ENSMUSG00000053214	Gm9899	processed_pseudogene	Tbx5.Nkx2.5….Nkx2.5.Irx3
ENSMUSG00000053980	Gm9930	protein_coding	Nkx2.5.Irx3
ENSMUSG00000056509	Gm9999	protein_coding	Nkx2.5.Tbx5.Irx3
ENSMUSG00000032562	Gnai2	protein_coding	Nkx2.5.Tbx5.Irx3
ENSMUSG00000034837	Gnat1	protein_coding	Nkx2.5.Tbx5.Irx3
ENSMUSG00000020372	Gnb2l1	protein_coding	Tbx5…Nkx2.5.Irx3
ENSMUSG00000036402	Gng12	protein_coding	Nkx2.5.Tbx5.Irx3
ENSMUSG00000063808	Gpatch1	protein_coding	Tbx5…Nkx2.5.Irx3
ENSMUSG00000024784	Gpha2	protein_coding	Tbx5…Nkx2.5.Irx3
ENSMUSG00000031785	Gpr56	protein_coding	Nkx2.5.Tbx5.Irx3
ENSMUSG00000060470	Gpr97	protein_coding	Nkx2.5.Tbx5.Irx3
ENSMUSG00000036523	Greb1	protein_coding	Tbx5.Nkx2.5….Nkx2.5.Irx3
ENSMUSG00000020656	Grhl1	protein_coding	Tbx5…Nkx2.5.Irx3
ENSMUSG00000052783	Grk4	protein_coding	Nkx2.5.Tbx5.Irx3
ENSMUSG00000086429	Gt(ROSA)26Sor	non_coding	Nkx2.5.Tbx5.Irx3
ENSMUSG00000006599	Gtf2h1	protein_coding	Nkx2.5.Tbx5.Irx3
ENSMUSG00000040464	Gtpbp10	protein_coding	Tbx5.Nkx2.5….Nkx2.5.Irx3
ENSMUSG00000039069	Gtpbp5	protein_coding	Tbx5.Nkx2.5….Nkx2.5.Irx3
ENSMUSG00000090523	Gypc	protein_coding	Tbx5…Nkx2.5.Irx3
ENSMUSG00000073411	H2-D1	protein_coding	Tbx5.Nkx2.5….Nkx2.5.Irx3
ENSMUSG00000054128	H2-T3	protein_coding	Nkx2.5.Tbx5.Irx3
ENSMUSG00000021476	Habp4	protein_coding	Tbx5…Nkx2.5.Irx3
ENSMUSG00000027243	Harbi1	protein_coding	Tbx5…Nkx2.5.Irx3
ENSMUSG00000038047	Haus6	protein_coding	Tbx5…Nkx2.5.Irx3
ENSMUSG00000028800	Hdac1	protein_coding	Tbx5.Nkx2.5….Nkx2.5.Irx3
ENSMUSG00000073617	Hdac4	protein_coding	Tbx5…Nkx2.5.Irx3
ENSMUSG00000004897	Hdgf	protein_coding	Tbx5.Nkx2.5….Nkx2.5.Irx3
ENSMUSG00000034088	Hdlbp	protein_coding	Tbx5.Nkx2.5….Nkx2.5.Irx3
ENSMUSG00000035247	Hectd1	protein_coding	Tbx5…Nkx2.5.Irx3
ENSMUSG00000044156	Hepacam2	protein_coding	Tbx5…Nkx2.5.Irx3
ENSMUSG00000004328	Hif3a	protein_coding	Nkx2.5.Tbx5.Irx3
ENSMUSG00000020267	Hint1	protein_coding	Tbx5.Nkx2.5….Nkx2.5.Irx3
ENSMUSG00000020080	Hkdc1	protein_coding	Tbx5.Nkx2.5….Nkx2.5.Irx3
ENSMUSG00000066842	Hmcn1	protein_coding	Tbx5.Nkx2.5….Nkx2.5.Irx3
ENSMUSG00000015165	Hnrnpl	protein_coding	Nkx2.5.Tbx5.Irx3
ENSMUSG00000003573	Homer3	protein_coding	Tbx5.Nkx2.5….Nkx2.5.Irx3
ENSMUSG00000059325	Hopx	protein_coding	Nkx2.5.Tbx5.Irx3
ENSMUSG00000029844	Hoxa1	protein_coding	Tbx5…Nkx2.5.Irx3
ENSMUSG00000014704	Hoxa2	protein_coding	Tbx5…Nkx2.5.Irx3
ENSMUSG00000014418	Hps5	protein_coding	Nkx2.5.Tbx5.Irx3
ENSMUSG00000022525	Hrasls	protein_coding	Tbx5.Nkx2.5….Nkx2.5.Irx3
ENSMUSG00000039059	Hrh3	protein_coding	Tbx5…Nkx2.5.Irx3
ENSMUSG00000031891	Hsd11b2	protein_coding	Tbx5.Nkx2.5….Nkx2.5.Irx3
ENSMUSG00000033122	Hsd17b3	protein_coding	Tbx5…Nkx2.5.Irx3
ENSMUSG00000025092	Hspa12a	protein_coding	Tbx5…Nkx2.5.Irx3
ENSMUSG00000037406	Htra4	protein_coding	Nkx2.5.Tbx5.Irx3
ENSMUSG00000062488	I830012O16Rik	protein_coding	Nkx2.5.Irx3
ENSMUSG00000034459	Ifit1	protein_coding	Nkx2.5.Irx3
ENSMUSG00000045932	Ifit2	protein_coding	Tbx5…Nkx2.5.Irx3
ENSMUSG00000017858	Ift52	protein_coding	Tbx5…Nkx2.5.Irx3
ENSMUSG00000019975	Ikbip	protein_coding	Nkx2.5.Tbx5.Irx3
ENSMUSG00000004296	Il12b	protein_coding	Nkx2.5.Irx3
ENSMUSG00000070427	Il18bp	protein_coding	Tbx5…Nkx2.5.Irx3
ENSMUSG00000040612	Ildr2	protein_coding	Tbx5…Nkx2.5.Irx3
ENSMUSG00000024660	Incenp	protein_coding	Tbx5…Nkx2.5.Irx3
ENSMUSG00000025477	Inpp5a	protein_coding	Nkx2.5.Tbx5.Irx3
ENSMUSG00000026925	Inpp5e	protein_coding	Tbx5.Irx3….Nkx2.5.Irx3
ENSMUSG00000018068	Ints2	protein_coding	Tbx5.Nkx2.5….Nkx2.5.Irx3
ENSMUSG00000060733	Ipmk	protein_coding	Tbx5.Nkx2.5….Nkx2.5.Irx3
ENSMUSG00000028068	Iqgap3	protein_coding	Tbx5.Irx3….Nkx2.5.Irx3
ENSMUSG00000003184	Irf3	protein_coding	Tbx5…Nkx2.5.Irx3
ENSMUSG00000025809	Itgb1	protein_coding	Nkx2.5.Tbx5.Irx3
ENSMUSG00000028549	Itgb3bp	protein_coding	Nkx2.5.Tbx5.Irx3
ENSMUSG00000055862	Izumo4	protein_coding	Nkx2.5.Tbx5.Irx3
ENSMUSG00000038518	Jarid2	protein_coding	Tbx5.Nkx2.5….Nkx2.5.Irx3
ENSMUSG00000056962	Jmjd6	protein_coding	Nkx2.5.Tbx5.Irx3
ENSMUSG00000038695	Josd2	protein_coding	Nkx2.5.Tbx5.Irx3
ENSMUSG00000032194	Kank2	protein_coding	Nkx2.5.Tbx5.Irx3
ENSMUSG00000030801	Kat8	protein_coding	Nkx2.5.Tbx5.Irx3
ENSMUSG00000055239	Kcmf1	protein_coding	Tbx5.Nkx2.5….Nkx2.5.Irx3
ENSMUSG00000038319	Kcnh2	protein_coding	Nkx2.5.Tbx5.Irx3
ENSMUSG00000079436	Kcnj13	protein_coding	Tbx5…Nkx2.5.Irx3
ENSMUSG00000049265	Kcnk3	protein_coding	Tbx5.Nkx2.5….Nkx2.5.Irx3
ENSMUSG00000038773	Kdm3b	protein_coding	Nkx2.5.Tbx5.Irx3
ENSMUSG00000041642	Kif21b	protein_coding	Tbx5.Nkx2.5….Nkx2.5.Irx3
ENSMUSG00000037465	Klf10	protein_coding	Tbx5…Nkx2.5.Irx3
ENSMUSG00000032609	Klhdc8b	protein_coding	Nkx2.5.Tbx5.Irx3
ENSMUSG00000039783	Kmo	protein_coding	Tbx5…Nkx2.5.Irx3
ENSMUSG00000001440	Kpnb1	protein_coding	Tbx5.Irx3….Nkx2.5.Irx3
ENSMUSG00000035849	Krt222	protein_coding	Tbx5…Nkx2.5.Irx3
ENSMUSG00000061578	Ksr2	protein_coding	Nkx2.5.Tbx5.Irx3
ENSMUSG00000073775	Kti12	protein_coding	Nkx2.5.Tbx5.Irx3
ENSMUSG00000020988	L2hgdh	protein_coding	Tbx5.Nkx2.5….Nkx2.5.Irx3
ENSMUSG00000022394	L3mbtl2	protein_coding	Nkx2.5.Tbx5.Irx3
ENSMUSG00000052911	Lamb2	protein_coding	Nkx2.5.Tbx5.Irx3
ENSMUSG00000020585	Laptm4a	protein_coding	Nkx2.5.Tbx5.Irx3
ENSMUSG00000035202	Lars2	protein_coding	Tbx5…Nkx2.5.Irx3
ENSMUSG00000087408	Lass1	protein_coding	Tbx5.Nkx2.5….Nkx2.5.Irx3
ENSMUSG00000060594	Layn	protein_coding	Nkx2.5.Irx3
ENSMUSG00000000409	Lck	protein_coding	Tbx5.Nkx2.5….Nkx2.5.Irx3
ENSMUSG00000054469	Lclat1	protein_coding	Nkx2.5.Tbx5.Irx3
ENSMUSG00000074890	Lcmt2	protein_coding	Nkx2.5.Tbx5.Irx3
ENSMUSG00000026943	Lcn12	protein_coding	Nkx2.5.Tbx5.Irx3
ENSMUSG00000083836	Ldha-ps2	pseudogene	Tbx5…Nkx2.5.Irx3
ENSMUSG00000053964	Lgals4	protein_coding	Nkx2.5.Tbx5.Irx3
ENSMUSG00000042793	Lgr6	protein_coding	Nkx2.5.Tbx5.Irx3
ENSMUSG00000042873	Lhfpl4	protein_coding	Nkx2.5.Tbx5.Irx3
ENSMUSG00000090077	Lime1	protein_coding	Nkx2.5.Tbx5.Irx3
ENSMUSG00000058729	Lin9	protein_coding	Tbx5.Nkx2.5….Nkx2.5.Irx3
ENSMUSG00000024781	Lipa	protein_coding	Tbx5…Nkx2.5.Irx3
ENSMUSG00000044626	Liph	protein_coding	Tbx5.Nkx2.5….Nkx2.5.Irx3
ENSMUSG00000048096	Lmod1	protein_coding	Tbx5.Nkx2.5….Nkx2.5.Irx3
ENSMUSG00000036832	Lpar3	protein_coding	Nkx2.5.Tbx5.Irx3
ENSMUSG00000033306	Lpp	protein_coding	Tbx5…Nkx2.5.Irx3
ENSMUSG00000060187	Lrrc10	protein_coding	Tbx5.Nkx2.5….Nkx2.5.Irx3
ENSMUSG00000037151	Lrrc20	protein_coding	Nkx2.5.Tbx5.Irx3
ENSMUSG00000049988	Lrrc25	protein_coding	Nkx2.5.Tbx5.Irx3
ENSMUSG00000047085	Lrrc4b	protein_coding	Nkx2.5.Tbx5.Irx3
ENSMUSG00000026443	Lrrn2	protein_coding	Nkx2.5.Tbx5.Irx3
ENSMUSG00000031848	Lsm4	protein_coding	Nkx2.5.Tbx5.Irx3
ENSMUSG00000024402	Lta	protein_coding	Tbx5…Nkx2.5.Irx3
ENSMUSG00000052299	Ltn1	protein_coding	Tbx5.Nkx2.5….Nkx2.5.Irx3
ENSMUSG00000029823	Luc7l2	protein_coding	Tbx5…Nkx2.5.Irx3
ENSMUSG00000047557	Lxn	protein_coding	Nkx2.5.Tbx5.Irx3
ENSMUSG00000040370	Lyrm5	protein_coding	Nkx2.5.Tbx5.Irx3
ENSMUSG00000020268	Lyrm7	protein_coding	Tbx5.Nkx2.5….Nkx2.5.Irx3
ENSMUSG00000045095	Magi1	protein_coding	Nkx2.5.Tbx5.Irx3
ENSMUSG00000008763	Man1a2	protein_coding	Tbx5…Nkx2.5.Irx3
ENSMUSG00000024085	Man2a1	protein_coding	Tbx5…Nkx2.5.Irx3
ENSMUSG00000029119	Man2b2	protein_coding	Tbx5…Nkx2.5.Irx3
ENSMUSG00000024235	Map3k8	protein_coding	Tbx5…Nkx2.5.Irx3
ENSMUSG00000047945	Marcksl1	protein_coding	Tbx5.Nkx2.5….Nkx2.5.Irx3
ENSMUSG00000060657	Marf1	protein_coding	Nkx2.5.Tbx5.Irx3
ENSMUSG00000020583	Matn3	protein_coding	Nkx2.5.Tbx5.Irx3
ENSMUSG00000074037	Mc1r	protein_coding	Nkx2.5.Tbx5.Irx3
ENSMUSG00000032135	Mcam	protein_coding	Tbx5.Nkx2.5….Nkx2.5.Irx3
ENSMUSG00000071856	Mcc	protein_coding	Tbx5…Nkx2.5.Irx3
ENSMUSG00000027239	Mdk	protein_coding	Nkx2.5.Tbx5.Irx3
ENSMUSG00000045248	Med26	protein_coding	Tbx5…Nkx2.5.Irx3
ENSMUSG00000001419	Mef2d	protein_coding	Tbx5.Irx3….Nkx2.5.Irx3
ENSMUSG00000070462	Mesdc1	protein_coding	Tbx5…Nkx2.5.Irx3
ENSMUSG00000038503	Mesdc2	protein_coding	Tbx5…Nkx2.5.Irx3
ENSMUSG00000039345	Mettl22	protein_coding	Tbx5.Irx3….Nkx2.5.Irx3
ENSMUSG00000090266	Mettl23	protein_coding	Nkx2.5.Tbx5.Irx3
ENSMUSG00000001082	Mfsd10	protein_coding	Nkx2.5.Tbx5.Irx3
ENSMUSG00000020818	Mfsd11	protein_coding	Nkx2.5.Tbx5.Irx3
ENSMUSG00000066595	Mfsd7b	protein_coding	Nkx2.5.Tbx5.Irx3
ENSMUSG00000022517	Mgrn1	protein_coding	Tbx5.Nkx2.5….Nkx2.5.Irx3
ENSMUSG00000080669	Mir1224	miRNA	Tbx5.Nkx2.5….Nkx2.5.Irx3
ENSMUSG00000065520	Mir128-1	miRNA	Tbx5…Nkx2.5.Irx3
ENSMUSG00000065484	Mir130a	miRNA	Tbx5…Nkx2.5.Irx3
ENSMUSG00000065407	Mir135a-1	miRNA	Tbx5…Nkx2.5.Irx3
ENSMUSG00000065612	Mir151	miRNA	Tbx5.Nkx2.5….Nkx2.5.Irx3
ENSMUSG00000084523	Mir1903	miRNA	Tbx5.Nkx2.5….Nkx2.5.Irx3
ENSMUSG00000087844	Mir1958	miRNA	Tbx5…Nkx2.5.Irx3
ENSMUSG00000088619	Mir1965	miRNA	Nkx2.5.Tbx5.Irx3
ENSMUSG00000089432	Mir1966	miRNA	Tbx5.Nkx2.5….Nkx2.5.Irx3
ENSMUSG00000093156	Mir3076	miRNA	Tbx5…Nkx2.5.Irx3
ENSMUSG00000092813	Mir3086	miRNA	Tbx5…Nkx2.5.Irx3
ENSMUSG00000065492	Mir34b	miRNA	Nkx2.5.Irx3
ENSMUSG00000065587	Mir34c	miRNA	Nkx2.5.Irx3
ENSMUSG00000065489	Mir365-2	miRNA	Nkx2.5.Tbx5.Irx3
ENSMUSG00000092990	Mir446q	miRNA	Tbx5…Nkx2.5.Irx3
ENSMUSG00000070074	Mir484	miRNA	Nkx2.5.Tbx5.Irx3
ENSMUSG00000070075	Mir490	miRNA	Tbx5.Nkx2.5….Nkx2.5.Irx3
ENSMUSG00000076121	Mir687	miRNA	Tbx5…Nkx2.5.Irx3
ENSMUSG00000076163	Mir701	miRNA	Tbx5…Nkx2.5.Irx3
ENSMUSG00000076042	Mir710	miRNA	Tbx5…Nkx2.5.Irx3
ENSMUSG00000076444	Mir761	miRNA	Tbx5.Nkx2.5….Nkx2.5.Irx3
ENSMUSG00000065564	Mirlet7b	miRNA	Nkx2.5.Tbx5.Irx3
ENSMUSG00000065608	Mirlet7c-2	miRNA	Nkx2.5.Tbx5.Irx3
ENSMUSG00000065440	Mirlet7g	miRNA	Tbx5…Nkx2.5.Irx3
ENSMUSG00000065406	Mirlet7i	miRNA	Nkx2.5.Tbx5.Irx3
ENSMUSG00000029922	Mkrn1	protein_coding	Nkx2.5.Tbx5.Irx3
ENSMUSG00000024806	Mlana	protein_coding	Tbx5.Nkx2.5….Nkx2.5.Irx3
ENSMUSG00000000957	Mmp14	protein_coding	Tbx5.Irx3….Nkx2.5.Irx3
ENSMUSG00000027612	Mmp24	protein_coding	Tbx5.Nkx2.5….Nkx2.5.Irx3
ENSMUSG00000025159	Mms19	protein_coding	Nkx2.5.Tbx5.Irx3
ENSMUSG00000080530	mmu-mir-1194	miRNA	Tbx5…Nkx2.5.Irx3
ENSMUSG00000096377	mmu-mir-5123	miRNA	Tbx5.Nkx2.5….Nkx2.5.Irx3
ENSMUSG00000093270	mmu-mir-5134	miRNA	Nkx2.5.Tbx5.Irx3
ENSMUSG00000003348	Mob3a	protein_coding	Nkx2.5.Tbx5.Irx3
ENSMUSG00000005417	Mprip	protein_coding	Tbx5.Nkx2.5….Nkx2.5.Irx3
ENSMUSG00000055302	Mrfap1	protein_coding	Tbx5…Nkx2.5.Irx3
ENSMUSG00000010406	Mrpl52	protein_coding	Tbx5.Irx3….Nkx2.5.Irx3
ENSMUSG00000049960	Mrps16	protein_coding	Nkx2.5.Tbx5.Irx3
ENSMUSG00000020477	Mrps24	protein_coding	Nkx2.5.Tbx5.Irx3
ENSMUSG00000041632	Mrps27	protein_coding	Nkx2.5.Tbx5.Irx3
ENSMUSG00000028741	Mrto4	protein_coding	Tbx5.Irx3….Nkx2.5.Irx3
ENSMUSG00000078719	Msmp	protein_coding	Tbx5…Nkx2.5.Irx3
ENSMUSG00000031757	Mt4	protein_coding	Nkx2.5.Tbx5.Irx3
ENSMUSG00000029267	Mtf2	protein_coding	Tbx5…Nkx2.5.Irx3
ENSMUSG00000030269	Mtmr14	protein_coding	Nkx2.5.Tbx5.Irx3
ENSMUSG00000024234	Mtpap	protein_coding	Tbx5…Nkx2.5.Irx3
ENSMUSG00000006517	Mvd	protein_coding	Nkx2.5.Tbx5.Irx3
ENSMUSG00000020814	Mxra7	protein_coding	Nkx2.5.Tbx5.Irx3
ENSMUSG00000017861	Mybl2	protein_coding	Tbx5…Nkx2.5.Irx3
ENSMUSG00000068745	Mybphl	protein_coding	Nkx2.5.Tbx5.Irx3
ENSMUSG00000024048	Myl12a	protein_coding	Tbx5.Nkx2.5….Nkx2.5.Irx3
ENSMUSG00000034868	Myl12b	protein_coding	Tbx5.Nkx2.5….Nkx2.5.Irx3
ENSMUSG00000025401	Myo1a	protein_coding	Tbx5…Nkx2.5.Irx3
ENSMUSG00000033577	Myo6	protein_coding	Nkx2.5.Tbx5.Irx3
ENSMUSG00000024049	Myom1	protein_coding	Tbx5.Nkx2.5….Nkx2.5.Irx3
ENSMUSG00000029655	N4bp2l2	protein_coding	Tbx5…Nkx2.5.Irx3
ENSMUSG00000042719	Naa25	protein_coding	Nkx2.5.Tbx5.Irx3
ENSMUSG00000025402	Nab2	protein_coding	Tbx5.Irx3….Nkx2.5.Irx3
ENSMUSG00000031878	Nae1	protein_coding	Tbx5…Nkx2.5.Irx3
ENSMUSG00000020572	Nampt	protein_coding	Tbx5…Nkx2.5.Irx3
ENSMUSG00000059119	Nap1l4	protein_coding	Tbx5.Nkx2.5….Nkx2.5.Irx3
ENSMUSG00000018995	Nars2	protein_coding	Tbx5…Nkx2.5.Irx3
ENSMUSG00000009418	Nav1	protein_coding	Tbx5.Nkx2.5….Nkx2.5.Irx3
ENSMUSG00000027698	Nceh1	protein_coding	Nkx2.5.Tbx5.Irx3
ENSMUSG00000018501	Ncor1	protein_coding	Tbx5.Nkx2.5….Nkx2.5.Irx3
ENSMUSG00000022678	Nde1	protein_coding	Nkx2.5.Tbx5.Irx3
ENSMUSG00000006471	Ndor1	protein_coding	Nkx2.5.Tbx5.Irx3
ENSMUSG00000030647	Ndufc2	protein_coding	Tbx5…Nkx2.5.Irx3
ENSMUSG00000027489	Necab3	protein_coding	Nkx2.5.Tbx5.Irx3
ENSMUSG00000035032	Nek11	protein_coding	Tbx5…Nkx2.5.Irx3
ENSMUSG00000037499	Nenf	protein_coding	Nkx2.5.Tbx5.Irx3
ENSMUSG00000030595	Nfkbib	protein_coding	Nkx2.5.Tbx5.Irx3
ENSMUSG00000042419	Nfkbil1	protein_coding	Tbx5.Nkx2.5….Nkx2.5.Irx3
ENSMUSG00000022204	Ngdn	protein_coding	Nkx2.5.Tbx5.Irx3
ENSMUSG00000025078	Nhlrc2	protein_coding	Tbx5.Nkx2.5….Nkx2.5.Irx3
ENSMUSG00000026036	Nif3l1	protein_coding	Tbx5…Nkx2.5.Irx3
ENSMUSG00000049871	Nlrc3	protein_coding	Nkx2.5.Tbx5.Irx3
ENSMUSG00000039193	Nlrc4	protein_coding	Tbx5…Nkx2.5.Irx3
ENSMUSG00000033294	Noc4l	protein_coding	Nkx2.5.Tbx5.Irx3
ENSMUSG00000037171	Nodal	protein_coding	Nkx2.5.Tbx5.Irx3
ENSMUSG00000036693	Nop14	protein_coding	Nkx2.5.Tbx5.Irx3
ENSMUSG00000028978	Nos3	protein_coding	Nkx2.5.Tbx5.Irx3
ENSMUSG00000036805	Noxa1	protein_coding	Tbx5…Nkx2.5.Irx3
ENSMUSG00000022809	Nr1i2	protein_coding	Tbx5…Nkx2.5.Irx3
ENSMUSG00000078202	Nrarp	protein_coding	Nkx2.5.Tbx5.Irx3
ENSMUSG00000020598	Nrcam	protein_coding	Tbx5…Nkx2.5.Irx3
ENSMUSG00000053510	Nrd1	protein_coding	Tbx5.Nkx2.5….Nkx2.5.Irx3
ENSMUSG00000025810	Nrp1	protein_coding	Tbx5.Nkx2.5….Nkx2.5.Irx3
ENSMUSG00000062510	Nsl1	protein_coding	Nkx2.5.Tbx5.Irx3
ENSMUSG00000079662	Ntn3	protein_coding	Nkx2.5.Tbx5.Irx3
ENSMUSG00000031851	Ntpcr	protein_coding	Nkx2.5.Tbx5.Irx3
ENSMUSG00000020591	Ntsr2	protein_coding	Nkx2.5.Tbx5.Irx3
ENSMUSG00000009772	Nuak2	protein_coding	Nkx2.5.Tbx5.Irx3
ENSMUSG00000022516	Nudt16l1	protein_coding	Tbx5…Nkx2.5.Irx3
ENSMUSG00000031754	Nudt21	protein_coding	Tbx5…Nkx2.5.Irx3
ENSMUSG00000024213	Nudt3	protein_coding	Nkx2.5.Tbx5.Irx3
ENSMUSG00000066306	Numa1	protein_coding	Tbx5.Nkx2.5….Nkx2.5.Irx3
ENSMUSG00000035351	Nup37	protein_coding	Tbx5…Nkx2.5.Irx3
ENSMUSG00000063550	Nup98	protein_coding	Tbx5.Nkx2.5….Nkx2.5.Irx3
ENSMUSG00000008450	Nutf2	protein_coding	Nkx2.5.Tbx5.Irx3
ENSMUSG00000075033	Nxpe3	protein_coding	Tbx5.Nkx2.5….Nkx2.5.Irx3
ENSMUSG00000033009	Ogfod1	protein_coding	Tbx5…Nkx2.5.Irx3
ENSMUSG00000023707	Ogfod2	protein_coding	Tbx5.Nkx2.5….Nkx2.5.Irx3
ENSMUSG00000027108	Ola1	protein_coding	Tbx5…Nkx2.5.Irx3
ENSMUSG00000032172	Olfm2	protein_coding	Tbx5…Nkx2.5.Irx3
ENSMUSG00000027848	Olfml3	protein_coding	Tbx5…Nkx2.5.Irx3
ENSMUSG00000048919	Olfr223	protein_coding	Tbx5.Nkx2.5….Nkx2.5.Irx3
ENSMUSG00000044061	Olfr225	protein_coding	Tbx5.Nkx2.5….Nkx2.5.Irx3
ENSMUSG00000049612	Omg	protein_coding	Tbx5.Nkx2.5….Nkx2.5.Irx3
ENSMUSG00000026525	Opn3	protein_coding	Tbx5…Nkx2.5.Irx3
ENSMUSG00000040044	Orc3	protein_coding	Tbx5…Nkx2.5.Irx3
ENSMUSG00000026097	Ormdl1	protein_coding	Tbx5.Nkx2.5….Nkx2.5.Irx3
ENSMUSG00000039050	Osbpl2	protein_coding	Tbx5…Nkx2.5.Irx3
ENSMUSG00000026096	Osgepl1	protein_coding	Tbx5.Nkx2.5….Nkx2.5.Irx3
ENSMUSG00000022330	Osr2	protein_coding	Tbx5…Nkx2.5.Irx3
ENSMUSG00000000959	Oxa1l	protein_coding	Tbx5…Nkx2.5.Irx3
ENSMUSG00000036737	Oxsr1	protein_coding	Tbx5.Nkx2.5….Nkx2.5.Irx3
ENSMUSG00000032860	P2ry2	protein_coding	Tbx5…Nkx2.5.Irx3
ENSMUSG00000054582	Pabpc1l	protein_coding	Nkx2.5.Tbx5.Irx3
ENSMUSG00000040276	Pacsin1	protein_coding	Nkx2.5.Tbx5.Irx3
ENSMUSG00000029247	Paics	protein_coding	Nkx2.5.Tbx5.Irx3
ENSMUSG00000020092	Pald1	protein_coding	Nkx2.5.Tbx5.Irx3
ENSMUSG00000090053	Palm2	protein_coding	Tbx5…Nkx2.5.Irx3
ENSMUSG00000026335	Pam	protein_coding	Nkx2.5.Tbx5.Irx3
ENSMUSG00000021111	Papola	protein_coding	Tbx5…Nkx2.5.Irx3
ENSMUSG00000025812	Pard3	protein_coding	Nkx2.5.Tbx5.Irx3
ENSMUSG00000035365	Parpbp	protein_coding	Tbx5…Nkx2.5.Irx3
ENSMUSG00000035873	Pawr	protein_coding	Tbx5…Nkx2.5.Irx3
ENSMUSG00000052534	Pbx1	protein_coding	Tbx5.Nkx2.5….Nkx2.5.Irx3
ENSMUSG00000029231	Pdgfra	protein_coding	Tbx5…Nkx2.5.Irx3
ENSMUSG00000031595	Pdgfrl	protein_coding	Nkx2.5.Tbx5.Irx3
ENSMUSG00000035232	Pdk3	protein_coding	Tbx5…Nkx2.5.Irx3
ENSMUSG00000048371	Pdp2	protein_coding	Tbx5.Nkx2.5….Nkx2.5.Irx3
ENSMUSG00000034021	Pds5b	protein_coding	Tbx5…Nkx2.5.Irx3
ENSMUSG00000028073	Pear1	protein_coding	Tbx5…Nkx2.5.Irx3
ENSMUSG00000018921	Pelp1	protein_coding	Tbx5…Nkx2.5.Irx3
ENSMUSG00000020639	Pfn4	protein_coding	Nkx2.5.Tbx5.Irx3
ENSMUSG00000011752	Pgam1	protein_coding	Nkx2.5.Tbx5.Irx3
ENSMUSG00000020475	Pgam2	protein_coding	Nkx2.5.Tbx5.Irx3
ENSMUSG00000030990	Pgap2	protein_coding	Tbx5.Nkx2.5….Nkx2.5.Irx3
ENSMUSG00000004791	Pgf	protein_coding	Tbx5.Nkx2.5….Nkx2.5.Irx3
ENSMUSG00000025791	Pgm2	protein_coding	Nkx2.5.Tbx5.Irx3
ENSMUSG00000056204	Pgpep1	protein_coding	Nkx2.5.Tbx5.Irx3
ENSMUSG00000062866	Phactr2	protein_coding	Tbx5.Nkx2.5….Nkx2.5.Irx3
ENSMUSG00000038025	Phf2	protein_coding	Tbx5…Nkx2.5.Irx3
ENSMUSG00000072501	Phf20l1	protein_coding	Tbx5.Nkx2.5….Nkx2.5.Irx3
ENSMUSG00000033149	Phldb2	protein_coding	Tbx5.Nkx2.5….Nkx2.5.Irx3
ENSMUSG00000041064	Pif1	protein_coding	Tbx5.Irx3….Nkx2.5.Irx3
ENSMUSG00000014245	Pigl	protein_coding	Tbx5.Nkx2.5….Nkx2.5.Irx3
ENSMUSG00000032171	Pin1	protein_coding	Tbx5.Nkx2.5….Nkx2.5.Irx3
ENSMUSG00000074997	Pin1-ps1	pseudogene	Tbx5…Nkx2.5.Irx3
ENSMUSG00000028756	Pink1	protein_coding	Nkx2.5.Tbx5.Irx3
ENSMUSG00000040543	Pitpnm3	protein_coding	Tbx5…Nkx2.5.Irx3
ENSMUSG00000035934	Pknox2	protein_coding	Tbx5…Nkx2.5.Irx3
ENSMUSG00000041957	Pkp2	protein_coding	Tbx5…Nkx2.5.Irx3
ENSMUSG00000026991	Pkp4	protein_coding	Tbx5…Nkx2.5.Irx3
ENSMUSG00000031903	Pla2g15	protein_coding	Tbx5.Nkx2.5….Nkx2.5.Irx3
ENSMUSG00000019817	Plagl1	protein_coding	Tbx5…Nkx2.5.Irx3
ENSMUSG00000087141	Plcxd2	protein_coding	Tbx5.Nkx2.5….Nkx2.5.Irx3
ENSMUSG00000050721	Plekho2	protein_coding	Tbx5.Irx3….Nkx2.5.Irx3
ENSMUSG00000028494	Plin2	protein_coding	Tbx5…Nkx2.5.Irx3
ENSMUSG00000027998	Plrg1	protein_coding	Tbx5…Nkx2.5.Irx3
ENSMUSG00000022711	Pmm2	protein_coding	Nkx2.5.Tbx5.Irx3
ENSMUSG00000026926	Pmpca	protein_coding	Tbx5.Irx3….Nkx2.5.Irx3
ENSMUSG00000026098	Pms1	protein_coding	Tbx5.Nkx2.5….Nkx2.5.Irx3
ENSMUSG00000028600	Podn	protein_coding	Nkx2.5.Tbx5.Irx3
ENSMUSG00000038902	Pogz	protein_coding	Nkx2.5.Tbx5.Irx3
ENSMUSG00000025218	Poll	protein_coding	Tbx5.Nkx2.5….Nkx2.5.Irx3
ENSMUSG00000034453	Polr3b	protein_coding	Tbx5…Nkx2.5.Irx3
ENSMUSG00000026565	Pou2f1	protein_coding	Tbx5…Nkx2.5.Irx3
ENSMUSG00000040105	Ppapdc2	protein_coding	Tbx5…Nkx2.5.Irx3
ENSMUSG00000029167	Ppargc1a	protein_coding	Tbx5.Nkx2.5….Nkx2.5.Irx3
ENSMUSG00000029246	Ppat	protein_coding	Nkx2.5.Tbx5.Irx3
ENSMUSG00000037519	Ppfia1	protein_coding	Tbx5.Nkx2.5….Nkx2.5.Irx3
ENSMUSG00000060288	Ppih	protein_coding	Tbx5…Nkx2.5.Irx3
ENSMUSG00000026035	Ppil3	protein_coding	Tbx5…Nkx2.5.Irx3
ENSMUSG00000020253	Ppm1m	protein_coding	Tbx5…Nkx2.5.Irx3
ENSMUSG00000019907	Ppp1r12a	protein_coding	Tbx5.Irx3….Nkx2.5.Irx3
ENSMUSG00000021285	Ppp1r13b	protein_coding	Tbx5.Nkx2.5….Nkx2.5.Irx3
ENSMUSG00000047714	Ppp1r2	protein_coding	Nkx2.5.Tbx5.Irx3
ENSMUSG00000017843	Ppp2r5c	protein_coding	Nkx2.5.Tbx5.Irx3
ENSMUSG00000003099	Ppp5c	protein_coding	Nkx2.5.Tbx5.Irx3
ENSMUSG00000038582	Pptc7	protein_coding	Nkx2.5.Tbx5.Irx3
ENSMUSG00000004895	Prcc	protein_coding	Tbx5.Nkx2.5….Nkx2.5.Irx3
ENSMUSG00000042496	Prdm10	protein_coding	Tbx5…Nkx2.5.Irx3
ENSMUSG00000035529	Prdm4	protein_coding	Tbx5…Nkx2.5.Irx3
ENSMUSG00000026701	Prdx6	protein_coding	Tbx5…Nkx2.5.Irx3
ENSMUSG00000021948	Prkcd	protein_coding	Tbx5.Nkx2.5….Nkx2.5.Irx3
ENSMUSG00000037060	Prkcdbp	protein_coding	Tbx5…Nkx2.5.Irx3
ENSMUSG00000022501	Prm1	protein_coding	Tbx5…Nkx2.5.Irx3
ENSMUSG00000038015	Prm2	protein_coding	Tbx5…Nkx2.5.Irx3
ENSMUSG00000050058	Prm3	protein_coding	Tbx5…Nkx2.5.Irx3
ENSMUSG00000052429	Prmt1	protein_coding	Tbx5…Nkx2.5.Irx3
ENSMUSG00000027611	Procr	protein_coding	Tbx5.Nkx2.5….Nkx2.5.Irx3
ENSMUSG00000002455	Prpf6	protein_coding	Tbx5…Nkx2.5.Irx3
ENSMUSG00000025742	Prps2	protein_coding	Tbx5…Nkx2.5.Irx3
ENSMUSG00000046574	Prr12	protein_coding	Tbx5.Nkx2.5….Nkx2.5.Irx3
ENSMUSG00000034039	Prss29	protein_coding	Tbx5…Nkx2.5.Irx3
ENSMUSG00000044139	Prss53	protein_coding	Nkx2.5.Tbx5.Irx3
ENSMUSG00000030800	Prss8	protein_coding	Nkx2.5.Tbx5.Irx3
ENSMUSG00000066760	Psg16	protein_coding	Nkx2.5.Tbx5.Irx3
ENSMUSG00000026750	Psmb7	protein_coding	Tbx5.Nkx2.5….Nkx2.5.Irx3
ENSMUSG00000021650	Ptcd2	protein_coding	Nkx2.5.Tbx5.Irx3
ENSMUSG00000015090	Ptgds	protein_coding	Nkx2.5.Tbx5.Irx3
ENSMUSG00000031506	Ptpn7	protein_coding	Nkx2.5.Tbx5.Irx3
ENSMUSG00000066885	Ptprv	protein_coding	Nkx2.5.Tbx5.Irx3
ENSMUSG00000096199	Ptrhd1	protein_coding	Tbx5…Nkx2.5.Irx3
ENSMUSG00000022656	Pvrl3	protein_coding	Tbx5…Nkx2.5.Irx3
ENSMUSG00000001785	Pwp1	protein_coding	Tbx5…Nkx2.5.Irx3
ENSMUSG00000000876	Pxmp4	protein_coding	Nkx2.5.Tbx5.Irx3
ENSMUSG00000032604	Qars	protein_coding	Nkx2.5.Tbx5.Irx3
ENSMUSG00000029923	Rab19	protein_coding	Nkx2.5.Tbx5.Irx3
ENSMUSG00000079657	Rab26	protein_coding	Tbx5.Nkx2.5….Nkx2.5.Irx3
ENSMUSG00000003411	Rab3b	protein_coding	Nkx2.5.Tbx5.Irx3
ENSMUSG00000030254	Rad18	protein_coding	Tbx5…Nkx2.5.Irx3
ENSMUSG00000028426	Rad23b	protein_coding	Tbx5.Nkx2.5….Nkx2.5.Irx3
ENSMUSG00000040661	Rad54l2	protein_coding	Nkx2.5.Tbx5.Irx3
ENSMUSG00000027509	Rae1	protein_coding	Nkx2.5.Tbx5.Irx3
ENSMUSG00000000441	Raf1	protein_coding	Tbx5…Nkx2.5.Irx3
ENSMUSG00000037415	Ranbp10	protein_coding	Nkx2.5.Tbx5.Irx3
ENSMUSG00000062232	Rapgef2	protein_coding	Nkx2.5.Tbx5.Irx3
ENSMUSG00000049404	Rarres1	protein_coding	Nkx2.5.Tbx5.Irx3
ENSMUSG00000028292	Rars2	protein_coding	Tbx5…Nkx2.5.Irx3
ENSMUSG00000029641	Rasl11a	protein_coding	Tbx5.Nkx2.5….Nkx2.5.Irx3
ENSMUSG00000027466	Rbck1	protein_coding	Tbx5.Nkx2.5….Nkx2.5.Irx3
ENSMUSG00000029136	Rbks	protein_coding	Tbx5…Nkx2.5.Irx3
ENSMUSG00000048271	Rbm33	protein_coding	Tbx5…Nkx2.5.Irx3
ENSMUSG00000033931	Rbm34	protein_coding	Tbx5.Nkx2.5….Nkx2.5.Irx3
ENSMUSG00000027510	Rbm38	protein_coding	Nkx2.5.Tbx5.Irx3
ENSMUSG00000031586	Rbpms	protein_coding	Tbx5.Nkx2.5….Nkx2.5.Irx3
ENSMUSG00000029363	Rfc5	protein_coding	Nkx2.5.Tbx5.Irx3
ENSMUSG00000052395	Rft1	protein_coding	Tbx5.Nkx2.5….Nkx2.5.Irx3
ENSMUSG00000028468	Rgp1	protein_coding	Tbx5…Nkx2.5.Irx3
ENSMUSG00000017692	Rhbdl3	protein_coding	Tbx5.Nkx2.5….Nkx2.5.Irx3
ENSMUSG00000028945	Rheb	protein_coding	Tbx5.Nkx2.5….Nkx2.5.Irx3
ENSMUSG00000073982	Rhog	protein_coding	Tbx5.Nkx2.5….Nkx2.5.Irx3
ENSMUSG00000030494	Rhpn2	protein_coding	Tbx5…Nkx2.5.Irx3
ENSMUSG00000050310	Rictor	protein_coding	Tbx5…Nkx2.5.Irx3
ENSMUSG00000071636	Rimbp3	protein_coding	Tbx5.Nkx2.5….Nkx2.5.Irx3
ENSMUSG00000051735	Rinl	protein_coding	Nkx2.5.Tbx5.Irx3
ENSMUSG00000050357	Rltpr	protein_coding	Tbx5…Nkx2.5.Irx3
ENSMUSG00000021872	Rnase10	protein_coding	Nkx2.5.Irx3
ENSMUSG00000059648	Rnase11	protein_coding	Tbx5…Nkx2.5.Irx3
ENSMUSG00000068407	Rnase12	protein_coding	Tbx5…Nkx2.5.Irx3
ENSMUSG00000052382	Rnase9	protein_coding	Tbx5…Nkx2.5.Irx3
ENSMUSG00000028557	Rnf11	protein_coding	Nkx2.5.Tbx5.Irx3
ENSMUSG00000014470	Rnf166	protein_coding	Nkx2.5.Tbx5.Irx3
ENSMUSG00000044628	Rnf208	protein_coding	Nkx2.5.Tbx5.Irx3
ENSMUSG00000020521	Rnft1	protein_coding	Tbx5…Nkx2.5.Irx3
ENSMUSG00000032850	Rnft2	protein_coding	Tbx5…Nkx2.5.Irx3
ENSMUSG00000038046	Rnmtl1	protein_coding	Nkx2.5.Tbx5.Irx3
ENSMUSG00000097608	RP23-22I7.1	pseudogene	Nkx2.5.Irx3
ENSMUSG00000097484	RP23-271G7.3	antisense	Nkx2.5.Irx3
ENSMUSG00000097187	RP23-399J8.10	protein_coding	Tbx5…Nkx2.5.Irx3
ENSMUSG00000012483	Rpa3	protein_coding	Tbx5…Nkx2.5.Irx3
ENSMUSG00000083792	Rpl12-ps2	pseudogene	Tbx5…Nkx2.5.Irx3
ENSMUSG00000041453	Rpl21	protein_coding	Tbx5.Nkx2.5….Nkx2.5.Irx3
ENSMUSG00000022601	Rpl24	protein_coding	Tbx5.Nkx2.5….Nkx2.5.Irx3
ENSMUSG00000046364	Rpl27a	protein_coding	Nkx2.5.Tbx5.Irx3
ENSMUSG00000093885	Rpl35a-ps5	pseudogene	Tbx5…Nkx2.5.Irx3
ENSMUSG00000052146	Rps10	protein_coding	Nkx2.5.Tbx5.Irx3
ENSMUSG00000069862	Rps12-ps9	pseudogene	Nkx2.5.Tbx5.Irx3
ENSMUSG00000096920	Rps19-ps8	pseudogene	Tbx5…Nkx2.5.Irx3
ENSMUSG00000020516	Rps6kb1	protein_coding	Tbx5…Nkx2.5.Irx3
ENSMUSG00000019235	Rps6kl1	protein_coding	Tbx5…Nkx2.5.Irx3
ENSMUSG00000038387	Rras	protein_coding	Tbx5…Nkx2.5.Irx3
ENSMUSG00000030978	Rrm1	protein_coding	Tbx5…Nkx2.5.Irx3
ENSMUSG00000035049	Rrp12	protein_coding	Nkx2.5.Tbx5.Irx3
ENSMUSG00000061815	Rufy4	protein_coding	Nkx2.5.Tbx5.Irx3
ENSMUSG00000041079	Rwdd2b	protein_coding	Tbx5.Nkx2.5….Nkx2.5.Irx3
ENSMUSG00000074115	Saa1	protein_coding	Nkx2.5.Tbx5.Irx3
ENSMUSG00000057465	Saa2	protein_coding	Nkx2.5.Tbx5.Irx3
ENSMUSG00000040017	Saa4	protein_coding	Nkx2.5.Tbx5.Irx3
ENSMUSG00000038605	Samd10	protein_coding	Tbx5…Nkx2.5.Irx3
ENSMUSG00000021770	Samd8	protein_coding	Tbx5.Nkx2.5….Nkx2.5.Irx3
ENSMUSG00000031604	Sc4mol	protein_coding	Tbx5…Nkx2.5.Irx3
ENSMUSG00000038406	Scaf1	protein_coding	Tbx5…Nkx2.5.Irx3
ENSMUSG00000022032	Scara5	protein_coding	Tbx5…Nkx2.5.Irx3
ENSMUSG00000029426	Scarb2	protein_coding	Nkx2.5.Tbx5.Irx3
ENSMUSG00000058492	Scp2-ps2	processed_pseudogene	Nkx2.5.Tbx5.Irx3
ENSMUSG00000008226	Scrn3	protein_coding	Tbx5…Nkx2.5.Irx3
ENSMUSG00000027456	Sdcbp2	protein_coding	Tbx5…Nkx2.5.Irx3
ENSMUSG00000026927	Sdccag3	protein_coding	Tbx5.Irx3….Nkx2.5.Irx3
ENSMUSG00000053317	Sec61b	protein_coding	Tbx5.Irx3….Nkx2.5.Irx3
ENSMUSG00000025165	Sectm1a	protein_coding	Nkx2.5.Tbx5.Irx3
ENSMUSG00000039364	Sectm1b	protein_coding	Nkx2.5.Tbx5.Irx3
ENSMUSG00000034684	Sema3f	protein_coding	Nkx2.5.Tbx5.Irx3
ENSMUSG00000030539	Sema4b	protein_coding	Nkx2.5.Tbx5.Irx3
ENSMUSG00000022855	Senp2	protein_coding	Tbx5…Nkx2.5.Irx3
ENSMUSG00000052917	Senp7	protein_coding	Tbx5…Nkx2.5.Irx3
ENSMUSG00000026276	Sept2	protein_coding	Tbx5.Nkx2.5….Nkx2.5.Irx3
ENSMUSG00000023224	Serping1	protein_coding	Tbx5.Nkx2.5….Nkx2.5.Irx3
ENSMUSG00000034269	Setd5	protein_coding	Nkx2.5.Tbx5.Irx3
ENSMUSG00000078348	Sf3b5	protein_coding	Tbx5…Nkx2.5.Irx3
ENSMUSG00000006527	Sfmbt1	protein_coding	Tbx5…Nkx2.5.Irx3
ENSMUSG00000025066	Sfr1	protein_coding	Tbx5…Nkx2.5.Irx3
ENSMUSG00000017868	Sgk2	protein_coding	Tbx5…Nkx2.5.Irx3
ENSMUSG00000042594	Sh2b3	protein_coding	Nkx2.5.Tbx5.Irx3
ENSMUSG00000028071	Sh2d2a	protein_coding	Tbx5…Nkx2.5.Irx3
ENSMUSG00000041889	Shisa4	protein_coding	Tbx5.Nkx2.5….Nkx2.5.Irx3
ENSMUSG00000053930	Shisa6	protein_coding	Tbx5.Nkx2.5….Nkx2.5.Irx3
ENSMUSG00000035378	Shq1	protein_coding	Tbx5…Nkx2.5.Irx3
ENSMUSG00000029381	Shroom3	protein_coding	Tbx5.Nkx2.5….Nkx2.5.Irx3
ENSMUSG00000015149	Sirt2	protein_coding	Nkx2.5.Tbx5.Irx3
ENSMUSG00000022372	Sla	protein_coding	Tbx5…Nkx2.5.Irx3
ENSMUSG00000035506	Slc12a8	protein_coding	Tbx5.Irx3….Nkx2.5.Irx3
ENSMUSG00000032902	Slc16a1	protein_coding	Nkx2.5.Tbx5.Irx3
ENSMUSG00000041920	Slc16a6	protein_coding	Tbx5…Nkx2.5.Irx3
ENSMUSG00000067144	Slc22a7	protein_coding	Tbx5…Nkx2.5.Irx3
ENSMUSG00000061904	Slc25a3	protein_coding	Nkx2.5.Tbx5.Irx3
ENSMUSG00000020651	Slc26a4	protein_coding	Tbx5…Nkx2.5.Irx3
ENSMUSG00000085028	Slc2a4rg-ps	pseudogene	Nkx2.5.Tbx5.Irx3
ENSMUSG00000029221	Slc30a9	protein_coding	Tbx5.Nkx2.5….Nkx2.5.Irx3
ENSMUSG00000006469	Slc34a3	protein_coding	Nkx2.5.Tbx5.Irx3
ENSMUSG00000028521	Slc35d1	protein_coding	Nkx2.5.Tbx5.Irx3
ENSMUSG00000033114	Slc35d2	protein_coding	Tbx5…Nkx2.5.Irx3
ENSMUSG00000019731	Slc35e1	protein_coding	Tbx5…Nkx2.5.Irx3
ENSMUSG00000029924	Slc37a3	protein_coding	Nkx2.5.Tbx5.Irx3
ENSMUSG00000010064	Slc38a3	protein_coding	Nkx2.5.Tbx5.Irx3
ENSMUSG00000036949	Slc39a12	protein_coding	Nkx2.5.Irx3
ENSMUSG00000026435	Slc45a3	protein_coding	Tbx5.Nkx2.5….Nkx2.5.Irx3
ENSMUSG00000028962	Slc4a2	protein_coding	Nkx2.5.Tbx5.Irx3
ENSMUSG00000011034	Slc5a1	protein_coding	Tbx5…Nkx2.5.Irx3
ENSMUSG00000031596	Slc7a2	protein_coding	Nkx2.5.Tbx5.Irx3
ENSMUSG00000031904	Slc7a6	protein_coding	Tbx5.Nkx2.5….Nkx2.5.Irx3
ENSMUSG00000000958	Slc7a7	protein_coding	Tbx5.Irx3….Nkx2.5.Irx3
ENSMUSG00000054640	Slc8a1	protein_coding	Tbx5…Nkx2.5.Irx3
ENSMUSG00000039738	Slx4	protein_coding	Nkx2.5.Tbx5.Irx3
ENSMUSG00000037935	Smarce1	protein_coding	Tbx5…Nkx2.5.Irx3
ENSMUSG00000036061	Smug1	protein_coding	Nkx2.5.Tbx5.Irx3
ENSMUSG00000055067	Smyd3	protein_coding	Tbx5.Nkx2.5….Nkx2.5.Irx3
ENSMUSG00000006587	Snai3	protein_coding	Nkx2.5.Tbx5.Irx3
ENSMUSG00000036281	Snapc4	protein_coding	Tbx5.Irx3….Nkx2.5.Irx3
ENSMUSG00000028385	Snx30	protein_coding	Nkx2.5.Tbx5.Irx3
ENSMUSG00000038037	Socs1	protein_coding	Tbx5…Nkx2.5.Irx3
ENSMUSG00000068747	Sort1	protein_coding	Nkx2.5.Tbx5.Irx3
ENSMUSG00000034801	Sos2	protein_coding	Tbx5…Nkx2.5.Irx3
ENSMUSG00000046470	Sox18	protein_coding	Tbx5…Nkx2.5.Irx3
ENSMUSG00000068859	Sp9	protein_coding	Tbx5…Nkx2.5.Irx3
ENSMUSG00000022805	Spata26	protein_coding	Tbx5.Nkx2.5….Nkx2.5.Irx3
ENSMUSG00000033594	Spata2l	protein_coding	Nkx2.5.Tbx5.Irx3
ENSMUSG00000038305	Spats2l	protein_coding	Tbx5…Nkx2.5.Irx3
ENSMUSG00000074476	Spc24	protein_coding	Nkx2.5.Tbx5.Irx3
ENSMUSG00000042331	Specc1	protein_coding	Tbx5.Nkx2.5….Nkx2.5.Irx3
ENSMUSG00000010154	Spire2	protein_coding	Nkx2.5.Tbx5.Irx3
ENSMUSG00000005883	Spo11	protein_coding	Nkx2.5.Tbx5.Irx3
ENSMUSG00000038156	Spon1	protein_coding	Nkx2.5.Tbx5.Irx3
ENSMUSG00000045671	Spred2	protein_coding	Nkx2.5.Tbx5.Irx3
ENSMUSG00000021036	Sptlc2	protein_coding	Tbx5…Nkx2.5.Irx3
ENSMUSG00000049516	Spty2d1	protein_coding	Nkx2.5.Tbx5.Irx3
ENSMUSG00000026425	Srgap2	protein_coding	Tbx5…Nkx2.5.Irx3
ENSMUSG00000036323	Srp72	protein_coding	Nkx2.5.Tbx5.Irx3
ENSMUSG00000034120	Srsf2	protein_coding	Nkx2.5.Tbx5.Irx3
ENSMUSG00000071172	Srsf3	protein_coding	Nkx2.5.Tbx5.Irx3
ENSMUSG00000070003	Ssbp4	protein_coding	Nkx2.5.Tbx5.Irx3
ENSMUSG00000026966	Ssna1	protein_coding	Nkx2.5.Tbx5.Irx3
ENSMUSG00000036825	Ssx2ip	protein_coding	Tbx5.Irx3….Nkx2.5.Irx3
ENSMUSG00000031024	St5	protein_coding	Nkx2.5.Tbx5.Irx3
ENSMUSG00000046027	Stard5	protein_coding	Nkx2.5.Tbx5.Irx3
ENSMUSG00000004040	Stat3	protein_coding	Nkx2.5.Tbx5.Irx3
ENSMUSG00000047963	Stbd1	protein_coding	Tbx5.Nkx2.5….Nkx2.5.Irx3
ENSMUSG00000030987	Stim1	protein_coding	Tbx5.Nkx2.5….Nkx2.5.Irx3
ENSMUSG00000024006	Stk38	protein_coding	Nkx2.5.Tbx5.Irx3
ENSMUSG00000027030	Stk39	protein_coding	Nkx2.5.Tbx5.Irx3
ENSMUSG00000018209	Stk4	protein_coding	Nkx2.5.Tbx5.Irx3
ENSMUSG00000032437	Stt3b	protein_coding	Tbx5.Nkx2.5….Nkx2.5.Irx3
ENSMUSG00000039232	Stx11	protein_coding	Tbx5…Nkx2.5.Irx3
ENSMUSG00000036054	Sugp2	protein_coding	Tbx5.Nkx2.5….Nkx2.5.Irx3
ENSMUSG00000035726	Supt16h	protein_coding	Tbx5…Nkx2.5.Irx3
ENSMUSG00000020079	Supv3l1	protein_coding	Tbx5.Nkx2.5….Nkx2.5.Irx3
ENSMUSG00000009394	Syn2	protein_coding	Tbx5…Nkx2.5.Irx3
ENSMUSG00000026452	Syt2	protein_coding	Nkx2.5.Tbx5.Irx3
ENSMUSG00000025400	Tac2	protein_coding	Tbx5…Nkx2.5.Irx3
ENSMUSG00000026632	Tatdn3	protein_coding	Nkx2.5.Tbx5.Irx3
ENSMUSG00000027465	Tbc1d20	protein_coding	Tbx5…Nkx2.5.Irx3
ENSMUSG00000036473	Tbc1d24	protein_coding	Nkx2.5.Tbx5.Irx3
ENSMUSG00000021187	Tc2n	protein_coding	Nkx2.5.Tbx5.Irx3
ENSMUSG00000001472	Tcf25	protein_coding	Nkx2.5.Tbx5.Irx3
ENSMUSG00000024985	Tcf7l2	protein_coding	Nkx2.5.Tbx5.Irx3
ENSMUSG00000027175	Tcp11l1	protein_coding	Tbx5…Nkx2.5.Irx3
ENSMUSG00000020034	Tcp11l2	protein_coding	Tbx5.Nkx2.5….Nkx2.5.Irx3
ENSMUSG00000038593	Tctn1	protein_coding	Nkx2.5.Tbx5.Irx3
ENSMUSG00000025081	Tdrd1	protein_coding	Tbx5.Nkx2.5….Nkx2.5.Irx3
ENSMUSG00000039329	Tex19.1	protein_coding	Nkx2.5.Tbx5.Irx3
ENSMUSG00000039337	Tex19.2	protein_coding	Nkx2.5.Tbx5.Irx3
ENSMUSG00000026492	Tfb2m	protein_coding	Nkx2.5.Tbx5.Irx3
ENSMUSG00000079103	Tgm7	protein_coding	Nkx2.5.Tbx5.Irx3
ENSMUSG00000036442	Thap11	protein_coding	Nkx2.5.Tbx5.Irx3
ENSMUSG00000035686	Thrsp	protein_coding	Tbx5.Nkx2.5….Nkx2.5.Irx3
ENSMUSG00000045691	Thtpa	protein_coding	Nkx2.5.Tbx5.Irx3
ENSMUSG00000030264	Thumpd3	protein_coding	Nkx2.5.Tbx5.Irx3
ENSMUSG00000062580	Timm17a	protein_coding	Tbx5…Nkx2.5.Irx3
ENSMUSG00000041997	Tlk1	protein_coding	Tbx5…Nkx2.5.Irx3
ENSMUSG00000028465	Tln1	protein_coding	Tbx5.Nkx2.5….Nkx2.5.Irx3
ENSMUSG00000044583	Tlr7	protein_coding	Nkx2.5.Irx3
ENSMUSG00000045322	Tlr9	protein_coding	Tbx5…Nkx2.5.Irx3
ENSMUSG00000031556	Tm2d2	protein_coding	Nkx2.5.Tbx5.Irx3
ENSMUSG00000038540	Tmc3	protein_coding	Nkx2.5.Tbx5.Irx3
ENSMUSG00000042066	Tmcc2	protein_coding	Nkx2.5.Tbx5.Irx3
ENSMUSG00000041949	Tmco7	protein_coding	Tbx5.Nkx2.5….Nkx2.5.Irx3
ENSMUSG00000054871	Tmem158	protein_coding	Nkx2.5.Tbx5.Irx3
ENSMUSG00000026347	Tmem163	protein_coding	Tbx5.Nkx2.5….Nkx2.5.Irx3
ENSMUSG00000029569	Tmem168	protein_coding	Tbx5…Nkx2.5.Irx3
ENSMUSG00000043140	Tmem186	protein_coding	Nkx2.5.Tbx5.Irx3
ENSMUSG00000040195	Tmem194	protein_coding	Tbx5.Irx3….Nkx2.5.Irx3
ENSMUSG00000078201	Tmem203	protein_coding	Nkx2.5.Tbx5.Irx3
ENSMUSG00000026627	Tmem206	protein_coding	Nkx2.5.Tbx5.Irx3
ENSMUSG00000037720	Tmem33	protein_coding	Tbx5.Nkx2.5….Nkx2.5.Irx3
ENSMUSG00000031791	Tmem38a	protein_coding	Tbx5…Nkx2.5.Irx3
ENSMUSG00000028420	Tmem38b	protein_coding	Tbx5.Nkx2.5….Nkx2.5.Irx3
ENSMUSG00000036944	Tmem71	protein_coding	Tbx5.Nkx2.5….Nkx2.5.Irx3
ENSMUSG00000010307	Tmem86a	protein_coding	Nkx2.5.Tbx5.Irx3
ENSMUSG00000045631	Tmprss12	protein_coding	Tbx5…Nkx2.5.Irx3
ENSMUSG00000024401	Tnf	protein_coding	Tbx5…Nkx2.5.Irx3
ENSMUSG00000043050	Tnp2	protein_coding	Tbx5…Nkx2.5.Irx3
ENSMUSG00000012535	Tnpo3	protein_coding	Tbx5…Nkx2.5.Irx3
ENSMUSG00000055322	Tns1	protein_coding	Nkx2.5.Tbx5.Irx3
ENSMUSG00000025139	Tollip	protein_coding	Tbx5…Nkx2.5.Irx3
ENSMUSG00000093904	Tomm20	protein_coding	Tbx5.Nkx2.5….Nkx2.5.Irx3
ENSMUSG00000018322	Tomm34	protein_coding	Nkx2.5.Tbx5.Irx3
ENSMUSG00000032555	Topbp1	protein_coding	Nkx2.5.Tbx5.Irx3
ENSMUSG00000028464	Tpm2	protein_coding	Tbx5.Nkx2.5….Nkx2.5.Irx3
ENSMUSG00000014846	Tppp3	protein_coding	Tbx5.Nkx2.5….Nkx2.5.Irx3
ENSMUSG00000048707	Tprn	protein_coding	Nkx2.5.Tbx5.Irx3
ENSMUSG00000024173	Tpsab1	protein_coding	Tbx5…Nkx2.5.Irx3
ENSMUSG00000033825	Tpsb2	protein_coding	Tbx5.Nkx2.5….Nkx2.5.Irx3
ENSMUSG00000033200	Tpsg1	protein_coding	Tbx5.Nkx2.5….Nkx2.5.Irx3
ENSMUSG00000076928	Trac	IG_C_gene	Nkx2.5.Tbx5.Irx3
ENSMUSG00000026942	Traf2	protein_coding	Nkx2.5.Tbx5.Irx3
ENSMUSG00000052752	Traf7	protein_coding	Tbx5.Nkx2.5….Nkx2.5.Irx3
ENSMUSG00000042726	Trafd1	protein_coding	Nkx2.5.Tbx5.Irx3
ENSMUSG00000076927	Traj1	IG_J_gene	Nkx2.5.Tbx5.Irx3
ENSMUSG00000076918	Traj11	IG_J_gene	Nkx2.5.Tbx5.Irx3
ENSMUSG00000076917	Traj12	IG_J_gene	Nkx2.5.Tbx5.Irx3
ENSMUSG00000076916	Traj13	IG_J_gene	Nkx2.5.Tbx5.Irx3
ENSMUSG00000076915	Traj14	IG_J_gene	Nkx2.5.Tbx5.Irx3
ENSMUSG00000076914	Traj15	IG_J_gene	Nkx2.5.Tbx5.Irx3
ENSMUSG00000076913	Traj16	IG_J_gene	Nkx2.5.Tbx5.Irx3
ENSMUSG00000076912	Traj17	IG_J_gene	Nkx2.5.Tbx5.Irx3
ENSMUSG00000076911	Traj18	IG_J_gene	Nkx2.5.Tbx5.Irx3
ENSMUSG00000076910	Traj19	IG_J_gene	Nkx2.5.Tbx5.Irx3
ENSMUSG00000076926	Traj2	IG_J_gene	Nkx2.5.Tbx5.Irx3
ENSMUSG00000076909	Traj20	IG_J_gene	Nkx2.5.Tbx5.Irx3
ENSMUSG00000076908	Traj21	IG_J_gene	Nkx2.5.Tbx5.Irx3
ENSMUSG00000076907	Traj22	IG_J_gene	Nkx2.5.Tbx5.Irx3
ENSMUSG00000076906	Traj23	IG_J_gene	Nkx2.5.Tbx5.Irx3
ENSMUSG00000076905	Traj24	IG_J_gene	Nkx2.5.Tbx5.Irx3
ENSMUSG00000076904	Traj25	IG_J_gene	Nkx2.5.Tbx5.Irx3
ENSMUSG00000076903	Traj26	IG_J_gene	Nkx2.5.Tbx5.Irx3
ENSMUSG00000076902	Traj27	IG_J_gene	Nkx2.5.Tbx5.Irx3
ENSMUSG00000076901	Traj28	IG_J_gene	Nkx2.5.Tbx5.Irx3
ENSMUSG00000076900	Traj29	IG_J_gene	Nkx2.5.Tbx5.Irx3
ENSMUSG00000076925	Traj3	IG_J_gene	Nkx2.5.Tbx5.Irx3
ENSMUSG00000076899	Traj30	IG_J_gene	Nkx2.5.Tbx5.Irx3
ENSMUSG00000076898	Traj31	IG_J_gene	Nkx2.5.Tbx5.Irx3
ENSMUSG00000076897	Traj32	IG_J_gene	Nkx2.5.Tbx5.Irx3
ENSMUSG00000076896	Traj33	IG_J_gene	Nkx2.5.Tbx5.Irx3
ENSMUSG00000076895	Traj34	IG_J_gene	Nkx2.5.Tbx5.Irx3
ENSMUSG00000076894	Traj35	IG_J_gene	Nkx2.5.Tbx5.Irx3
ENSMUSG00000090494	Traj36	IG_J_gene	Nkx2.5.Tbx5.Irx3
ENSMUSG00000076893	Traj37	IG_J_gene	Nkx2.5.Tbx5.Irx3
ENSMUSG00000076892	Traj38	IG_J_gene	Nkx2.5.Tbx5.Irx3
ENSMUSG00000076891	Traj39	IG_J_gene	Nkx2.5.Tbx5.Irx3
ENSMUSG00000076924	Traj4	IG_J_gene	Nkx2.5.Tbx5.Irx3
ENSMUSG00000076890	Traj40	IG_J_gene	Nkx2.5.Tbx5.Irx3
ENSMUSG00000076889	Traj41	IG_J_gene	Nkx2.5.Tbx5.Irx3
ENSMUSG00000076888	Traj42	IG_J_gene	Nkx2.5.Tbx5.Irx3
ENSMUSG00000076887	Traj43	IG_J_gene	Nkx2.5.Tbx5.Irx3
ENSMUSG00000076886	Traj44	IG_J_gene	Nkx2.5.Tbx5.Irx3
ENSMUSG00000076885	Traj45	IG_J_gene	Nkx2.5.Tbx5.Irx3
ENSMUSG00000076884	Traj46	IG_J_gene	Nkx2.5.Tbx5.Irx3
ENSMUSG00000076883	Traj48	IG_J_gene	Nkx2.5.Tbx5.Irx3
ENSMUSG00000076882	Traj49	IG_J_gene	Nkx2.5.Tbx5.Irx3
ENSMUSG00000076923	Traj5	IG_J_gene	Nkx2.5.Tbx5.Irx3
ENSMUSG00000076881	Traj50	IG_J_gene	Nkx2.5.Tbx5.Irx3
ENSMUSG00000076880	Traj51	IG_J_gene	Nkx2.5.Tbx5.Irx3
ENSMUSG00000076879	Traj52	IG_J_gene	Nkx2.5.Tbx5.Irx3
ENSMUSG00000076878	Traj53	IG_J_gene	Nkx2.5.Tbx5.Irx3
ENSMUSG00000091326	Traj54	IG_J_gene	Nkx2.5.Tbx5.Irx3
ENSMUSG00000091005	Traj55	IG_J_gene	Nkx2.5.Tbx5.Irx3
ENSMUSG00000076877	Traj56	IG_J_gene	Nkx2.5.Tbx5.Irx3
ENSMUSG00000076876	Traj57	IG_J_gene	Nkx2.5.Tbx5.Irx3
ENSMUSG00000076875	Traj58	IG_J_gene	Nkx2.5.Tbx5.Irx3
ENSMUSG00000076874	Traj59	IG_J_gene	Nkx2.5.Tbx5.Irx3
ENSMUSG00000076922	Traj6	IG_J_gene	Nkx2.5.Tbx5.Irx3
ENSMUSG00000090782	Traj60	IG_J_gene	Nkx2.5.Tbx5.Irx3
ENSMUSG00000090574	Traj61	IG_J_gene	Nkx2.5.Tbx5.Irx3
ENSMUSG00000076921	Traj7	IG_J_gene	Nkx2.5.Tbx5.Irx3
ENSMUSG00000076920	Traj8	IG_J_gene	Nkx2.5.Tbx5.Irx3
ENSMUSG00000076919	Traj9	IG_J_gene	Nkx2.5.Tbx5.Irx3
ENSMUSG00000041779	Tram2	protein_coding	Nkx2.5.Tbx5.Irx3
ENSMUSG00000076871	Trdj2	IG_J_gene	Nkx2.5.Tbx5.Irx3
ENSMUSG00000026723	Trdmt1	protein_coding	Tbx5.Nkx2.5….Nkx2.5.Irx3
ENSMUSG00000076873	Trdv5	IG_LV_gene	Nkx2.5.Tbx5.Irx3
ENSMUSG00000085912	Trp53cor1	lincRNA	Nkx2.5.Tbx5.Irx3
ENSMUSG00000027806	Tsc22d2	protein_coding	Tbx5…Nkx2.5.Irx3
ENSMUSG00000031893	Tsnaxip1	protein_coding	Nkx2.5.Tbx5.Irx3
ENSMUSG00000000411	Tssk3	protein_coding	Tbx5.Nkx2.5….Nkx2.5.Irx3
ENSMUSG00000024078	Ttc27	protein_coding	Nkx2.5.Tbx5.Irx3
ENSMUSG00000026885	Ttll11	protein_coding	Tbx5.Irx3….Nkx2.5.Irx3
ENSMUSG00000045467	Ttll13	protein_coding	Nkx2.5.Tbx5.Irx3
ENSMUSG00000017679	Ttpal	protein_coding	Tbx5.Irx3….Nkx2.5.Irx3
ENSMUSG00000058672	Tubb2a	protein_coding	Tbx5…Nkx2.5.Irx3
ENSMUSG00000045136	Tubb2b	protein_coding	Tbx5.Nkx2.5….Nkx2.5.Irx3
ENSMUSG00000062380	Tubb3	protein_coding	Nkx2.5.Tbx5.Irx3
ENSMUSG00000036752	Tubb4b	protein_coding	Nkx2.5.Tbx5.Irx3
ENSMUSG00000020513	Tubd1	protein_coding	Tbx5…Nkx2.5.Irx3
ENSMUSG00000027263	Tubgcp4	protein_coding	Nkx2.5.Tbx5.Irx3
ENSMUSG00000023277	Twf2	protein_coding	Tbx5…Nkx2.5.Irx3
ENSMUSG00000028567	Txndc12	protein_coding	Nkx2.5.Tbx5.Irx3
ENSMUSG00000020803	Txndc17	protein_coding	Tbx5.Nkx2.5….Nkx2.5.Irx3
ENSMUSG00000026670	Uap1	protein_coding	Tbx5.Nkx2.5….Nkx2.5.Irx3
ENSMUSG00000028433	Ubap2	protein_coding	Tbx5.Irx3….Nkx2.5.Irx3
ENSMUSG00000038965	Ube2l3	protein_coding	Tbx5.Nkx2.5….Nkx2.5.Irx3
ENSMUSG00000027078	Ube2l6	protein_coding	Tbx5.Nkx2.5….Nkx2.5.Irx3
ENSMUSG00000001687	Ubl3	protein_coding	Nkx2.5.Tbx5.Irx3
ENSMUSG00000084786	Ubl5	protein_coding	Tbx5.Nkx2.5….Nkx2.5.Irx3
ENSMUSG00000038538	Ubn2	protein_coding	Tbx5…Nkx2.5.Irx3
ENSMUSG00000023977	Ubr2	protein_coding	Nkx2.5.Tbx5.Irx3
ENSMUSG00000066036	Ubr4	protein_coding	Tbx5.Irx3….Nkx2.5.Irx3
ENSMUSG00000025171	Ubtd1	protein_coding	Nkx2.5.Tbx5.Irx3
ENSMUSG00000026353	Ubxn4	protein_coding	Tbx5…Nkx2.5.Irx3
ENSMUSG00000089917	Uckl1	protein_coding	Tbx5…Nkx2.5.Irx3
ENSMUSG00000033685	Ucp2	protein_coding	Tbx5.Nkx2.5….Nkx2.5.Irx3
ENSMUSG00000032942	Ucp3	protein_coding	Tbx5.Nkx2.5….Nkx2.5.Irx3
ENSMUSG00000026667	Uhmk1	protein_coding	Tbx5…Nkx2.5.Irx3
ENSMUSG00000062151	Unc13c	protein_coding	Nkx2.5.Tbx5.Irx3
ENSMUSG00000049680	Urgcp	protein_coding	Nkx2.5.Tbx5.Irx3
ENSMUSG00000025616	Usp16	protein_coding	Tbx5.Nkx2.5….Nkx2.5.Irx3
ENSMUSG00000006676	Usp19	protein_coding	Nkx2.5.Tbx5.Irx3
ENSMUSG00000041264	Uspl1	protein_coding	Nkx2.5.Tbx5.Irx3
ENSMUSG00000039321	Uts2r	protein_coding	Nkx2.5.Tbx5.Irx3
ENSMUSG00000035354	Uvrag	protein_coding	Tbx5.Nkx2.5….Nkx2.5.Irx3
ENSMUSG00000010936	Vac14	protein_coding	Tbx5.Irx3….Nkx2.5.Irx3
ENSMUSG00000034777	Vax2	protein_coding	Tbx5…Nkx2.5.Irx3
ENSMUSG00000085794	Vax2os1	antisense	Tbx5…Nkx2.5.Irx3
ENSMUSG00000092177	Vax2os2	antisense	Tbx5…Nkx2.5.Irx3
ENSMUSG00000021823	Vcl	protein_coding	Nkx2.5.Tbx5.Irx3
ENSMUSG00000021771	Vdac2	protein_coding	Nkx2.5.Tbx5.Irx3
ENSMUSG00000026728	Vim	protein_coding	Tbx5.Nkx2.5….Nkx2.5.Irx3
ENSMUSG00000030804	Vkorc1	protein_coding	Nkx2.5.Tbx5.Irx3
ENSMUSG00000096145	VKORC1	protein_coding	Nkx2.5.Tbx5.Irx3
ENSMUSG00000040325	Vprbp	protein_coding	Nkx2.5.Tbx5.Irx3
ENSMUSG00000073719	Vps13d	protein_coding	Tbx5.Nkx2.5….Nkx2.5.Irx3
ENSMUSG00000020078	Vps26a	protein_coding	Tbx5…Nkx2.5.Irx3
ENSMUSG00000046613	Vwa5b2	protein_coding	Tbx5.Nkx2.5….Nkx2.5.Irx3
ENSMUSG00000028868	Wasf2	protein_coding	Nkx2.5.Tbx5.Irx3
ENSMUSG00000022023	Wbp4	protein_coding	Nkx2.5.Tbx5.Irx3
ENSMUSG00000066643	Wdr35	protein_coding	Nkx2.5.Tbx5.Irx3
ENSMUSG00000025995	Wdr75	protein_coding	Nkx2.5.Irx3
ENSMUSG00000020257	Wdr82	protein_coding	Tbx5…Nkx2.5.Irx3
ENSMUSG00000020218	Wif1	protein_coding	Tbx5…Nkx2.5.Irx3
ENSMUSG00000029364	Wsb2	protein_coding	Nkx2.5.Tbx5.Irx3
ENSMUSG00000021952	Xpo4	protein_coding	Tbx5.Nkx2.5….Nkx2.5.Irx3
ENSMUSG00000022792	Yars2	protein_coding	Tbx5…Nkx2.5.Irx3
ENSMUSG00000028639	Ybx1	protein_coding	Tbx5.Nkx2.5….Nkx2.5.Irx3
ENSMUSG00000024072	Yipf4	protein_coding	Tbx5.Nkx2.5….Nkx2.5.Irx3
ENSMUSG00000034059	Ypel4	protein_coding	Tbx5…Nkx2.5.Irx3
ENSMUSG00000034653	Ythdc2	protein_coding	Tbx5…Nkx2.5.Irx3
ENSMUSG00000022285	Ywhaz	protein_coding	Tbx5.Irx3….Nkx2.5.Irx3
ENSMUSG00000044617	Zbtb39	protein_coding	Tbx5…Nkx2.5.Irx3
ENSMUSG00000033964	Zbtb41	protein_coding	Tbx5.Nkx2.5….Nkx2.5.Irx3
ENSMUSG00000039199	Zdhhc1	protein_coding	Tbx5.Nkx2.5….Nkx2.5.Irx3
ENSMUSG00000025157	Zdhhc16	protein_coding	Nkx2.5.Tbx5.Irx3
ENSMUSG00000034075	Zdhhc5	protein_coding	Tbx5.Nkx2.5….Nkx2.5.Irx3
ENSMUSG00000030629	Zfand6	protein_coding	Tbx5…Nkx2.5.Irx3
ENSMUSG00000040721	Zfhx2	protein_coding	Nkx2.5.Tbx5.Irx3
ENSMUSG00000053985	Zfp14	protein_coding	Nkx2.5.Tbx5.Irx3
ENSMUSG00000051469	Zfp191	protein_coding	Tbx5…Nkx2.5.Irx3
ENSMUSG00000041258	Zfp236	protein_coding	Tbx5…Nkx2.5.Irx3
ENSMUSG00000049421	Zfp260	protein_coding	Nkx2.5.Tbx5.Irx3
ENSMUSG00000001065	Zfp276	protein_coding	Nkx2.5.Tbx5.Irx3
ENSMUSG00000015597	Zfp318	protein_coding	Tbx5…Nkx2.5.Irx3
ENSMUSG00000059842	Zfp341	protein_coding	Nkx2.5.Tbx5.Irx3
ENSMUSG00000063281	Zfp35	protein_coding	Tbx5…Nkx2.5.Irx3
ENSMUSG00000044934	Zfp367	protein_coding	Tbx5…Nkx2.5.Irx3
ENSMUSG00000045817	Zfp36l2	protein_coding	Nkx2.5.Tbx5.Irx3
ENSMUSG00000074220	Zfp382	protein_coding	Nkx2.5.Tbx5.Irx3
ENSMUSG00000078768	Zfp566	protein_coding	Nkx2.5.Tbx5.Irx3
ENSMUSG00000049739	Zfp646	protein_coding	Nkx2.5.Tbx5.Irx3
ENSMUSG00000049728	Zfp668	protein_coding	Nkx2.5.Tbx5.Irx3
ENSMUSG00000095253	Zfp799	protein_coding	Tbx5.Nkx2.5….Nkx2.5.Irx3
ENSMUSG00000055202	Zfp811	protein_coding	Tbx5.Nkx2.5….Nkx2.5.Irx3
ENSMUSG00000058447	Zfp82	protein_coding	Nkx2.5.Tbx5.Irx3
ENSMUSG00000024298	Zfp871	protein_coding	Tbx5.Nkx2.5….Nkx2.5.Irx3
ENSMUSG00000042628	Zfyve1	protein_coding	Tbx5.Nkx2.5….Nkx2.5.Irx3
ENSMUSG00000027582	Zgpat	protein_coding	Nkx2.5.Tbx5.Irx3
ENSMUSG00000000823	Znf512b	protein_coding	Tbx5…Nkx2.5.Irx3
ENSMUSG00000074182	Znhit6	protein_coding	Nkx2.5.Tbx5.Irx3
ENSMUSG00000041961	Znrf3	protein_coding	Tbx5.Irx3….Nkx2.5.Irx3
ENSMUSG00000030967	Zranb1	protein_coding	Tbx5.Nkx2.5….Nkx2.5.Irx3
ENSMUSG00000050619	Zscan29	protein_coding	Nkx2.5.Tbx5.Irx3
ENSMUSG00000024274	Zscan30	protein_coding	Tbx5…Nkx2.5.Irx3
ENSMUSG00000034636	Zyg11b	protein_coding	Tbx5…Nkx2.5.Irx3

## Sheet: Nkx25.Irx3_PEG
gene_id	gene_name	gene_biotype	Type
ENSMUSG00000037361	0610009D07Rik	protein_coding	Nkx2.5.Tbx5.Irx3
ENSMUSG00000019689	1110001J03Rik	protein_coding	Tbx5.Nkx2.5….Nkx2.5.Irx3
ENSMUSG00000022972	1110004E09Rik	protein_coding	Tbx5…Nkx2.5.Irx3
ENSMUSG00000038544	1110054O05Rik	protein_coding	Nkx2.5.Tbx5.Irx3
ENSMUSG00000033688	1300017J02Rik	protein_coding	Nkx2.5.Tbx5.Irx3
ENSMUSG00000001062	1300018I17Rik	protein_coding	Nkx2.5.Tbx5.Irx3
ENSMUSG00000026051	1500015O10Rik	protein_coding	Tbx5…Nkx2.5.Irx3
ENSMUSG00000024118	1600002H07Rik	protein_coding	Nkx2.5.Tbx5.Irx3
ENSMUSG00000038523	1700003F12Rik	protein_coding	Nkx2.5.Tbx5.Irx3
ENSMUSG00000015962	1700016C15Rik	protein_coding	Tbx5…Nkx2.5.Irx3
ENSMUSG00000057072	1700022P22Rik	protein_coding	Nkx2.5.Tbx5.Irx3
ENSMUSG00000024786	1700123I01Rik	protein_coding	Tbx5…Nkx2.5.Irx3
ENSMUSG00000078554	1700125D06Rik	protein_coding	Tbx5.Nkx2.5….Nkx2.5.Irx3
ENSMUSG00000022507	1810013L24Rik	protein_coding	Tbx5.Nkx2.5….Nkx2.5.Irx3
ENSMUSG00000067297	2010002M12Rik	protein_coding	Nkx2.5.Irx3
ENSMUSG00000029384	2010109A12Rik	protein_coding	Tbx5…Nkx2.5.Irx3
ENSMUSG00000036731	2310002J15Rik	protein_coding	Nkx2.5.Tbx5.Irx3
ENSMUSG00000031983	2310022B05Rik	protein_coding	Nkx2.5.Tbx5.Irx3
ENSMUSG00000032840	2410131K14Rik	protein_coding	Tbx5…Nkx2.5.Irx3
ENSMUSG00000038005	2700029M09Rik	protein_coding	Tbx5…Nkx2.5.Irx3
ENSMUSG00000026258	3110079O15Rik	protein_coding	Tbx5…Nkx2.5.Irx3
ENSMUSG00000064202	4430402I18Rik	protein_coding	Tbx5…Nkx2.5.Irx3
ENSMUSG00000048478	4732415M23Rik	protein_coding	Nkx2.5.Tbx5.Irx3
ENSMUSG00000032057	4833427G06Rik	protein_coding	Nkx2.5.Irx3
ENSMUSG00000066944	4921513D11Rik	protein_coding	Tbx5…Nkx2.5.Irx3
ENSMUSG00000079177	4930417G10Rik	protein_coding	Nkx2.5.Tbx5.Irx3
ENSMUSG00000074248	4930432M17Rik	protein_coding	Nkx2.5.Tbx5.Irx3
ENSMUSG00000044306	4930500M09Rik	protein_coding	Tbx5…Nkx2.5.Irx3
ENSMUSG00000097129	4930507D05RIK	protein_coding	Tbx5.Nkx2.5….Nkx2.5.Irx3
ENSMUSG00000097602	4930519P11RIK	protein_coding	Nkx2.5.Tbx5.Irx3
ENSMUSG00000060491	4930522H14Rik	protein_coding	Nkx2.5.Tbx5.Irx3
ENSMUSG00000051788	4930564D02Rik	protein_coding	Nkx2.5.Tbx5.Irx3
ENSMUSG00000053442	4930597O21Rik	protein_coding	Nkx2.5.Tbx5.Irx3
ENSMUSG00000050930	4933403G14Rik	protein_coding	Nkx2.5.Tbx5.Irx3
ENSMUSG00000021133	4933426M11Rik	protein_coding	Tbx5…Nkx2.5.Irx3
ENSMUSG00000020807	4933427D14Rik	protein_coding	Tbx5.Nkx2.5….Nkx2.5.Irx3
ENSMUSG00000036770	4933433C11Rik	protein_coding	Nkx2.5.Tbx5.Irx3
ENSMUSG00000091393	5330438I03Rik	protein_coding	Tbx5…Nkx2.5.Irx3
ENSMUSG00000044600	9130011J15Rik	protein_coding	Tbx5…Nkx2.5.Irx3
ENSMUSG00000038768	9130409I23Rik	protein_coding	Tbx5.Nkx2.5….Nkx2.5.Irx3
ENSMUSG00000045065	9930022D16Rik	protein_coding	Tbx5…Nkx2.5.Irx3
ENSMUSG00000035173	A630007B06Rik	protein_coding	Tbx5.Nkx2.5….Nkx2.5.Irx3
ENSMUSG00000090551	A730015C16Rik	protein_coding	Nkx2.5.Tbx5.Irx3
ENSMUSG00000044522	A730020M07Rik	protein_coding	Nkx2.5.Tbx5.Irx3
ENSMUSG00000059555	A830007P12Rik	protein_coding	Nkx2.5.Tbx5.Irx3
ENSMUSG00000091890	A830073O21Rik	protein_coding	Tbx5.Nkx2.5….Nkx2.5.Irx3
ENSMUSG00000050545	A830093I24Rik	protein_coding	Nkx2.5.Tbx5.Irx3
ENSMUSG00000055923	Aasdh	protein_coding	Nkx2.5.Tbx5.Irx3
ENSMUSG00000057880	Abat	protein_coding	Tbx5.Irx3….Nkx2.5.Irx3
ENSMUSG00000028973	Abcb8	protein_coding	Nkx2.5.Tbx5.Irx3
ENSMUSG00000003234	Abcf3	protein_coding	Tbx5.Nkx2.5….Nkx2.5.Irx3
ENSMUSG00000094141	AC124828.1	protein_coding	Tbx5…Nkx2.5.Irx3
ENSMUSG00000096872	AC132253.3	protein_coding	Tbx5…Nkx2.5.Irx3
ENSMUSG00000097845	AC138229.1	protein_coding	Nkx2.5.Tbx5.Irx3
ENSMUSG00000033701	Acbd6	protein_coding	Nkx2.5.Tbx5.Irx3
ENSMUSG00000038276	Accn3	protein_coding	Nkx2.5.Tbx5.Irx3
ENSMUSG00000026348	Acmsd	protein_coding	Tbx5.Nkx2.5….Nkx2.5.Irx3
ENSMUSG00000035783	Acta2	protein_coding	Nkx2.5.Tbx5.Irx3
ENSMUSG00000078129	Actl10	protein_coding	Nkx2.5.Tbx5.Irx3
ENSMUSG00000054808	Actn4	protein_coding	Nkx2.5.Tbx5.Irx3
ENSMUSG00000027259	Adal	protein_coding	Nkx2.5.Tbx5.Irx3
ENSMUSG00000031555	Adam9	protein_coding	Nkx2.5.Tbx5.Irx3
ENSMUSG00000030022	Adamts9	protein_coding	Tbx5.Nkx2.5….Nkx2.5.Irx3
ENSMUSG00000028789	Adc	protein_coding	Nkx2.5.Tbx5.Irx3
ENSMUSG00000025026	Add3	protein_coding	Tbx5…Nkx2.5.Irx3
ENSMUSG00000025236	Adpgk	protein_coding	Tbx5…Nkx2.5.Irx3
ENSMUSG00000029722	Agfg2	protein_coding	Tbx5…Nkx2.5.Irx3
ENSMUSG00000031467	Agpat5	protein_coding	Tbx5.Irx3….Nkx2.5.Irx3
ENSMUSG00000028792	Ak2	protein_coding	Nkx2.5.Tbx5.Irx3
ENSMUSG00000047804	Akap10	protein_coding	Tbx5.Nkx2.5….Nkx2.5.Irx3
ENSMUSG00000039166	Akap7	protein_coding	Nkx2.5.Tbx5.Irx3
ENSMUSG00000024045	Akap8	protein_coding	Tbx5.Nkx2.5….Nkx2.5.Irx3
ENSMUSG00000028291	Akirin2	protein_coding	Tbx5…Nkx2.5.Irx3
ENSMUSG00000039740	Alg2	protein_coding	Tbx5.Irx3….Nkx2.5.Irx3
ENSMUSG00000033809	Alg3	protein_coding	Tbx5.Nkx2.5….Nkx2.5.Irx3
ENSMUSG00000035704	Alg8	protein_coding	Tbx5…Nkx2.5.Irx3
ENSMUSG00000060063	Alox5ap	protein_coding	Nkx2.5.Tbx5.Irx3
ENSMUSG00000060244	Alyref2	protein_coding	Tbx5.Nkx2.5….Nkx2.5.Irx3
ENSMUSG00000040506	Ambra1	protein_coding	Tbx5…Nkx2.5.Irx3
ENSMUSG00000036820	Amdhd2	protein_coding	Nkx2.5.Tbx5.Irx3
ENSMUSG00000020610	Amz2	protein_coding	Tbx5…Nkx2.5.Irx3
ENSMUSG00000026965	Anapc2	protein_coding	Nkx2.5.Tbx5.Irx3
ENSMUSG00000066510	Ankdd1a	protein_coding	Tbx5.Irx3….Nkx2.5.Irx3
ENSMUSG00000052331	Ankrd44	protein_coding	Tbx5.Nkx2.5….Nkx2.5.Irx3
ENSMUSG00000022515	Anks3	protein_coding	Tbx5…Nkx2.5.Irx3
ENSMUSG00000015749	Anp32e	protein_coding	Tbx5.Nkx2.5….Nkx2.5.Irx3
ENSMUSG00000018340	Anxa6	protein_coding	Tbx5.Nkx2.5….Nkx2.5.Irx3
ENSMUSG00000031731	Ap1g1	protein_coding	Tbx5…Nkx2.5.Irx3
ENSMUSG00000054702	Ap1s3	protein_coding	Nkx2.5.Tbx5.Irx3
ENSMUSG00000022841	Ap2m1	protein_coding	Tbx5.Nkx2.5….Nkx2.5.Irx3
ENSMUSG00000020198	Ap3d1	protein_coding	Nkx2.5.Tbx5.Irx3
ENSMUSG00000019979	Apaf1	protein_coding	Nkx2.5.Tbx5.Irx3
ENSMUSG00000005871	Apc	protein_coding	Nkx2.5.Tbx5.Irx3
ENSMUSG00000015750	Aph1a	protein_coding	Tbx5.Nkx2.5….Nkx2.5.Irx3
ENSMUSG00000009585	Apobec3	protein_coding	Nkx2.5.Tbx5.Irx3
ENSMUSG00000022548	Apod	protein_coding	Nkx2.5.Tbx5.Irx3
ENSMUSG00000038671	Arfrp1	protein_coding	Nkx2.5.Tbx5.Irx3
ENSMUSG00000069729	Arid1b	protein_coding	Tbx5.Nkx2.5….Nkx2.5.Irx3
ENSMUSG00000024944	Arl2	protein_coding	Tbx5…Nkx2.5.Irx3
ENSMUSG00000047446	Arl4a	protein_coding	Tbx5.Nkx2.5….Nkx2.5.Irx3
ENSMUSG00000029404	Arl6ip4	protein_coding	Tbx5.Nkx2.5….Nkx2.5.Irx3
ENSMUSG00000002343	Armc6	protein_coding	Tbx5.Nkx2.5….Nkx2.5.Irx3
ENSMUSG00000032468	Armc8	protein_coding	Tbx5.Nkx2.5….Nkx2.5.Irx3
ENSMUSG00000060216	Arrb2	protein_coding	Tbx5…Nkx2.5.Irx3
ENSMUSG00000020604	Arsg	protein_coding	Tbx5…Nkx2.5.Irx3
ENSMUSG00000031591	Asah1	protein_coding	Tbx5.Nkx2.5….Nkx2.5.Irx3
ENSMUSG00000085111	Ascl4	protein_coding	Tbx5…Nkx2.5.Irx3
ENSMUSG00000038704	Aspdh	protein_coding	Nkx2.5.Tbx5.Irx3
ENSMUSG00000033952	Aspm	protein_coding	Tbx5.Nkx2.5….Nkx2.5.Irx3
ENSMUSG00000032567	Aste1	protein_coding	Tbx5…Nkx2.5.Irx3
ENSMUSG00000023027	Atf1	protein_coding	Tbx5…Nkx2.5.Irx3
ENSMUSG00000027244	Atg13	protein_coding	Tbx5…Nkx2.5.Irx3
ENSMUSG00000038295	Atg9b	protein_coding	Nkx2.5.Tbx5.Irx3
ENSMUSG00000025324	Atp10a	protein_coding	Tbx5.Nkx2.5….Nkx2.5.Irx3
ENSMUSG00000054894	Atp5s	protein_coding	Tbx5.Nkx2.5….Nkx2.5.Irx3
ENSMUSG00000024121	Atp6v0c	protein_coding	Nkx2.5.Tbx5.Irx3
ENSMUSG00000024403	Atp6v1g2	protein_coding	Tbx5.Nkx2.5….Nkx2.5.Irx3
ENSMUSG00000026394	Atp6v1g3	protein_coding	Nkx2.5.Irx3
ENSMUSG00000016541	Atxn10	protein_coding	Tbx5…Nkx2.5.Irx3
ENSMUSG00000042605	Atxn2	protein_coding	Nkx2.5.Tbx5.Irx3
ENSMUSG00000039285	Azi2	protein_coding	Tbx5.Nkx2.5….Nkx2.5.Irx3
ENSMUSG00000028413	B4galt1	protein_coding	Tbx5.Nkx2.5….Nkx2.5.Irx3
ENSMUSG00000022296	Baalc	protein_coding	Nkx2.5.Tbx5.Irx3
ENSMUSG00000030847	Bag3	protein_coding	Tbx5.Nkx2.5….Nkx2.5.Irx3
ENSMUSG00000039699	Batf2	protein_coding	Tbx5…Nkx2.5.Irx3
ENSMUSG00000026630	Batf3	protein_coding	Nkx2.5.Tbx5.Irx3
ENSMUSG00000051444	Bbs12	protein_coding	Tbx5.Nkx2.5….Nkx2.5.Irx3
ENSMUSG00000031755	Bbs2	protein_coding	Nkx2.5.Tbx5.Irx3
ENSMUSG00000025235	Bbs4	protein_coding	Nkx2.5.Irx3
ENSMUSG00000091115	BC027582	protein_coding	Tbx5…Nkx2.5.Irx3
ENSMUSG00000038543	BC028528	protein_coding	Tbx5.Nkx2.5….Nkx2.5.Irx3
ENSMUSG00000047617	BC029214	protein_coding	Nkx2.5.Tbx5.Irx3
ENSMUSG00000033722	BC034090	protein_coding	Nkx2.5.Tbx5.Irx3
ENSMUSG00000050641	BC048562	protein_coding	Nkx2.5.Tbx5.Irx3
ENSMUSG00000030802	Bckdk	protein_coding	Nkx2.5.Tbx5.Irx3
ENSMUSG00000003190	Bcl2l12	protein_coding	Tbx5…Nkx2.5.Irx3
ENSMUSG00000074768	Bhmt	protein_coding	Tbx5…Nkx2.5.Irx3
ENSMUSG00000014329	Bicc1	protein_coding	Nkx2.5.Tbx5.Irx3
ENSMUSG00000024073	Birc6	protein_coding	Tbx5.Nkx2.5….Nkx2.5.Irx3
ENSMUSG00000025201	Bloc1s2b	protein_coding	Nkx2.5.Tbx5.Irx3
ENSMUSG00000045160	Bola3	protein_coding	Tbx5…Nkx2.5.Irx3
ENSMUSG00000038286	Bphl	protein_coding	Tbx5…Nkx2.5.Irx3
ENSMUSG00000002413	Braf	protein_coding	Tbx5…Nkx2.5.Irx3
ENSMUSG00000024002	Brd4	protein_coding	Tbx5.Nkx2.5….Nkx2.5.Irx3
ENSMUSG00000052139	Bre	protein_coding	Tbx5…Nkx2.5.Irx3
ENSMUSG00000028568	Btf3l4	protein_coding	Nkx2.5.Tbx5.Irx3
ENSMUSG00000032056	Btg4	protein_coding	Nkx2.5.Irx3
ENSMUSG00000051223	Bzw1	protein_coding	Tbx5.Nkx2.5….Nkx2.5.Irx3
ENSMUSG00000046679	C87436	protein_coding	Tbx5.Nkx2.5….Nkx2.5.Irx3
ENSMUSG00000015083	C8g	protein_coding	Nkx2.5.Tbx5.Irx3
ENSMUSG00000036707	Cab39	protein_coding	Tbx5…Nkx2.5.Irx3
ENSMUSG00000017412	Cacnb4	protein_coding	Nkx2.5.Tbx5.Irx3
ENSMUSG00000053819	Camk2d	protein_coding	Tbx5…Nkx2.5.Irx3
ENSMUSG00000041570	Camsap2	protein_coding	Tbx5…Nkx2.5.Irx3
ENSMUSG00000054083	Capn12	protein_coding	Nkx2.5.Tbx5.Irx3
ENSMUSG00000038526	Car14	protein_coding	Tbx5.Nkx2.5….Nkx2.5.Irx3
ENSMUSG00000031883	Car7	protein_coding	Tbx5…Nkx2.5.Irx3
ENSMUSG00000008393	Carhsp1	protein_coding	Nkx2.5.Tbx5.Irx3
ENSMUSG00000043541	Casc1	protein_coding	Nkx2.5.Tbx5.Irx3
ENSMUSG00000033597	Caskin1	protein_coding	Tbx5.Nkx2.5….Nkx2.5.Irx3
ENSMUSG00000020659	Cbll1	protein_coding	Tbx5.Nkx2.5….Nkx2.5.Irx3
ENSMUSG00000001376	Ccdc132	protein_coding	Tbx5…Nkx2.5.Irx3
ENSMUSG00000036641	Ccdc148	protein_coding	Tbx5…Nkx2.5.Irx3
ENSMUSG00000050050	Ccdc158	protein_coding	Tbx5.Nkx2.5….Nkx2.5.Irx3
ENSMUSG00000062961	Ccdc177	protein_coding	Tbx5…Nkx2.5.Irx3
ENSMUSG00000047220	Ccdc36	protein_coding	Nkx2.5.Tbx5.Irx3
ENSMUSG00000020056	Ccdc53	protein_coding	Nkx2.5.Irx3
ENSMUSG00000049588	Ccdc69	protein_coding	Tbx5…Nkx2.5.Irx3
ENSMUSG00000049305	Ccdc71	protein_coding	Nkx2.5.Tbx5.Irx3
ENSMUSG00000052616	Ccdc79	protein_coding	Tbx5…Nkx2.5.Irx3
ENSMUSG00000041117	Ccdc8	protein_coding	Nkx2.5.Tbx5.Irx3
ENSMUSG00000072082	Ccnf	protein_coding	Nkx2.5.Tbx5.Irx3
ENSMUSG00000063015	Ccni	protein_coding	Tbx5…Nkx2.5.Irx3
ENSMUSG00000026349	Ccnt2	protein_coding	Tbx5.Nkx2.5….Nkx2.5.Irx3
ENSMUSG00000034024	Cct2	protein_coding	Tbx5.Nkx2.5….Nkx2.5.Irx3
ENSMUSG00000025613	Cct8	protein_coding	Tbx5.Nkx2.5….Nkx2.5.Irx3
ENSMUSG00000034783	Cd207	protein_coding	Tbx5…Nkx2.5.Irx3
ENSMUSG00000028755	Cda	protein_coding	Nkx2.5.Tbx5.Irx3
ENSMUSG00000044201	Cdc25c	protein_coding	Nkx2.5.Tbx5.Irx3
ENSMUSG00000024780	Cdc37l1	protein_coding	Tbx5…Nkx2.5.Irx3
ENSMUSG00000026490	Cdc42bpa	protein_coding	Tbx5.Nkx2.5….Nkx2.5.Irx3
ENSMUSG00000031841	Cdh13	protein_coding	Nkx2.5.Tbx5.Irx3
ENSMUSG00000050840	Cdh20	protein_coding	Tbx5…Nkx2.5.Irx3
ENSMUSG00000039155	Cdh26	protein_coding	Tbx5…Nkx2.5.Irx3
ENSMUSG00000033862	Cdk10	protein_coding	Nkx2.5.Tbx5.Irx3
ENSMUSG00000028969	Cdk5	protein_coding	Nkx2.5.Tbx5.Irx3
ENSMUSG00000006191	Cdkal1	protein_coding	Tbx5…Nkx2.5.Irx3
ENSMUSG00000023067	Cdkn1a	protein_coding	Nkx2.5.Tbx5.Irx3
ENSMUSG00000032803	Cdv3	protein_coding	Nkx2.5.Tbx5.Irx3
ENSMUSG00000020652	Cenpo	protein_coding	Tbx5…Nkx2.5.Irx3
ENSMUSG00000036672	Cenpt	protein_coding	Nkx2.5.Tbx5.Irx3
ENSMUSG00000044066	Cep68	protein_coding	Tbx5…Nkx2.5.Irx3
ENSMUSG00000022604	Cep97	protein_coding	Tbx5.Nkx2.5….Nkx2.5.Irx3
ENSMUSG00000045031	Cetn4	protein_coding	Tbx5.Nkx2.5….Nkx2.5.Irx3
ENSMUSG00000068876	Cgn	protein_coding	Nkx2.5.Tbx5.Irx3
ENSMUSG00000050370	Ch25h	protein_coding	Tbx5…Nkx2.5.Irx3
ENSMUSG00000063765	Chadl	protein_coding	Nkx2.5.Tbx5.Irx3
ENSMUSG00000053768	Chchd3	protein_coding	Tbx5.Irx3….Nkx2.5.Irx3
ENSMUSG00000078671	Chd2	protein_coding	Tbx5…Nkx2.5.Irx3
ENSMUSG00000078185	Chml	protein_coding	Tbx5…Nkx2.5.Irx3
ENSMUSG00000000743	Chmp1a	protein_coding	Nkx2.5.Tbx5.Irx3
ENSMUSG00000040495	Chrm4	protein_coding	Nkx2.5.Tbx5.Irx3
ENSMUSG00000030538	Cib1	protein_coding	Nkx2.5.Tbx5.Irx3
ENSMUSG00000053194	Cib4	protein_coding	Tbx5.Nkx2.5….Nkx2.5.Irx3
ENSMUSG00000041777	Cir1	protein_coding	Tbx5…Nkx2.5.Irx3
ENSMUSG00000037710	Cisd1	protein_coding	Tbx5.Nkx2.5….Nkx2.5.Irx3
ENSMUSG00000046841	Ckap4	protein_coding	Tbx5.Nkx2.5….Nkx2.5.Irx3
ENSMUSG00000064302	Clasp1	protein_coding	Tbx5.Nkx2.5….Nkx2.5.Irx3
ENSMUSG00000046798	Cldn12	protein_coding	Tbx5.Nkx2.5….Nkx2.5.Irx3
ENSMUSG00000066058	Cldn19	protein_coding	Tbx5.Nkx2.5….Nkx2.5.Irx3
ENSMUSG00000014542	Clec4f	protein_coding	Tbx5…Nkx2.5.Irx3
ENSMUSG00000049550	Clip1	protein_coding	Tbx5…Nkx2.5.Irx3
ENSMUSG00000026034	Clk1	protein_coding	Tbx5.Nkx2.5….Nkx2.5.Irx3
ENSMUSG00000027079	Clp1	protein_coding	Tbx5…Nkx2.5.Irx3
ENSMUSG00000001829	Clpb	protein_coding	Tbx5…Nkx2.5.Irx3
ENSMUSG00000039163	Cmc1	protein_coding	Tbx5.Nkx2.5….Nkx2.5.Irx3
ENSMUSG00000020166	Cnot2	protein_coding	Tbx5…Nkx2.5.Irx3
ENSMUSG00000034724	Cnot6l	protein_coding	Tbx5.Irx3….Nkx2.5.Irx3
ENSMUSG00000038949	Cnst	protein_coding	Nkx2.5.Tbx5.Irx3
ENSMUSG00000013465	Cobra1	protein_coding	Nkx2.5.Tbx5.Irx3
ENSMUSG00000034951	Cog7	protein_coding	Tbx5.Nkx2.5….Nkx2.5.Irx3
ENSMUSG00000025064	Col17a1	protein_coding	Tbx5…Nkx2.5.Irx3
ENSMUSG00000021773	Comtd1	protein_coding	Nkx2.5.Tbx5.Irx3
ENSMUSG00000055681	Cope	protein_coding	Tbx5.Nkx2.5….Nkx2.5.Irx3
ENSMUSG00000046516	Cox17	protein_coding	Tbx5.Nkx2.5….Nkx2.5.Irx3
ENSMUSG00000095464	COX17	protein_coding	Tbx5.Nkx2.5….Nkx2.5.Irx3
ENSMUSG00000020300	Cpeb4	protein_coding	Tbx5…Nkx2.5.Irx3
ENSMUSG00000007783	Cpt1c	protein_coding	Tbx5…Nkx2.5.Irx3
ENSMUSG00000063681	Crb1	protein_coding	Tbx5…Nkx2.5.Irx3
ENSMUSG00000028466	Creb3	protein_coding	Tbx5.Nkx2.5….Nkx2.5.Irx3
ENSMUSG00000022521	Crebbp	protein_coding	Tbx5…Nkx2.5.Irx3
ENSMUSG00000023968	Crip3	protein_coding	Tbx5…Nkx2.5.Irx3
ENSMUSG00000028189	Ctbs	protein_coding	Tbx5…Nkx2.5.Irx3
ENSMUSG00000005698	Ctcf	protein_coding	Tbx5.Nkx2.5….Nkx2.5.Irx3
ENSMUSG00000031078	Cttn	protein_coding	Tbx5…Nkx2.5.Irx3
ENSMUSG00000062127	Cttnbp2nl	protein_coding	Nkx2.5.Tbx5.Irx3
ENSMUSG00000049482	Ctu2	protein_coding	Nkx2.5.Tbx5.Irx3
ENSMUSG00000026726	Cubn	protein_coding	Nkx2.5.Irx3
ENSMUSG00000026180	Cxcr2	protein_coding	Nkx2.5.Tbx5.Irx3
ENSMUSG00000006519	Cyba	protein_coding	Nkx2.5.Tbx5.Irx3
ENSMUSG00000027015	Cybrd1	protein_coding	Tbx5…Nkx2.5.Irx3
ENSMUSG00000024544	D18Ertd653e	protein_coding	Tbx5…Nkx2.5.Irx3
ENSMUSG00000050973	D330012F22Rik	protein_coding	Nkx2.5.Tbx5.Irx3
ENSMUSG00000043126	D830039M14Rik	protein_coding	Nkx2.5.Tbx5.Irx3
ENSMUSG00000055396	D830050J10Rik	protein_coding	Tbx5…Nkx2.5.Irx3
ENSMUSG00000038057	Dbil5	protein_coding	Nkx2.5.Tbx5.Irx3
ENSMUSG00000020476	Dbnl	protein_coding	Nkx2.5.Tbx5.Irx3
ENSMUSG00000032469	Dbr1	protein_coding	Tbx5.Nkx2.5….Nkx2.5.Irx3
ENSMUSG00000021222	Dcaf4	protein_coding	Tbx5.Irx3….Nkx2.5.Irx3
ENSMUSG00000025077	Dclre1a	protein_coding	Tbx5.Nkx2.5….Nkx2.5.Irx3
ENSMUSG00000028757	Ddost	protein_coding	Nkx2.5.Tbx5.Irx3
ENSMUSG00000019432	Ddx39b	protein_coding	Tbx5.Nkx2.5….Nkx2.5.Irx3
ENSMUSG00000057788	Ddx49	protein_coding	Tbx5.Nkx2.5….Nkx2.5.Irx3
ENSMUSG00000029504	Ddx51	protein_coding	Nkx2.5.Tbx5.Irx3
ENSMUSG00000026404	Ddx59	protein_coding	Nkx2.5.Tbx5.Irx3
ENSMUSG00000056268	Dennd1b	protein_coding	Nkx2.5.Tbx5.Irx3
ENSMUSG00000027173	Depdc7	protein_coding	Tbx5…Nkx2.5.Irx3
ENSMUSG00000030747	Dgat2	protein_coding	Tbx5.Nkx2.5….Nkx2.5.Irx3
ENSMUSG00000040479	Dgkz	protein_coding	Nkx2.5.Tbx5.Irx3
ENSMUSG00000021811	Dnajc9	protein_coding	Nkx2.5.Tbx5.Irx3
ENSMUSG00000005980	Dnase1	protein_coding	Nkx2.5.Tbx5.Irx3
ENSMUSG00000022789	Dnm1l	protein_coding	Tbx5…Nkx2.5.Irx3
ENSMUSG00000061589	Dot1l	protein_coding	Nkx2.5.Tbx5.Irx3
ENSMUSG00000041035	Dpcd	protein_coding	Tbx5.Nkx2.5….Nkx2.5.Irx3
ENSMUSG00000019278	Dpep1	protein_coding	Nkx2.5.Tbx5.Irx3
ENSMUSG00000021768	Dusp13	protein_coding	Tbx5.Nkx2.5….Nkx2.5.Irx3
ENSMUSG00000018648	Dusp14	protein_coding	Tbx5.Nkx2.5….Nkx2.5.Irx3
ENSMUSG00000003233	Dvl3	protein_coding	Tbx5.Nkx2.5….Nkx2.5.Irx3
ENSMUSG00000022897	Dyrk1a	protein_coding	Tbx5.Irx3….Nkx2.5.Irx3
ENSMUSG00000027490	E2f1	protein_coding	Nkx2.5.Tbx5.Irx3
ENSMUSG00000057469	E2f6	protein_coding	Tbx5.Nkx2.5….Nkx2.5.Irx3
ENSMUSG00000021810	Ecd	protein_coding	Nkx2.5.Tbx5.Irx3
ENSMUSG00000022842	Ece2	protein_coding	Tbx5.Nkx2.5….Nkx2.5.Irx3
ENSMUSG00000053898	Ech1	protein_coding	Nkx2.5.Tbx5.Irx3
ENSMUSG00000039063	Echdc3	protein_coding	Tbx5.Nkx2.5….Nkx2.5.Irx3
ENSMUSG00000027699	Ect2	protein_coding	Nkx2.5.Tbx5.Irx3
ENSMUSG00000038312	Edem2	protein_coding	Tbx5.Nkx2.5….Nkx2.5.Irx3
ENSMUSG00000015002	Efr3a	protein_coding	Tbx5.Nkx2.5….Nkx2.5.Irx3
ENSMUSG00000004788	Eif2b2	protein_coding	Tbx5.Nkx2.5….Nkx2.5.Irx3
ENSMUSG00000020091	Eif4ebp2	protein_coding	Nkx2.5.Tbx5.Irx3
ENSMUSG00000036461	Elf1	protein_coding	Nkx2.5.Tbx5.Irx3
ENSMUSG00000026436	Elk4	protein_coding	Tbx5.Nkx2.5….Nkx2.5.Irx3
ENSMUSG00000078517	Emc1	protein_coding	Tbx5.Irx3….Nkx2.5.Irx3
ENSMUSG00000008140	Emc10	protein_coding	Nkx2.5.Tbx5.Irx3
ENSMUSG00000048029	Eno4	protein_coding	Tbx5…Nkx2.5.Irx3
ENSMUSG00000022012	Enox1	protein_coding	Tbx5…Nkx2.5.Irx3
ENSMUSG00000097070	ENSMUSG00000055283	protein_coding	Tbx5…Nkx2.5.Irx3
ENSMUSG00000026383	Epb4.1l5	protein_coding	Tbx5.Nkx2.5….Nkx2.5.Irx3
ENSMUSG00000038776	Ephx1	protein_coding	Tbx5.Nkx2.5….Nkx2.5.Irx3
ENSMUSG00000001036	Epn2	protein_coding	Tbx5.Nkx2.5….Nkx2.5.Irx3
ENSMUSG00000084128	Esrp2	protein_coding	Tbx5.Nkx2.5….Nkx2.5.Irx3
ENSMUSG00000078771	Evi2a	protein_coding	Tbx5.Nkx2.5….Nkx2.5.Irx3
ENSMUSG00000070354	Evi2b	protein_coding	Tbx5.Nkx2.5….Nkx2.5.Irx3
ENSMUSG00000093938	EVI2B	protein_coding	Tbx5.Nkx2.5….Nkx2.5.Irx3
ENSMUSG00000034321	Exosc1	protein_coding	Nkx2.5.Tbx5.Irx3
ENSMUSG00000038235	F11r	protein_coding	Tbx5.Nkx2.5….Nkx2.5.Irx3
ENSMUSG00000031077	Fadd	protein_coding	Tbx5.Nkx2.5….Nkx2.5.Irx3
ENSMUSG00000039568	Fam100a	protein_coding	Tbx5.Nkx2.5….Nkx2.5.Irx3
ENSMUSG00000044134	Fam109a	protein_coding	Nkx2.5.Tbx5.Irx3
ENSMUSG00000058503	Fam133b	protein_coding	Nkx2.5.Tbx5.Irx3
ENSMUSG00000039599	Fam149b	protein_coding	Nkx2.5.Tbx5.Irx3
ENSMUSG00000026969	Fam166a	protein_coding	Nkx2.5.Tbx5.Irx3
ENSMUSG00000050493	Fam167b	protein_coding	Tbx5.Nkx2.5….Nkx2.5.Irx3
ENSMUSG00000078670	Fam174b	protein_coding	Tbx5.Nkx2.5….Nkx2.5.Irx3
ENSMUSG00000026767	Fam188a	protein_coding	Tbx5.Irx3….Nkx2.5.Irx3
ENSMUSG00000027955	Fam198b	protein_coding	Tbx5…Nkx2.5.Irx3
ENSMUSG00000057068	Fam47e	protein_coding	Tbx5.Nkx2.5….Nkx2.5.Irx3
ENSMUSG00000034300	Fam53c	protein_coding	Nkx2.5.Tbx5.Irx3
ENSMUSG00000038604	Fam65a	protein_coding	Tbx5.Nkx2.5….Nkx2.5.Irx3
ENSMUSG00000051113	Fam71e1	protein_coding	Nkx2.5.Tbx5.Irx3
ENSMUSG00000055184	Fam72a	protein_coding	Tbx5…Nkx2.5.Irx3
ENSMUSG00000036368	Fam82a1	protein_coding	Tbx5…Nkx2.5.Irx3
ENSMUSG00000032815	Fanca	protein_coding	Nkx2.5.Tbx5.Irx3
ENSMUSG00000034066	Farp2	protein_coding	Tbx5.Nkx2.5….Nkx2.5.Irx3
ENSMUSG00000024778	Fas	protein_coding	Nkx2.5.Tbx5.Irx3
ENSMUSG00000021186	Fbln5	protein_coding	Tbx5.Nkx2.5….Nkx2.5.Irx3
ENSMUSG00000066892	Fbxl12	protein_coding	Tbx5.Nkx2.5….Nkx2.5.Irx3
ENSMUSG00000015095	Fbxw5	protein_coding	Nkx2.5.Tbx5.Irx3
ENSMUSG00000028001	Fga	protein_coding	Tbx5…Nkx2.5.Irx3
ENSMUSG00000033831	Fgb	protein_coding	Tbx5…Nkx2.5.Irx3
ENSMUSG00000022523	Fgf12	protein_coding	Tbx5…Nkx2.5.Irx3
ENSMUSG00000037225	Fgf2	protein_coding	Tbx5.Nkx2.5….Nkx2.5.Irx3
ENSMUSG00000027208	Fgf7	protein_coding	Nkx2.5.Irx3
ENSMUSG00000026526	Fh1	protein_coding	Tbx5…Nkx2.5.Irx3
ENSMUSG00000034898	Filip1	protein_coding	Tbx5…Nkx2.5.Irx3
ENSMUSG00000032966	Fkbp1a	protein_coding	Tbx5…Nkx2.5.Irx3
ENSMUSG00000050295	Foxc1	protein_coding	Tbx5…Nkx2.5.Irx3
ENSMUSG00000031590	Frg1	protein_coding	Tbx5…Nkx2.5.Irx3
ENSMUSG00000070733	Fryl	protein_coding	Nkx2.5.Tbx5.Irx3
ENSMUSG00000090491	Fryl	protein_coding	Nkx2.5.Tbx5.Irx3
ENSMUSG00000054752	Fsd1l	protein_coding	Nkx2.5.Tbx5.Irx3
ENSMUSG00000022297	Fzd6	protein_coding	Nkx2.5.Tbx5.Irx3
ENSMUSG00000031714	Gab1	protein_coding	Tbx5.Nkx2.5….Nkx2.5.Irx3
ENSMUSG00000028467	Gba2	protein_coding	Tbx5…Nkx2.5.Irx3
ENSMUSG00000055694	Gdf1	protein_coding	Tbx5.Nkx2.5….Nkx2.5.Irx3
ENSMUSG00000038508	Gdf15	protein_coding	Nkx2.5.Tbx5.Irx3
ENSMUSG00000049396	Gemin4	protein_coding	Nkx2.5.Tbx5.Irx3
ENSMUSG00000024366	Gfra3	protein_coding	Nkx2.5.Tbx5.Irx3
ENSMUSG00000030872	Gga2	protein_coding	Tbx5…Nkx2.5.Irx3
ENSMUSG00000017286	Glod4	protein_coding	Nkx2.5.Tbx5.Irx3
ENSMUSG00000020258	Glyctk	protein_coding	Tbx5…Nkx2.5.Irx3
ENSMUSG00000062282	Gm10113	protein_coding	Nkx2.5.Irx3
ENSMUSG00000063754	Gm10136	protein_coding	Tbx5…Nkx2.5.Irx3
ENSMUSG00000068601	Gm10244	protein_coding	Nkx2.5.Tbx5.Irx3
ENSMUSG00000074067	Gm10619	protein_coding	Tbx5…Nkx2.5.Irx3
ENSMUSG00000074603	Gm10729	protein_coding	Tbx5…Nkx2.5.Irx3
ENSMUSG00000078620	Gm10964	protein_coding	Tbx5…Nkx2.5.Irx3
ENSMUSG00000063529	Gm1574	protein_coding	Nkx2.5.Irx3
ENSMUSG00000085858	Gm15831	protein_coding	Nkx2.5.Tbx5.Irx3
ENSMUSG00000089862	Gm16039	protein_coding	Tbx5…Nkx2.5.Irx3
ENSMUSG00000081650	Gm16181	protein_coding	Tbx5.Nkx2.5….Nkx2.5.Irx3
ENSMUSG00000091775	Gm16494	protein_coding	Nkx2.5.Tbx5.Irx3
ENSMUSG00000091685	Gm17359	protein_coding	Nkx2.5.Irx3
ENSMUSG00000090489	Gm17415	protein_coding	Tbx5…Nkx2.5.Irx3
ENSMUSG00000091732	Gm17541	protein_coding	Tbx5…Nkx2.5.Irx3
ENSMUSG00000092123	Gm17581	protein_coding	Tbx5.Nkx2.5….Nkx2.5.Irx3
ENSMUSG00000091644	Gm17590	protein_coding	Nkx2.5.Tbx5.Irx3
ENSMUSG00000000594	Gm2a	protein_coding	Tbx5…Nkx2.5.Irx3
ENSMUSG00000078240	Gm3550	protein_coding	Nkx2.5.Tbx5.Irx3
ENSMUSG00000054412	Gm4793	protein_coding	Tbx5.Nkx2.5….Nkx2.5.Irx3
ENSMUSG00000062472	Gm4945	protein_coding	Nkx2.5.Tbx5.Irx3
ENSMUSG00000091742	Gm5093	protein_coding	Tbx5…Nkx2.5.Irx3
ENSMUSG00000090468	Gm5331	protein_coding	Tbx5.Irx3….Nkx2.5.Irx3
ENSMUSG00000075502	Gm5465	protein_coding	Nkx2.5.Tbx5.Irx3
ENSMUSG00000022187	Gm5546	protein_coding	Nkx2.5.Tbx5.Irx3
ENSMUSG00000047822	Gm6484	protein_coding	Nkx2.5.Tbx5.Irx3
ENSMUSG00000089953	Gm757	protein_coding	Nkx2.5.Tbx5.Irx3
ENSMUSG00000073234	Gm8773	protein_coding	Tbx5.Nkx2.5….Nkx2.5.Irx3
ENSMUSG00000073402	Gm8909	protein_coding	Nkx2.5.Tbx5.Irx3
ENSMUSG00000038218	Gm9765	protein_coding	Tbx5.Nkx2.5….Nkx2.5.Irx3
ENSMUSG00000095332	Gm9821	protein_coding	Nkx2.5.Tbx5.Irx3
ENSMUSG00000052389	Gm9875	protein_coding	Tbx5.Nkx2.5….Nkx2.5.Irx3
ENSMUSG00000053980	Gm9930	protein_coding	Nkx2.5.Irx3
ENSMUSG00000056509	Gm9999	protein_coding	Nkx2.5.Tbx5.Irx3
ENSMUSG00000032562	Gnai2	protein_coding	Nkx2.5.Tbx5.Irx3
ENSMUSG00000034837	Gnat1	protein_coding	Nkx2.5.Tbx5.Irx3
ENSMUSG00000020372	Gnb2l1	protein_coding	Tbx5…Nkx2.5.Irx3
ENSMUSG00000036402	Gng12	protein_coding	Nkx2.5.Tbx5.Irx3
ENSMUSG00000063808	Gpatch1	protein_coding	Tbx5…Nkx2.5.Irx3
ENSMUSG00000024784	Gpha2	protein_coding	Tbx5…Nkx2.5.Irx3
ENSMUSG00000031785	Gpr56	protein_coding	Nkx2.5.Tbx5.Irx3
ENSMUSG00000060470	Gpr97	protein_coding	Nkx2.5.Tbx5.Irx3
ENSMUSG00000036523	Greb1	protein_coding	Tbx5.Nkx2.5….Nkx2.5.Irx3
ENSMUSG00000020656	Grhl1	protein_coding	Tbx5…Nkx2.5.Irx3
ENSMUSG00000052783	Grk4	protein_coding	Nkx2.5.Tbx5.Irx3
ENSMUSG00000006599	Gtf2h1	protein_coding	Nkx2.5.Tbx5.Irx3
ENSMUSG00000040464	Gtpbp10	protein_coding	Tbx5.Nkx2.5….Nkx2.5.Irx3
ENSMUSG00000039069	Gtpbp5	protein_coding	Tbx5.Nkx2.5….Nkx2.5.Irx3
ENSMUSG00000090523	Gypc	protein_coding	Tbx5…Nkx2.5.Irx3
ENSMUSG00000073411	H2-D1	protein_coding	Tbx5.Nkx2.5….Nkx2.5.Irx3
ENSMUSG00000054128	H2-T3	protein_coding	Nkx2.5.Tbx5.Irx3
ENSMUSG00000021476	Habp4	protein_coding	Tbx5…Nkx2.5.Irx3
ENSMUSG00000027243	Harbi1	protein_coding	Tbx5…Nkx2.5.Irx3
ENSMUSG00000038047	Haus6	protein_coding	Tbx5…Nkx2.5.Irx3
ENSMUSG00000028800	Hdac1	protein_coding	Tbx5.Nkx2.5….Nkx2.5.Irx3
ENSMUSG00000073617	Hdac4	protein_coding	Tbx5…Nkx2.5.Irx3
ENSMUSG00000004897	Hdgf	protein_coding	Tbx5.Nkx2.5….Nkx2.5.Irx3
ENSMUSG00000034088	Hdlbp	protein_coding	Tbx5.Nkx2.5….Nkx2.5.Irx3
ENSMUSG00000035247	Hectd1	protein_coding	Tbx5…Nkx2.5.Irx3
ENSMUSG00000044156	Hepacam2	protein_coding	Tbx5…Nkx2.5.Irx3
ENSMUSG00000004328	Hif3a	protein_coding	Nkx2.5.Tbx5.Irx3
ENSMUSG00000020267	Hint1	protein_coding	Tbx5.Nkx2.5….Nkx2.5.Irx3
ENSMUSG00000020080	Hkdc1	protein_coding	Tbx5.Nkx2.5….Nkx2.5.Irx3
ENSMUSG00000066842	Hmcn1	protein_coding	Tbx5.Nkx2.5….Nkx2.5.Irx3
ENSMUSG00000015165	Hnrnpl	protein_coding	Nkx2.5.Tbx5.Irx3
ENSMUSG00000003573	Homer3	protein_coding	Tbx5.Nkx2.5….Nkx2.5.Irx3
ENSMUSG00000059325	Hopx	protein_coding	Nkx2.5.Tbx5.Irx3
ENSMUSG00000029844	Hoxa1	protein_coding	Tbx5…Nkx2.5.Irx3
ENSMUSG00000014704	Hoxa2	protein_coding	Tbx5…Nkx2.5.Irx3
ENSMUSG00000014418	Hps5	protein_coding	Nkx2.5.Tbx5.Irx3
ENSMUSG00000022525	Hrasls	protein_coding	Tbx5.Nkx2.5….Nkx2.5.Irx3
ENSMUSG00000039059	Hrh3	protein_coding	Tbx5…Nkx2.5.Irx3
ENSMUSG00000031891	Hsd11b2	protein_coding	Tbx5.Nkx2.5….Nkx2.5.Irx3
ENSMUSG00000033122	Hsd17b3	protein_coding	Tbx5…Nkx2.5.Irx3
ENSMUSG00000025092	Hspa12a	protein_coding	Tbx5…Nkx2.5.Irx3
ENSMUSG00000037406	Htra4	protein_coding	Nkx2.5.Tbx5.Irx3
ENSMUSG00000062488	I830012O16Rik	protein_coding	Nkx2.5.Irx3
ENSMUSG00000034459	Ifit1	protein_coding	Nkx2.5.Irx3
ENSMUSG00000045932	Ifit2	protein_coding	Tbx5…Nkx2.5.Irx3
ENSMUSG00000017858	Ift52	protein_coding	Tbx5…Nkx2.5.Irx3
ENSMUSG00000019975	Ikbip	protein_coding	Nkx2.5.Tbx5.Irx3
ENSMUSG00000004296	Il12b	protein_coding	Nkx2.5.Irx3
ENSMUSG00000070427	Il18bp	protein_coding	Tbx5…Nkx2.5.Irx3
ENSMUSG00000040612	Ildr2	protein_coding	Tbx5…Nkx2.5.Irx3
ENSMUSG00000024660	Incenp	protein_coding	Tbx5…Nkx2.5.Irx3
ENSMUSG00000025477	Inpp5a	protein_coding	Nkx2.5.Tbx5.Irx3
ENSMUSG00000026925	Inpp5e	protein_coding	Tbx5.Irx3….Nkx2.5.Irx3
ENSMUSG00000018068	Ints2	protein_coding	Tbx5.Nkx2.5….Nkx2.5.Irx3
ENSMUSG00000060733	Ipmk	protein_coding	Tbx5.Nkx2.5….Nkx2.5.Irx3
ENSMUSG00000028068	Iqgap3	protein_coding	Tbx5.Irx3….Nkx2.5.Irx3
ENSMUSG00000003184	Irf3	protein_coding	Tbx5…Nkx2.5.Irx3
ENSMUSG00000025809	Itgb1	protein_coding	Nkx2.5.Tbx5.Irx3
ENSMUSG00000028549	Itgb3bp	protein_coding	Nkx2.5.Tbx5.Irx3
ENSMUSG00000055862	Izumo4	protein_coding	Nkx2.5.Tbx5.Irx3
ENSMUSG00000038518	Jarid2	protein_coding	Tbx5.Nkx2.5….Nkx2.5.Irx3
ENSMUSG00000056962	Jmjd6	protein_coding	Nkx2.5.Tbx5.Irx3
ENSMUSG00000038695	Josd2	protein_coding	Nkx2.5.Tbx5.Irx3
ENSMUSG00000032194	Kank2	protein_coding	Nkx2.5.Tbx5.Irx3
ENSMUSG00000030801	Kat8	protein_coding	Nkx2.5.Tbx5.Irx3
ENSMUSG00000055239	Kcmf1	protein_coding	Tbx5.Nkx2.5….Nkx2.5.Irx3
ENSMUSG00000038319	Kcnh2	protein_coding	Nkx2.5.Tbx5.Irx3
ENSMUSG00000079436	Kcnj13	protein_coding	Tbx5…Nkx2.5.Irx3
ENSMUSG00000049265	Kcnk3	protein_coding	Tbx5.Nkx2.5….Nkx2.5.Irx3
ENSMUSG00000038773	Kdm3b	protein_coding	Nkx2.5.Tbx5.Irx3
ENSMUSG00000041642	Kif21b	protein_coding	Tbx5.Nkx2.5….Nkx2.5.Irx3
ENSMUSG00000037465	Klf10	protein_coding	Tbx5…Nkx2.5.Irx3
ENSMUSG00000032609	Klhdc8b	protein_coding	Nkx2.5.Tbx5.Irx3
ENSMUSG00000039783	Kmo	protein_coding	Tbx5…Nkx2.5.Irx3
ENSMUSG00000001440	Kpnb1	protein_coding	Tbx5.Irx3….Nkx2.5.Irx3
ENSMUSG00000035849	Krt222	protein_coding	Tbx5…Nkx2.5.Irx3
ENSMUSG00000061578	Ksr2	protein_coding	Nkx2.5.Tbx5.Irx3
ENSMUSG00000073775	Kti12	protein_coding	Nkx2.5.Tbx5.Irx3
ENSMUSG00000020988	L2hgdh	protein_coding	Tbx5.Nkx2.5….Nkx2.5.Irx3
ENSMUSG00000022394	L3mbtl2	protein_coding	Nkx2.5.Tbx5.Irx3
ENSMUSG00000052911	Lamb2	protein_coding	Nkx2.5.Tbx5.Irx3
ENSMUSG00000020585	Laptm4a	protein_coding	Nkx2.5.Tbx5.Irx3
ENSMUSG00000035202	Lars2	protein_coding	Tbx5…Nkx2.5.Irx3
ENSMUSG00000087408	Lass1	protein_coding	Tbx5.Nkx2.5….Nkx2.5.Irx3
ENSMUSG00000060594	Layn	protein_coding	Nkx2.5.Irx3
ENSMUSG00000000409	Lck	protein_coding	Tbx5.Nkx2.5….Nkx2.5.Irx3
ENSMUSG00000054469	Lclat1	protein_coding	Nkx2.5.Tbx5.Irx3
ENSMUSG00000074890	Lcmt2	protein_coding	Nkx2.5.Tbx5.Irx3
ENSMUSG00000026943	Lcn12	protein_coding	Nkx2.5.Tbx5.Irx3
ENSMUSG00000053964	Lgals4	protein_coding	Nkx2.5.Tbx5.Irx3
ENSMUSG00000042793	Lgr6	protein_coding	Nkx2.5.Tbx5.Irx3
ENSMUSG00000042873	Lhfpl4	protein_coding	Nkx2.5.Tbx5.Irx3
ENSMUSG00000090077	Lime1	protein_coding	Nkx2.5.Tbx5.Irx3
ENSMUSG00000058729	Lin9	protein_coding	Tbx5.Nkx2.5….Nkx2.5.Irx3
ENSMUSG00000024781	Lipa	protein_coding	Tbx5…Nkx2.5.Irx3
ENSMUSG00000044626	Liph	protein_coding	Tbx5.Nkx2.5….Nkx2.5.Irx3
ENSMUSG00000048096	Lmod1	protein_coding	Tbx5.Nkx2.5….Nkx2.5.Irx3
ENSMUSG00000036832	Lpar3	protein_coding	Nkx2.5.Tbx5.Irx3
ENSMUSG00000033306	Lpp	protein_coding	Tbx5…Nkx2.5.Irx3
ENSMUSG00000060187	Lrrc10	protein_coding	Tbx5.Nkx2.5….Nkx2.5.Irx3
ENSMUSG00000037151	Lrrc20	protein_coding	Nkx2.5.Tbx5.Irx3
ENSMUSG00000049988	Lrrc25	protein_coding	Nkx2.5.Tbx5.Irx3
ENSMUSG00000047085	Lrrc4b	protein_coding	Nkx2.5.Tbx5.Irx3
ENSMUSG00000026443	Lrrn2	protein_coding	Nkx2.5.Tbx5.Irx3
ENSMUSG00000031848	Lsm4	protein_coding	Nkx2.5.Tbx5.Irx3
ENSMUSG00000024402	Lta	protein_coding	Tbx5…Nkx2.5.Irx3
ENSMUSG00000052299	Ltn1	protein_coding	Tbx5.Nkx2.5….Nkx2.5.Irx3
ENSMUSG00000029823	Luc7l2	protein_coding	Tbx5…Nkx2.5.Irx3
ENSMUSG00000047557	Lxn	protein_coding	Nkx2.5.Tbx5.Irx3
ENSMUSG00000040370	Lyrm5	protein_coding	Nkx2.5.Tbx5.Irx3
ENSMUSG00000020268	Lyrm7	protein_coding	Tbx5.Nkx2.5….Nkx2.5.Irx3
ENSMUSG00000045095	Magi1	protein_coding	Nkx2.5.Tbx5.Irx3
ENSMUSG00000008763	Man1a2	protein_coding	Tbx5…Nkx2.5.Irx3
ENSMUSG00000024085	Man2a1	protein_coding	Tbx5…Nkx2.5.Irx3
ENSMUSG00000029119	Man2b2	protein_coding	Tbx5…Nkx2.5.Irx3
ENSMUSG00000024235	Map3k8	protein_coding	Tbx5…Nkx2.5.Irx3
ENSMUSG00000047945	Marcksl1	protein_coding	Tbx5.Nkx2.5….Nkx2.5.Irx3
ENSMUSG00000060657	Marf1	protein_coding	Nkx2.5.Tbx5.Irx3
ENSMUSG00000020583	Matn3	protein_coding	Nkx2.5.Tbx5.Irx3
ENSMUSG00000074037	Mc1r	protein_coding	Nkx2.5.Tbx5.Irx3
ENSMUSG00000032135	Mcam	protein_coding	Tbx5.Nkx2.5….Nkx2.5.Irx3
ENSMUSG00000071856	Mcc	protein_coding	Tbx5…Nkx2.5.Irx3
ENSMUSG00000027239	Mdk	protein_coding	Nkx2.5.Tbx5.Irx3
ENSMUSG00000045248	Med26	protein_coding	Tbx5…Nkx2.5.Irx3
ENSMUSG00000001419	Mef2d	protein_coding	Tbx5.Irx3….Nkx2.5.Irx3
ENSMUSG00000070462	Mesdc1	protein_coding	Tbx5…Nkx2.5.Irx3
ENSMUSG00000038503	Mesdc2	protein_coding	Tbx5…Nkx2.5.Irx3
ENSMUSG00000039345	Mettl22	protein_coding	Tbx5.Irx3….Nkx2.5.Irx3
ENSMUSG00000090266	Mettl23	protein_coding	Nkx2.5.Tbx5.Irx3
ENSMUSG00000001082	Mfsd10	protein_coding	Nkx2.5.Tbx5.Irx3
ENSMUSG00000020818	Mfsd11	protein_coding	Nkx2.5.Tbx5.Irx3
ENSMUSG00000066595	Mfsd7b	protein_coding	Nkx2.5.Tbx5.Irx3
ENSMUSG00000022517	Mgrn1	protein_coding	Tbx5.Nkx2.5….Nkx2.5.Irx3
ENSMUSG00000029922	Mkrn1	protein_coding	Nkx2.5.Tbx5.Irx3
ENSMUSG00000024806	Mlana	protein_coding	Tbx5.Nkx2.5….Nkx2.5.Irx3
ENSMUSG00000000957	Mmp14	protein_coding	Tbx5.Irx3….Nkx2.5.Irx3
ENSMUSG00000027612	Mmp24	protein_coding	Tbx5.Nkx2.5….Nkx2.5.Irx3
ENSMUSG00000025159	Mms19	protein_coding	Nkx2.5.Tbx5.Irx3
ENSMUSG00000003348	Mob3a	protein_coding	Nkx2.5.Tbx5.Irx3
ENSMUSG00000005417	Mprip	protein_coding	Tbx5.Nkx2.5….Nkx2.5.Irx3
ENSMUSG00000055302	Mrfap1	protein_coding	Tbx5…Nkx2.5.Irx3
ENSMUSG00000010406	Mrpl52	protein_coding	Tbx5.Irx3….Nkx2.5.Irx3
ENSMUSG00000049960	Mrps16	protein_coding	Nkx2.5.Tbx5.Irx3
ENSMUSG00000020477	Mrps24	protein_coding	Nkx2.5.Tbx5.Irx3
ENSMUSG00000041632	Mrps27	protein_coding	Nkx2.5.Tbx5.Irx3
ENSMUSG00000028741	Mrto4	protein_coding	Tbx5.Irx3….Nkx2.5.Irx3
ENSMUSG00000078719	Msmp	protein_coding	Tbx5…Nkx2.5.Irx3
ENSMUSG00000031757	Mt4	protein_coding	Nkx2.5.Tbx5.Irx3
ENSMUSG00000029267	Mtf2	protein_coding	Tbx5…Nkx2.5.Irx3
ENSMUSG00000030269	Mtmr14	protein_coding	Nkx2.5.Tbx5.Irx3
ENSMUSG00000024234	Mtpap	protein_coding	Tbx5…Nkx2.5.Irx3
ENSMUSG00000006517	Mvd	protein_coding	Nkx2.5.Tbx5.Irx3
ENSMUSG00000020814	Mxra7	protein_coding	Nkx2.5.Tbx5.Irx3
ENSMUSG00000017861	Mybl2	protein_coding	Tbx5…Nkx2.5.Irx3
ENSMUSG00000068745	Mybphl	protein_coding	Nkx2.5.Tbx5.Irx3
ENSMUSG00000024048	Myl12a	protein_coding	Tbx5.Nkx2.5….Nkx2.5.Irx3
ENSMUSG00000034868	Myl12b	protein_coding	Tbx5.Nkx2.5….Nkx2.5.Irx3
ENSMUSG00000025401	Myo1a	protein_coding	Tbx5…Nkx2.5.Irx3
ENSMUSG00000033577	Myo6	protein_coding	Nkx2.5.Tbx5.Irx3
ENSMUSG00000024049	Myom1	protein_coding	Tbx5.Nkx2.5….Nkx2.5.Irx3
ENSMUSG00000029655	N4bp2l2	protein_coding	Tbx5…Nkx2.5.Irx3
ENSMUSG00000042719	Naa25	protein_coding	Nkx2.5.Tbx5.Irx3
ENSMUSG00000025402	Nab2	protein_coding	Tbx5.Irx3….Nkx2.5.Irx3
ENSMUSG00000031878	Nae1	protein_coding	Tbx5…Nkx2.5.Irx3
ENSMUSG00000020572	Nampt	protein_coding	Tbx5…Nkx2.5.Irx3
ENSMUSG00000059119	Nap1l4	protein_coding	Tbx5.Nkx2.5….Nkx2.5.Irx3
ENSMUSG00000018995	Nars2	protein_coding	Tbx5…Nkx2.5.Irx3
ENSMUSG00000009418	Nav1	protein_coding	Tbx5.Nkx2.5….Nkx2.5.Irx3
ENSMUSG00000027698	Nceh1	protein_coding	Nkx2.5.Tbx5.Irx3
ENSMUSG00000018501	Ncor1	protein_coding	Tbx5.Nkx2.5….Nkx2.5.Irx3
ENSMUSG00000022678	Nde1	protein_coding	Nkx2.5.Tbx5.Irx3
ENSMUSG00000006471	Ndor1	protein_coding	Nkx2.5.Tbx5.Irx3
ENSMUSG00000030647	Ndufc2	protein_coding	Tbx5…Nkx2.5.Irx3
ENSMUSG00000027489	Necab3	protein_coding	Nkx2.5.Tbx5.Irx3
ENSMUSG00000035032	Nek11	protein_coding	Tbx5…Nkx2.5.Irx3
ENSMUSG00000037499	Nenf	protein_coding	Nkx2.5.Tbx5.Irx3
ENSMUSG00000030595	Nfkbib	protein_coding	Nkx2.5.Tbx5.Irx3
ENSMUSG00000042419	Nfkbil1	protein_coding	Tbx5.Nkx2.5….Nkx2.5.Irx3
ENSMUSG00000022204	Ngdn	protein_coding	Nkx2.5.Tbx5.Irx3
ENSMUSG00000025078	Nhlrc2	protein_coding	Tbx5.Nkx2.5….Nkx2.5.Irx3
ENSMUSG00000026036	Nif3l1	protein_coding	Tbx5…Nkx2.5.Irx3
ENSMUSG00000049871	Nlrc3	protein_coding	Nkx2.5.Tbx5.Irx3
ENSMUSG00000039193	Nlrc4	protein_coding	Tbx5…Nkx2.5.Irx3
ENSMUSG00000033294	Noc4l	protein_coding	Nkx2.5.Tbx5.Irx3
ENSMUSG00000037171	Nodal	protein_coding	Nkx2.5.Tbx5.Irx3
ENSMUSG00000036693	Nop14	protein_coding	Nkx2.5.Tbx5.Irx3
ENSMUSG00000028978	Nos3	protein_coding	Nkx2.5.Tbx5.Irx3
ENSMUSG00000036805	Noxa1	protein_coding	Tbx5…Nkx2.5.Irx3
ENSMUSG00000022809	Nr1i2	protein_coding	Tbx5…Nkx2.5.Irx3
ENSMUSG00000078202	Nrarp	protein_coding	Nkx2.5.Tbx5.Irx3
ENSMUSG00000020598	Nrcam	protein_coding	Tbx5…Nkx2.5.Irx3
ENSMUSG00000053510	Nrd1	protein_coding	Tbx5.Nkx2.5….Nkx2.5.Irx3
ENSMUSG00000025810	Nrp1	protein_coding	Tbx5.Nkx2.5….Nkx2.5.Irx3
ENSMUSG00000062510	Nsl1	protein_coding	Nkx2.5.Tbx5.Irx3
ENSMUSG00000079662	Ntn3	protein_coding	Nkx2.5.Tbx5.Irx3
ENSMUSG00000031851	Ntpcr	protein_coding	Nkx2.5.Tbx5.Irx3
ENSMUSG00000020591	Ntsr2	protein_coding	Nkx2.5.Tbx5.Irx3
ENSMUSG00000009772	Nuak2	protein_coding	Nkx2.5.Tbx5.Irx3
ENSMUSG00000022516	Nudt16l1	protein_coding	Tbx5…Nkx2.5.Irx3
ENSMUSG00000031754	Nudt21	protein_coding	Tbx5…Nkx2.5.Irx3
ENSMUSG00000024213	Nudt3	protein_coding	Nkx2.5.Tbx5.Irx3
ENSMUSG00000066306	Numa1	protein_coding	Tbx5.Nkx2.5….Nkx2.5.Irx3
ENSMUSG00000035351	Nup37	protein_coding	Tbx5…Nkx2.5.Irx3
ENSMUSG00000063550	Nup98	protein_coding	Tbx5.Nkx2.5….Nkx2.5.Irx3
ENSMUSG00000008450	Nutf2	protein_coding	Nkx2.5.Tbx5.Irx3
ENSMUSG00000075033	Nxpe3	protein_coding	Tbx5.Nkx2.5….Nkx2.5.Irx3
ENSMUSG00000033009	Ogfod1	protein_coding	Tbx5…Nkx2.5.Irx3
ENSMUSG00000023707	Ogfod2	protein_coding	Tbx5.Nkx2.5….Nkx2.5.Irx3
ENSMUSG00000027108	Ola1	protein_coding	Tbx5…Nkx2.5.Irx3
ENSMUSG00000032172	Olfm2	protein_coding	Tbx5…Nkx2.5.Irx3
ENSMUSG00000027848	Olfml3	protein_coding	Tbx5…Nkx2.5.Irx3
ENSMUSG00000048919	Olfr223	protein_coding	Tbx5.Nkx2.5….Nkx2.5.Irx3
ENSMUSG00000044061	Olfr225	protein_coding	Tbx5.Nkx2.5….Nkx2.5.Irx3
ENSMUSG00000049612	Omg	protein_coding	Tbx5.Nkx2.5….Nkx2.5.Irx3
ENSMUSG00000026525	Opn3	protein_coding	Tbx5…Nkx2.5.Irx3
ENSMUSG00000040044	Orc3	protein_coding	Tbx5…Nkx2.5.Irx3
ENSMUSG00000026097	Ormdl1	protein_coding	Tbx5.Nkx2.5….Nkx2.5.Irx3
ENSMUSG00000039050	Osbpl2	protein_coding	Tbx5…Nkx2.5.Irx3
ENSMUSG00000026096	Osgepl1	protein_coding	Tbx5.Nkx2.5….Nkx2.5.Irx3
ENSMUSG00000022330	Osr2	protein_coding	Tbx5…Nkx2.5.Irx3
ENSMUSG00000000959	Oxa1l	protein_coding	Tbx5…Nkx2.5.Irx3
ENSMUSG00000036737	Oxsr1	protein_coding	Tbx5.Nkx2.5….Nkx2.5.Irx3
ENSMUSG00000032860	P2ry2	protein_coding	Tbx5…Nkx2.5.Irx3
ENSMUSG00000054582	Pabpc1l	protein_coding	Nkx2.5.Tbx5.Irx3
ENSMUSG00000040276	Pacsin1	protein_coding	Nkx2.5.Tbx5.Irx3
ENSMUSG00000029247	Paics	protein_coding	Nkx2.5.Tbx5.Irx3
ENSMUSG00000020092	Pald1	protein_coding	Nkx2.5.Tbx5.Irx3
ENSMUSG00000090053	Palm2	protein_coding	Tbx5…Nkx2.5.Irx3
ENSMUSG00000026335	Pam	protein_coding	Nkx2.5.Tbx5.Irx3
ENSMUSG00000021111	Papola	protein_coding	Tbx5…Nkx2.5.Irx3
ENSMUSG00000025812	Pard3	protein_coding	Nkx2.5.Tbx5.Irx3
ENSMUSG00000035365	Parpbp	protein_coding	Tbx5…Nkx2.5.Irx3
ENSMUSG00000035873	Pawr	protein_coding	Tbx5…Nkx2.5.Irx3
ENSMUSG00000052534	Pbx1	protein_coding	Tbx5.Nkx2.5….Nkx2.5.Irx3
ENSMUSG00000029231	Pdgfra	protein_coding	Tbx5…Nkx2.5.Irx3
ENSMUSG00000031595	Pdgfrl	protein_coding	Nkx2.5.Tbx5.Irx3
ENSMUSG00000035232	Pdk3	protein_coding	Tbx5…Nkx2.5.Irx3
ENSMUSG00000048371	Pdp2	protein_coding	Tbx5.Nkx2.5….Nkx2.5.Irx3
ENSMUSG00000034021	Pds5b	protein_coding	Tbx5…Nkx2.5.Irx3
ENSMUSG00000028073	Pear1	protein_coding	Tbx5…Nkx2.5.Irx3
ENSMUSG00000018921	Pelp1	protein_coding	Tbx5…Nkx2.5.Irx3
ENSMUSG00000020639	Pfn4	protein_coding	Nkx2.5.Tbx5.Irx3
ENSMUSG00000011752	Pgam1	protein_coding	Nkx2.5.Tbx5.Irx3
ENSMUSG00000020475	Pgam2	protein_coding	Nkx2.5.Tbx5.Irx3
ENSMUSG00000030990	Pgap2	protein_coding	Tbx5.Nkx2.5….Nkx2.5.Irx3
ENSMUSG00000004791	Pgf	protein_coding	Tbx5.Nkx2.5….Nkx2.5.Irx3
ENSMUSG00000025791	Pgm2	protein_coding	Nkx2.5.Tbx5.Irx3
ENSMUSG00000056204	Pgpep1	protein_coding	Nkx2.5.Tbx5.Irx3
ENSMUSG00000062866	Phactr2	protein_coding	Tbx5.Nkx2.5….Nkx2.5.Irx3
ENSMUSG00000038025	Phf2	protein_coding	Tbx5…Nkx2.5.Irx3
ENSMUSG00000072501	Phf20l1	protein_coding	Tbx5.Nkx2.5….Nkx2.5.Irx3
ENSMUSG00000033149	Phldb2	protein_coding	Tbx5.Nkx2.5….Nkx2.5.Irx3
ENSMUSG00000041064	Pif1	protein_coding	Tbx5.Irx3….Nkx2.5.Irx3
ENSMUSG00000014245	Pigl	protein_coding	Tbx5.Nkx2.5….Nkx2.5.Irx3
ENSMUSG00000032171	Pin1	protein_coding	Tbx5.Nkx2.5….Nkx2.5.Irx3
ENSMUSG00000028756	Pink1	protein_coding	Nkx2.5.Tbx5.Irx3
ENSMUSG00000040543	Pitpnm3	protein_coding	Tbx5…Nkx2.5.Irx3
ENSMUSG00000035934	Pknox2	protein_coding	Tbx5…Nkx2.5.Irx3
ENSMUSG00000041957	Pkp2	protein_coding	Tbx5…Nkx2.5.Irx3
ENSMUSG00000026991	Pkp4	protein_coding	Tbx5…Nkx2.5.Irx3
ENSMUSG00000031903	Pla2g15	protein_coding	Tbx5.Nkx2.5….Nkx2.5.Irx3
ENSMUSG00000019817	Plagl1	protein_coding	Tbx5…Nkx2.5.Irx3
ENSMUSG00000087141	Plcxd2	protein_coding	Tbx5.Nkx2.5….Nkx2.5.Irx3
ENSMUSG00000050721	Plekho2	protein_coding	Tbx5.Irx3….Nkx2.5.Irx3
ENSMUSG00000028494	Plin2	protein_coding	Tbx5…Nkx2.5.Irx3
ENSMUSG00000027998	Plrg1	protein_coding	Tbx5…Nkx2.5.Irx3
ENSMUSG00000022711	Pmm2	protein_coding	Nkx2.5.Tbx5.Irx3
ENSMUSG00000026926	Pmpca	protein_coding	Tbx5.Irx3….Nkx2.5.Irx3
ENSMUSG00000026098	Pms1	protein_coding	Tbx5.Nkx2.5….Nkx2.5.Irx3
ENSMUSG00000028600	Podn	protein_coding	Nkx2.5.Tbx5.Irx3
ENSMUSG00000038902	Pogz	protein_coding	Nkx2.5.Tbx5.Irx3
ENSMUSG00000025218	Poll	protein_coding	Tbx5.Nkx2.5….Nkx2.5.Irx3
ENSMUSG00000034453	Polr3b	protein_coding	Tbx5…Nkx2.5.Irx3
ENSMUSG00000026565	Pou2f1	protein_coding	Tbx5…Nkx2.5.Irx3
ENSMUSG00000040105	Ppapdc2	protein_coding	Tbx5…Nkx2.5.Irx3
ENSMUSG00000029167	Ppargc1a	protein_coding	Tbx5.Nkx2.5….Nkx2.5.Irx3
ENSMUSG00000029246	Ppat	protein_coding	Nkx2.5.Tbx5.Irx3
ENSMUSG00000037519	Ppfia1	protein_coding	Tbx5.Nkx2.5….Nkx2.5.Irx3
ENSMUSG00000060288	Ppih	protein_coding	Tbx5…Nkx2.5.Irx3
ENSMUSG00000026035	Ppil3	protein_coding	Tbx5…Nkx2.5.Irx3
ENSMUSG00000020253	Ppm1m	protein_coding	Tbx5…Nkx2.5.Irx3
ENSMUSG00000019907	Ppp1r12a	protein_coding	Tbx5.Irx3….Nkx2.5.Irx3
ENSMUSG00000021285	Ppp1r13b	protein_coding	Tbx5.Nkx2.5….Nkx2.5.Irx3
ENSMUSG00000047714	Ppp1r2	protein_coding	Nkx2.5.Tbx5.Irx3
ENSMUSG00000017843	Ppp2r5c	protein_coding	Nkx2.5.Tbx5.Irx3
ENSMUSG00000003099	Ppp5c	protein_coding	Nkx2.5.Tbx5.Irx3
ENSMUSG00000038582	Pptc7	protein_coding	Nkx2.5.Tbx5.Irx3
ENSMUSG00000004895	Prcc	protein_coding	Tbx5.Nkx2.5….Nkx2.5.Irx3
ENSMUSG00000042496	Prdm10	protein_coding	Tbx5…Nkx2.5.Irx3
ENSMUSG00000035529	Prdm4	protein_coding	Tbx5…Nkx2.5.Irx3
ENSMUSG00000026701	Prdx6	protein_coding	Tbx5…Nkx2.5.Irx3
ENSMUSG00000021948	Prkcd	protein_coding	Tbx5.Nkx2.5….Nkx2.5.Irx3
ENSMUSG00000037060	Prkcdbp	protein_coding	Tbx5…Nkx2.5.Irx3
ENSMUSG00000022501	Prm1	protein_coding	Tbx5…Nkx2.5.Irx3
ENSMUSG00000038015	Prm2	protein_coding	Tbx5…Nkx2.5.Irx3
ENSMUSG00000050058	Prm3	protein_coding	Tbx5…Nkx2.5.Irx3
ENSMUSG00000052429	Prmt1	protein_coding	Tbx5…Nkx2.5.Irx3
ENSMUSG00000027611	Procr	protein_coding	Tbx5.Nkx2.5….Nkx2.5.Irx3
ENSMUSG00000002455	Prpf6	protein_coding	Tbx5…Nkx2.5.Irx3
ENSMUSG00000025742	Prps2	protein_coding	Tbx5…Nkx2.5.Irx3
ENSMUSG00000046574	Prr12	protein_coding	Tbx5.Nkx2.5….Nkx2.5.Irx3
ENSMUSG00000034039	Prss29	protein_coding	Tbx5…Nkx2.5.Irx3
ENSMUSG00000044139	Prss53	protein_coding	Nkx2.5.Tbx5.Irx3
ENSMUSG00000030800	Prss8	protein_coding	Nkx2.5.Tbx5.Irx3
ENSMUSG00000066760	Psg16	protein_coding	Nkx2.5.Tbx5.Irx3
ENSMUSG00000026750	Psmb7	protein_coding	Tbx5.Nkx2.5….Nkx2.5.Irx3
ENSMUSG00000021650	Ptcd2	protein_coding	Nkx2.5.Tbx5.Irx3
ENSMUSG00000015090	Ptgds	protein_coding	Nkx2.5.Tbx5.Irx3
ENSMUSG00000031506	Ptpn7	protein_coding	Nkx2.5.Tbx5.Irx3
ENSMUSG00000066885	Ptprv	protein_coding	Nkx2.5.Tbx5.Irx3
ENSMUSG00000096199	Ptrhd1	protein_coding	Tbx5…Nkx2.5.Irx3
ENSMUSG00000022656	Pvrl3	protein_coding	Tbx5…Nkx2.5.Irx3
ENSMUSG00000001785	Pwp1	protein_coding	Tbx5…Nkx2.5.Irx3
ENSMUSG00000000876	Pxmp4	protein_coding	Nkx2.5.Tbx5.Irx3
ENSMUSG00000032604	Qars	protein_coding	Nkx2.5.Tbx5.Irx3
ENSMUSG00000029923	Rab19	protein_coding	Nkx2.5.Tbx5.Irx3
ENSMUSG00000079657	Rab26	protein_coding	Tbx5.Nkx2.5….Nkx2.5.Irx3
ENSMUSG00000003411	Rab3b	protein_coding	Nkx2.5.Tbx5.Irx3
ENSMUSG00000030254	Rad18	protein_coding	Tbx5…Nkx2.5.Irx3
ENSMUSG00000028426	Rad23b	protein_coding	Tbx5.Nkx2.5….Nkx2.5.Irx3
ENSMUSG00000040661	Rad54l2	protein_coding	Nkx2.5.Tbx5.Irx3
ENSMUSG00000027509	Rae1	protein_coding	Nkx2.5.Tbx5.Irx3
ENSMUSG00000000441	Raf1	protein_coding	Tbx5…Nkx2.5.Irx3
ENSMUSG00000037415	Ranbp10	protein_coding	Nkx2.5.Tbx5.Irx3
ENSMUSG00000062232	Rapgef2	protein_coding	Nkx2.5.Tbx5.Irx3
ENSMUSG00000049404	Rarres1	protein_coding	Nkx2.5.Tbx5.Irx3
ENSMUSG00000028292	Rars2	protein_coding	Tbx5…Nkx2.5.Irx3
ENSMUSG00000029641	Rasl11a	protein_coding	Tbx5.Nkx2.5….Nkx2.5.Irx3
ENSMUSG00000027466	Rbck1	protein_coding	Tbx5.Nkx2.5….Nkx2.5.Irx3
ENSMUSG00000029136	Rbks	protein_coding	Tbx5…Nkx2.5.Irx3
ENSMUSG00000048271	Rbm33	protein_coding	Tbx5…Nkx2.5.Irx3
ENSMUSG00000033931	Rbm34	protein_coding	Tbx5.Nkx2.5….Nkx2.5.Irx3
ENSMUSG00000027510	Rbm38	protein_coding	Nkx2.5.Tbx5.Irx3
ENSMUSG00000031586	Rbpms	protein_coding	Tbx5.Nkx2.5….Nkx2.5.Irx3
ENSMUSG00000029363	Rfc5	protein_coding	Nkx2.5.Tbx5.Irx3
ENSMUSG00000052395	Rft1	protein_coding	Tbx5.Nkx2.5….Nkx2.5.Irx3
ENSMUSG00000028468	Rgp1	protein_coding	Tbx5…Nkx2.5.Irx3
ENSMUSG00000017692	Rhbdl3	protein_coding	Tbx5.Nkx2.5….Nkx2.5.Irx3
ENSMUSG00000028945	Rheb	protein_coding	Tbx5.Nkx2.5….Nkx2.5.Irx3
ENSMUSG00000073982	Rhog	protein_coding	Tbx5.Nkx2.5….Nkx2.5.Irx3
ENSMUSG00000030494	Rhpn2	protein_coding	Tbx5…Nkx2.5.Irx3
ENSMUSG00000050310	Rictor	protein_coding	Tbx5…Nkx2.5.Irx3
ENSMUSG00000071636	Rimbp3	protein_coding	Tbx5.Nkx2.5….Nkx2.5.Irx3
ENSMUSG00000051735	Rinl	protein_coding	Nkx2.5.Tbx5.Irx3
ENSMUSG00000050357	Rltpr	protein_coding	Tbx5…Nkx2.5.Irx3
ENSMUSG00000021872	Rnase10	protein_coding	Nkx2.5.Irx3
ENSMUSG00000059648	Rnase11	protein_coding	Tbx5…Nkx2.5.Irx3
ENSMUSG00000068407	Rnase12	protein_coding	Tbx5…Nkx2.5.Irx3
ENSMUSG00000052382	Rnase9	protein_coding	Tbx5…Nkx2.5.Irx3
ENSMUSG00000028557	Rnf11	protein_coding	Nkx2.5.Tbx5.Irx3
ENSMUSG00000014470	Rnf166	protein_coding	Nkx2.5.Tbx5.Irx3
ENSMUSG00000044628	Rnf208	protein_coding	Nkx2.5.Tbx5.Irx3
ENSMUSG00000020521	Rnft1	protein_coding	Tbx5…Nkx2.5.Irx3
ENSMUSG00000032850	Rnft2	protein_coding	Tbx5…Nkx2.5.Irx3
ENSMUSG00000038046	Rnmtl1	protein_coding	Nkx2.5.Tbx5.Irx3
ENSMUSG00000097187	RP23-399J8.10	protein_coding	Tbx5…Nkx2.5.Irx3
ENSMUSG00000012483	Rpa3	protein_coding	Tbx5…Nkx2.5.Irx3
ENSMUSG00000041453	Rpl21	protein_coding	Tbx5.Nkx2.5….Nkx2.5.Irx3
ENSMUSG00000022601	Rpl24	protein_coding	Tbx5.Nkx2.5….Nkx2.5.Irx3
ENSMUSG00000046364	Rpl27a	protein_coding	Nkx2.5.Tbx5.Irx3
ENSMUSG00000052146	Rps10	protein_coding	Nkx2.5.Tbx5.Irx3
ENSMUSG00000020516	Rps6kb1	protein_coding	Tbx5…Nkx2.5.Irx3
ENSMUSG00000019235	Rps6kl1	protein_coding	Tbx5…Nkx2.5.Irx3
ENSMUSG00000038387	Rras	protein_coding	Tbx5…Nkx2.5.Irx3
ENSMUSG00000030978	Rrm1	protein_coding	Tbx5…Nkx2.5.Irx3
ENSMUSG00000035049	Rrp12	protein_coding	Nkx2.5.Tbx5.Irx3
ENSMUSG00000061815	Rufy4	protein_coding	Nkx2.5.Tbx5.Irx3
ENSMUSG00000041079	Rwdd2b	protein_coding	Tbx5.Nkx2.5….Nkx2.5.Irx3
ENSMUSG00000074115	Saa1	protein_coding	Nkx2.5.Tbx5.Irx3
ENSMUSG00000057465	Saa2	protein_coding	Nkx2.5.Tbx5.Irx3
ENSMUSG00000040017	Saa4	protein_coding	Nkx2.5.Tbx5.Irx3
ENSMUSG00000038605	Samd10	protein_coding	Tbx5…Nkx2.5.Irx3
ENSMUSG00000021770	Samd8	protein_coding	Tbx5.Nkx2.5….Nkx2.5.Irx3
ENSMUSG00000031604	Sc4mol	protein_coding	Tbx5…Nkx2.5.Irx3
ENSMUSG00000038406	Scaf1	protein_coding	Tbx5…Nkx2.5.Irx3
ENSMUSG00000022032	Scara5	protein_coding	Tbx5…Nkx2.5.Irx3
ENSMUSG00000029426	Scarb2	protein_coding	Nkx2.5.Tbx5.Irx3
ENSMUSG00000008226	Scrn3	protein_coding	Tbx5…Nkx2.5.Irx3
ENSMUSG00000027456	Sdcbp2	protein_coding	Tbx5…Nkx2.5.Irx3
ENSMUSG00000026927	Sdccag3	protein_coding	Tbx5.Irx3….Nkx2.5.Irx3
ENSMUSG00000053317	Sec61b	protein_coding	Tbx5.Irx3….Nkx2.5.Irx3
ENSMUSG00000025165	Sectm1a	protein_coding	Nkx2.5.Tbx5.Irx3
ENSMUSG00000039364	Sectm1b	protein_coding	Nkx2.5.Tbx5.Irx3
ENSMUSG00000034684	Sema3f	protein_coding	Nkx2.5.Tbx5.Irx3
ENSMUSG00000030539	Sema4b	protein_coding	Nkx2.5.Tbx5.Irx3
ENSMUSG00000022855	Senp2	protein_coding	Tbx5…Nkx2.5.Irx3
ENSMUSG00000052917	Senp7	protein_coding	Tbx5…Nkx2.5.Irx3
ENSMUSG00000026276	Sept2	protein_coding	Tbx5.Nkx2.5….Nkx2.5.Irx3
ENSMUSG00000023224	Serping1	protein_coding	Tbx5.Nkx2.5….Nkx2.5.Irx3
ENSMUSG00000034269	Setd5	protein_coding	Nkx2.5.Tbx5.Irx3
ENSMUSG00000078348	Sf3b5	protein_coding	Tbx5…Nkx2.5.Irx3
ENSMUSG00000006527	Sfmbt1	protein_coding	Tbx5…Nkx2.5.Irx3
ENSMUSG00000025066	Sfr1	protein_coding	Tbx5…Nkx2.5.Irx3
ENSMUSG00000017868	Sgk2	protein_coding	Tbx5…Nkx2.5.Irx3
ENSMUSG00000042594	Sh2b3	protein_coding	Nkx2.5.Tbx5.Irx3
ENSMUSG00000028071	Sh2d2a	protein_coding	Tbx5…Nkx2.5.Irx3
ENSMUSG00000041889	Shisa4	protein_coding	Tbx5.Nkx2.5….Nkx2.5.Irx3
ENSMUSG00000053930	Shisa6	protein_coding	Tbx5.Nkx2.5….Nkx2.5.Irx3
ENSMUSG00000035378	Shq1	protein_coding	Tbx5…Nkx2.5.Irx3
ENSMUSG00000029381	Shroom3	protein_coding	Tbx5.Nkx2.5….Nkx2.5.Irx3
ENSMUSG00000015149	Sirt2	protein_coding	Nkx2.5.Tbx5.Irx3
ENSMUSG00000022372	Sla	protein_coding	Tbx5…Nkx2.5.Irx3
ENSMUSG00000035506	Slc12a8	protein_coding	Tbx5.Irx3….Nkx2.5.Irx3
ENSMUSG00000032902	Slc16a1	protein_coding	Nkx2.5.Tbx5.Irx3
ENSMUSG00000041920	Slc16a6	protein_coding	Tbx5…Nkx2.5.Irx3
ENSMUSG00000067144	Slc22a7	protein_coding	Tbx5…Nkx2.5.Irx3
ENSMUSG00000061904	Slc25a3	protein_coding	Nkx2.5.Tbx5.Irx3
ENSMUSG00000020651	Slc26a4	protein_coding	Tbx5…Nkx2.5.Irx3
ENSMUSG00000029221	Slc30a9	protein_coding	Tbx5.Nkx2.5….Nkx2.5.Irx3
ENSMUSG00000006469	Slc34a3	protein_coding	Nkx2.5.Tbx5.Irx3
ENSMUSG00000028521	Slc35d1	protein_coding	Nkx2.5.Tbx5.Irx3
ENSMUSG00000033114	Slc35d2	protein_coding	Tbx5…Nkx2.5.Irx3
ENSMUSG00000019731	Slc35e1	protein_coding	Tbx5…Nkx2.5.Irx3
ENSMUSG00000029924	Slc37a3	protein_coding	Nkx2.5.Tbx5.Irx3
ENSMUSG00000010064	Slc38a3	protein_coding	Nkx2.5.Tbx5.Irx3
ENSMUSG00000036949	Slc39a12	protein_coding	Nkx2.5.Irx3
ENSMUSG00000026435	Slc45a3	protein_coding	Tbx5.Nkx2.5….Nkx2.5.Irx3
ENSMUSG00000028962	Slc4a2	protein_coding	Nkx2.5.Tbx5.Irx3
ENSMUSG00000011034	Slc5a1	protein_coding	Tbx5…Nkx2.5.Irx3
ENSMUSG00000031596	Slc7a2	protein_coding	Nkx2.5.Tbx5.Irx3
ENSMUSG00000031904	Slc7a6	protein_coding	Tbx5.Nkx2.5….Nkx2.5.Irx3
ENSMUSG00000000958	Slc7a7	protein_coding	Tbx5.Irx3….Nkx2.5.Irx3
ENSMUSG00000054640	Slc8a1	protein_coding	Tbx5…Nkx2.5.Irx3
ENSMUSG00000039738	Slx4	protein_coding	Nkx2.5.Tbx5.Irx3
ENSMUSG00000037935	Smarce1	protein_coding	Tbx5…Nkx2.5.Irx3
ENSMUSG00000036061	Smug1	protein_coding	Nkx2.5.Tbx5.Irx3
ENSMUSG00000055067	Smyd3	protein_coding	Tbx5.Nkx2.5….Nkx2.5.Irx3
ENSMUSG00000006587	Snai3	protein_coding	Nkx2.5.Tbx5.Irx3
ENSMUSG00000036281	Snapc4	protein_coding	Tbx5.Irx3….Nkx2.5.Irx3
ENSMUSG00000028385	Snx30	protein_coding	Nkx2.5.Tbx5.Irx3
ENSMUSG00000038037	Socs1	protein_coding	Tbx5…Nkx2.5.Irx3
ENSMUSG00000068747	Sort1	protein_coding	Nkx2.5.Tbx5.Irx3
ENSMUSG00000034801	Sos2	protein_coding	Tbx5…Nkx2.5.Irx3
ENSMUSG00000046470	Sox18	protein_coding	Tbx5…Nkx2.5.Irx3
ENSMUSG00000068859	Sp9	protein_coding	Tbx5…Nkx2.5.Irx3
ENSMUSG00000022805	Spata26	protein_coding	Tbx5.Nkx2.5….Nkx2.5.Irx3
ENSMUSG00000033594	Spata2l	protein_coding	Nkx2.5.Tbx5.Irx3
ENSMUSG00000038305	Spats2l	protein_coding	Tbx5…Nkx2.5.Irx3
ENSMUSG00000074476	Spc24	protein_coding	Nkx2.5.Tbx5.Irx3
ENSMUSG00000042331	Specc1	protein_coding	Tbx5.Nkx2.5….Nkx2.5.Irx3
ENSMUSG00000010154	Spire2	protein_coding	Nkx2.5.Tbx5.Irx3
ENSMUSG00000005883	Spo11	protein_coding	Nkx2.5.Tbx5.Irx3
ENSMUSG00000038156	Spon1	protein_coding	Nkx2.5.Tbx5.Irx3
ENSMUSG00000045671	Spred2	protein_coding	Nkx2.5.Tbx5.Irx3
ENSMUSG00000021036	Sptlc2	protein_coding	Tbx5…Nkx2.5.Irx3
ENSMUSG00000049516	Spty2d1	protein_coding	Nkx2.5.Tbx5.Irx3
ENSMUSG00000026425	Srgap2	protein_coding	Tbx5…Nkx2.5.Irx3
ENSMUSG00000036323	Srp72	protein_coding	Nkx2.5.Tbx5.Irx3
ENSMUSG00000034120	Srsf2	protein_coding	Nkx2.5.Tbx5.Irx3
ENSMUSG00000071172	Srsf3	protein_coding	Nkx2.5.Tbx5.Irx3
ENSMUSG00000070003	Ssbp4	protein_coding	Nkx2.5.Tbx5.Irx3
ENSMUSG00000026966	Ssna1	protein_coding	Nkx2.5.Tbx5.Irx3
ENSMUSG00000036825	Ssx2ip	protein_coding	Tbx5.Irx3….Nkx2.5.Irx3
ENSMUSG00000031024	St5	protein_coding	Nkx2.5.Tbx5.Irx3
ENSMUSG00000046027	Stard5	protein_coding	Nkx2.5.Tbx5.Irx3
ENSMUSG00000004040	Stat3	protein_coding	Nkx2.5.Tbx5.Irx3
ENSMUSG00000047963	Stbd1	protein_coding	Tbx5.Nkx2.5….Nkx2.5.Irx3
ENSMUSG00000030987	Stim1	protein_coding	Tbx5.Nkx2.5….Nkx2.5.Irx3
ENSMUSG00000024006	Stk38	protein_coding	Nkx2.5.Tbx5.Irx3
ENSMUSG00000027030	Stk39	protein_coding	Nkx2.5.Tbx5.Irx3
ENSMUSG00000018209	Stk4	protein_coding	Nkx2.5.Tbx5.Irx3
ENSMUSG00000032437	Stt3b	protein_coding	Tbx5.Nkx2.5….Nkx2.5.Irx3
ENSMUSG00000039232	Stx11	protein_coding	Tbx5…Nkx2.5.Irx3
ENSMUSG00000036054	Sugp2	protein_coding	Tbx5.Nkx2.5….Nkx2.5.Irx3
ENSMUSG00000035726	Supt16h	protein_coding	Tbx5…Nkx2.5.Irx3
ENSMUSG00000020079	Supv3l1	protein_coding	Tbx5.Nkx2.5….Nkx2.5.Irx3
ENSMUSG00000009394	Syn2	protein_coding	Tbx5…Nkx2.5.Irx3
ENSMUSG00000026452	Syt2	protein_coding	Nkx2.5.Tbx5.Irx3
ENSMUSG00000025400	Tac2	protein_coding	Tbx5…Nkx2.5.Irx3
ENSMUSG00000026632	Tatdn3	protein_coding	Nkx2.5.Tbx5.Irx3
ENSMUSG00000027465	Tbc1d20	protein_coding	Tbx5…Nkx2.5.Irx3
ENSMUSG00000036473	Tbc1d24	protein_coding	Nkx2.5.Tbx5.Irx3
ENSMUSG00000021187	Tc2n	protein_coding	Nkx2.5.Tbx5.Irx3
ENSMUSG00000001472	Tcf25	protein_coding	Nkx2.5.Tbx5.Irx3
ENSMUSG00000024985	Tcf7l2	protein_coding	Nkx2.5.Tbx5.Irx3
ENSMUSG00000027175	Tcp11l1	protein_coding	Tbx5…Nkx2.5.Irx3
ENSMUSG00000020034	Tcp11l2	protein_coding	Tbx5.Nkx2.5….Nkx2.5.Irx3
ENSMUSG00000038593	Tctn1	protein_coding	Nkx2.5.Tbx5.Irx3
ENSMUSG00000025081	Tdrd1	protein_coding	Tbx5.Nkx2.5….Nkx2.5.Irx3
ENSMUSG00000039329	Tex19.1	protein_coding	Nkx2.5.Tbx5.Irx3
ENSMUSG00000039337	Tex19.2	protein_coding	Nkx2.5.Tbx5.Irx3
ENSMUSG00000026492	Tfb2m	protein_coding	Nkx2.5.Tbx5.Irx3
ENSMUSG00000079103	Tgm7	protein_coding	Nkx2.5.Tbx5.Irx3
ENSMUSG00000036442	Thap11	protein_coding	Nkx2.5.Tbx5.Irx3
ENSMUSG00000035686	Thrsp	protein_coding	Tbx5.Nkx2.5….Nkx2.5.Irx3
ENSMUSG00000045691	Thtpa	protein_coding	Nkx2.5.Tbx5.Irx3
ENSMUSG00000030264	Thumpd3	protein_coding	Nkx2.5.Tbx5.Irx3
ENSMUSG00000062580	Timm17a	protein_coding	Tbx5…Nkx2.5.Irx3
ENSMUSG00000041997	Tlk1	protein_coding	Tbx5…Nkx2.5.Irx3
ENSMUSG00000028465	Tln1	protein_coding	Tbx5.Nkx2.5….Nkx2.5.Irx3
ENSMUSG00000044583	Tlr7	protein_coding	Nkx2.5.Irx3
ENSMUSG00000045322	Tlr9	protein_coding	Tbx5…Nkx2.5.Irx3
ENSMUSG00000031556	Tm2d2	protein_coding	Nkx2.5.Tbx5.Irx3
ENSMUSG00000038540	Tmc3	protein_coding	Nkx2.5.Tbx5.Irx3
ENSMUSG00000042066	Tmcc2	protein_coding	Nkx2.5.Tbx5.Irx3
ENSMUSG00000041949	Tmco7	protein_coding	Tbx5.Nkx2.5….Nkx2.5.Irx3
ENSMUSG00000054871	Tmem158	protein_coding	Nkx2.5.Tbx5.Irx3
ENSMUSG00000026347	Tmem163	protein_coding	Tbx5.Nkx2.5….Nkx2.5.Irx3
ENSMUSG00000029569	Tmem168	protein_coding	Tbx5…Nkx2.5.Irx3
ENSMUSG00000043140	Tmem186	protein_coding	Nkx2.5.Tbx5.Irx3
ENSMUSG00000040195	Tmem194	protein_coding	Tbx5.Irx3….Nkx2.5.Irx3
ENSMUSG00000078201	Tmem203	protein_coding	Nkx2.5.Tbx5.Irx3
ENSMUSG00000026627	Tmem206	protein_coding	Nkx2.5.Tbx5.Irx3
ENSMUSG00000037720	Tmem33	protein_coding	Tbx5.Nkx2.5….Nkx2.5.Irx3
ENSMUSG00000031791	Tmem38a	protein_coding	Tbx5…Nkx2.5.Irx3
ENSMUSG00000028420	Tmem38b	protein_coding	Tbx5.Nkx2.5….Nkx2.5.Irx3
ENSMUSG00000036944	Tmem71	protein_coding	Tbx5.Nkx2.5….Nkx2.5.Irx3
ENSMUSG00000010307	Tmem86a	protein_coding	Nkx2.5.Tbx5.Irx3
ENSMUSG00000045631	Tmprss12	protein_coding	Tbx5…Nkx2.5.Irx3
ENSMUSG00000024401	Tnf	protein_coding	Tbx5…Nkx2.5.Irx3
ENSMUSG00000043050	Tnp2	protein_coding	Tbx5…Nkx2.5.Irx3
ENSMUSG00000012535	Tnpo3	protein_coding	Tbx5…Nkx2.5.Irx3
ENSMUSG00000055322	Tns1	protein_coding	Nkx2.5.Tbx5.Irx3
ENSMUSG00000025139	Tollip	protein_coding	Tbx5…Nkx2.5.Irx3
ENSMUSG00000093904	Tomm20	protein_coding	Tbx5.Nkx2.5….Nkx2.5.Irx3
ENSMUSG00000018322	Tomm34	protein_coding	Nkx2.5.Tbx5.Irx3
ENSMUSG00000032555	Topbp1	protein_coding	Nkx2.5.Tbx5.Irx3
ENSMUSG00000028464	Tpm2	protein_coding	Tbx5.Nkx2.5….Nkx2.5.Irx3
ENSMUSG00000014846	Tppp3	protein_coding	Tbx5.Nkx2.5….Nkx2.5.Irx3
ENSMUSG00000048707	Tprn	protein_coding	Nkx2.5.Tbx5.Irx3
ENSMUSG00000024173	Tpsab1	protein_coding	Tbx5…Nkx2.5.Irx3
ENSMUSG00000033825	Tpsb2	protein_coding	Tbx5.Nkx2.5….Nkx2.5.Irx3
ENSMUSG00000033200	Tpsg1	protein_coding	Tbx5.Nkx2.5….Nkx2.5.Irx3
ENSMUSG00000026942	Traf2	protein_coding	Nkx2.5.Tbx5.Irx3
ENSMUSG00000052752	Traf7	protein_coding	Tbx5.Nkx2.5….Nkx2.5.Irx3
ENSMUSG00000042726	Trafd1	protein_coding	Nkx2.5.Tbx5.Irx3
ENSMUSG00000041779	Tram2	protein_coding	Nkx2.5.Tbx5.Irx3
ENSMUSG00000026723	Trdmt1	protein_coding	Tbx5.Nkx2.5….Nkx2.5.Irx3
ENSMUSG00000027806	Tsc22d2	protein_coding	Tbx5…Nkx2.5.Irx3
ENSMUSG00000031893	Tsnaxip1	protein_coding	Nkx2.5.Tbx5.Irx3
ENSMUSG00000000411	Tssk3	protein_coding	Tbx5.Nkx2.5….Nkx2.5.Irx3
ENSMUSG00000024078	Ttc27	protein_coding	Nkx2.5.Tbx5.Irx3
ENSMUSG00000026885	Ttll11	protein_coding	Tbx5.Irx3….Nkx2.5.Irx3
ENSMUSG00000045467	Ttll13	protein_coding	Nkx2.5.Tbx5.Irx3
ENSMUSG00000017679	Ttpal	protein_coding	Tbx5.Irx3….Nkx2.5.Irx3
ENSMUSG00000058672	Tubb2a	protein_coding	Tbx5…Nkx2.5.Irx3
ENSMUSG00000045136	Tubb2b	protein_coding	Tbx5.Nkx2.5….Nkx2.5.Irx3
ENSMUSG00000062380	Tubb3	protein_coding	Nkx2.5.Tbx5.Irx3
ENSMUSG00000036752	Tubb4b	protein_coding	Nkx2.5.Tbx5.Irx3
ENSMUSG00000020513	Tubd1	protein_coding	Tbx5…Nkx2.5.Irx3
ENSMUSG00000027263	Tubgcp4	protein_coding	Nkx2.5.Tbx5.Irx3
ENSMUSG00000023277	Twf2	protein_coding	Tbx5…Nkx2.5.Irx3
ENSMUSG00000028567	Txndc12	protein_coding	Nkx2.5.Tbx5.Irx3
ENSMUSG00000020803	Txndc17	protein_coding	Tbx5.Nkx2.5….Nkx2.5.Irx3
ENSMUSG00000026670	Uap1	protein_coding	Tbx5.Nkx2.5….Nkx2.5.Irx3
ENSMUSG00000028433	Ubap2	protein_coding	Tbx5.Irx3….Nkx2.5.Irx3
ENSMUSG00000038965	Ube2l3	protein_coding	Tbx5.Nkx2.5….Nkx2.5.Irx3
ENSMUSG00000027078	Ube2l6	protein_coding	Tbx5.Nkx2.5….Nkx2.5.Irx3
ENSMUSG00000001687	Ubl3	protein_coding	Nkx2.5.Tbx5.Irx3
ENSMUSG00000084786	Ubl5	protein_coding	Tbx5.Nkx2.5….Nkx2.5.Irx3
ENSMUSG00000038538	Ubn2	protein_coding	Tbx5…Nkx2.5.Irx3
ENSMUSG00000023977	Ubr2	protein_coding	Nkx2.5.Tbx5.Irx3
ENSMUSG00000066036	Ubr4	protein_coding	Tbx5.Irx3….Nkx2.5.Irx3
ENSMUSG00000025171	Ubtd1	protein_coding	Nkx2.5.Tbx5.Irx3
ENSMUSG00000026353	Ubxn4	protein_coding	Tbx5…Nkx2.5.Irx3
ENSMUSG00000089917	Uckl1	protein_coding	Tbx5…Nkx2.5.Irx3
ENSMUSG00000033685	Ucp2	protein_coding	Tbx5.Nkx2.5….Nkx2.5.Irx3
ENSMUSG00000032942	Ucp3	protein_coding	Tbx5.Nkx2.5….Nkx2.5.Irx3
ENSMUSG00000026667	Uhmk1	protein_coding	Tbx5…Nkx2.5.Irx3
ENSMUSG00000062151	Unc13c	protein_coding	Nkx2.5.Tbx5.Irx3
ENSMUSG00000049680	Urgcp	protein_coding	Nkx2.5.Tbx5.Irx3
ENSMUSG00000025616	Usp16	protein_coding	Tbx5.Nkx2.5….Nkx2.5.Irx3
ENSMUSG00000006676	Usp19	protein_coding	Nkx2.5.Tbx5.Irx3
ENSMUSG00000041264	Uspl1	protein_coding	Nkx2.5.Tbx5.Irx3
ENSMUSG00000039321	Uts2r	protein_coding	Nkx2.5.Tbx5.Irx3
ENSMUSG00000035354	Uvrag	protein_coding	Tbx5.Nkx2.5….Nkx2.5.Irx3
ENSMUSG00000010936	Vac14	protein_coding	Tbx5.Irx3….Nkx2.5.Irx3
ENSMUSG00000034777	Vax2	protein_coding	Tbx5…Nkx2.5.Irx3
ENSMUSG00000021823	Vcl	protein_coding	Nkx2.5.Tbx5.Irx3
ENSMUSG00000021771	Vdac2	protein_coding	Nkx2.5.Tbx5.Irx3
ENSMUSG00000026728	Vim	protein_coding	Tbx5.Nkx2.5….Nkx2.5.Irx3
ENSMUSG00000030804	Vkorc1	protein_coding	Nkx2.5.Tbx5.Irx3
ENSMUSG00000096145	VKORC1	protein_coding	Nkx2.5.Tbx5.Irx3
ENSMUSG00000040325	Vprbp	protein_coding	Nkx2.5.Tbx5.Irx3
ENSMUSG00000073719	Vps13d	protein_coding	Tbx5.Nkx2.5….Nkx2.5.Irx3
ENSMUSG00000020078	Vps26a	protein_coding	Tbx5…Nkx2.5.Irx3
ENSMUSG00000046613	Vwa5b2	protein_coding	Tbx5.Nkx2.5….Nkx2.5.Irx3
ENSMUSG00000028868	Wasf2	protein_coding	Nkx2.5.Tbx5.Irx3
ENSMUSG00000022023	Wbp4	protein_coding	Nkx2.5.Tbx5.Irx3
ENSMUSG00000066643	Wdr35	protein_coding	Nkx2.5.Tbx5.Irx3
ENSMUSG00000025995	Wdr75	protein_coding	Nkx2.5.Irx3
ENSMUSG00000020257	Wdr82	protein_coding	Tbx5…Nkx2.5.Irx3
ENSMUSG00000020218	Wif1	protein_coding	Tbx5…Nkx2.5.Irx3
ENSMUSG00000029364	Wsb2	protein_coding	Nkx2.5.Tbx5.Irx3
ENSMUSG00000021952	Xpo4	protein_coding	Tbx5.Nkx2.5….Nkx2.5.Irx3
ENSMUSG00000022792	Yars2	protein_coding	Tbx5…Nkx2.5.Irx3
ENSMUSG00000028639	Ybx1	protein_coding	Tbx5.Nkx2.5….Nkx2.5.Irx3
ENSMUSG00000024072	Yipf4	protein_coding	Tbx5.Nkx2.5….Nkx2.5.Irx3
ENSMUSG00000034059	Ypel4	protein_coding	Tbx5…Nkx2.5.Irx3
ENSMUSG00000034653	Ythdc2	protein_coding	Tbx5…Nkx2.5.Irx3
ENSMUSG00000022285	Ywhaz	protein_coding	Tbx5.Irx3….Nkx2.5.Irx3
ENSMUSG00000044617	Zbtb39	protein_coding	Tbx5…Nkx2.5.Irx3
ENSMUSG00000033964	Zbtb41	protein_coding	Tbx5.Nkx2.5….Nkx2.5.Irx3
ENSMUSG00000039199	Zdhhc1	protein_coding	Tbx5.Nkx2.5….Nkx2.5.Irx3
ENSMUSG00000025157	Zdhhc16	protein_coding	Nkx2.5.Tbx5.Irx3
ENSMUSG00000034075	Zdhhc5	protein_coding	Tbx5.Nkx2.5….Nkx2.5.Irx3
ENSMUSG00000030629	Zfand6	protein_coding	Tbx5…Nkx2.5.Irx3
ENSMUSG00000040721	Zfhx2	protein_coding	Nkx2.5.Tbx5.Irx3
ENSMUSG00000053985	Zfp14	protein_coding	Nkx2.5.Tbx5.Irx3
ENSMUSG00000051469	Zfp191	protein_coding	Tbx5…Nkx2.5.Irx3
ENSMUSG00000041258	Zfp236	protein_coding	Tbx5…Nkx2.5.Irx3
ENSMUSG00000049421	Zfp260	protein_coding	Nkx2.5.Tbx5.Irx3
ENSMUSG00000001065	Zfp276	protein_coding	Nkx2.5.Tbx5.Irx3
ENSMUSG00000015597	Zfp318	protein_coding	Tbx5…Nkx2.5.Irx3
ENSMUSG00000059842	Zfp341	protein_coding	Nkx2.5.Tbx5.Irx3
ENSMUSG00000063281	Zfp35	protein_coding	Tbx5…Nkx2.5.Irx3
ENSMUSG00000044934	Zfp367	protein_coding	Tbx5…Nkx2.5.Irx3
ENSMUSG00000045817	Zfp36l2	protein_coding	Nkx2.5.Tbx5.Irx3
ENSMUSG00000074220	Zfp382	protein_coding	Nkx2.5.Tbx5.Irx3
ENSMUSG00000078768	Zfp566	protein_coding	Nkx2.5.Tbx5.Irx3
ENSMUSG00000049739	Zfp646	protein_coding	Nkx2.5.Tbx5.Irx3
ENSMUSG00000049728	Zfp668	protein_coding	Nkx2.5.Tbx5.Irx3
ENSMUSG00000095253	Zfp799	protein_coding	Tbx5.Nkx2.5….Nkx2.5.Irx3
ENSMUSG00000055202	Zfp811	protein_coding	Tbx5.Nkx2.5….Nkx2.5.Irx3
ENSMUSG00000058447	Zfp82	protein_coding	Nkx2.5.Tbx5.Irx3
ENSMUSG00000024298	Zfp871	protein_coding	Tbx5.Nkx2.5….Nkx2.5.Irx3
ENSMUSG00000042628	Zfyve1	protein_coding	Tbx5.Nkx2.5….Nkx2.5.Irx3
ENSMUSG00000027582	Zgpat	protein_coding	Nkx2.5.Tbx5.Irx3
ENSMUSG00000000823	Znf512b	protein_coding	Tbx5…Nkx2.5.Irx3
ENSMUSG00000074182	Znhit6	protein_coding	Nkx2.5.Tbx5.Irx3
ENSMUSG00000041961	Znrf3	protein_coding	Tbx5.Irx3….Nkx2.5.Irx3
ENSMUSG00000030967	Zranb1	protein_coding	Tbx5.Nkx2.5….Nkx2.5.Irx3
ENSMUSG00000050619	Zscan29	protein_coding	Nkx2.5.Tbx5.Irx3
ENSMUSG00000024274	Zscan30	protein_coding	Tbx5…Nkx2.5.Irx3
ENSMUSG00000034636	Zyg11b	protein_coding	Tbx5…Nkx2.5.Irx3

## Sheet: Nkx25.Irx3_GO_BP
Category	Term	Count	%	PValue	Genes	List Total	Pop Hits	Pop Total	Fold Enrichment
GOTERM_BP_FAT	GO:0007242~intracellular signaling cascade	62	7.30271	0.00047663	STK38, WASF2, IQGAP3, LPAR3, PINK1, RPS6KB1, FGF12, EIF4EBP2, NLRC3, GAB1, SPRED2, RRAS, TLK1, RAB26, RAPGEF2, FGF2, RHOG, LTA, ARL2, DEPDC7, DBNL, PGAP2, TWF2, BRAF, SOCS1, ECT2, PRKCD, NTSR2, CDK5, NEK11, FARP2, CHRM4, KSR2, PTPRV, RAB19, HRASLS, UNC13C, ARL4A, RAB3B, TNF, GNAI2, ARFRP1, AZI2, SOS2, SH2B3, TRAF7, GNAT1, DVL3, RAF1, OXSR1, NFKBIL1, STAT3, RASL11A, WSB2, CDC42BPA, BRE, DGKZ, RHEB…	590	915	13588	1.56054
GOTERM_BP_FAT	GO:0035295~tube development	25	2.94464	0.000505359	B4GALT1, BBS4, NRP1, FGF7, LIPA, SHROOM3, MAN1A2, PGF, NODAL, MMP14, ASAH1, FZD6, MAN2A1, JMJD6, HOPX, PDGFRA, PBX1, TCTN1, NOS3, FOXC1, IFT52, APAF1, IPMK, FGF2, HECTD1	590	264	13588	2.18092
GOTERM_BP_FAT	GO:0022403~cell cycle phase	28	3.298	0.00107649	E2F6, SPO11, ZFP318, ITGB1, SPC24, NDE1, INCENP, CAMK2D, CLASP1, NUP37, USP16, FANCA, TDRD1, TUBB3, ASPM, APC, ANAPC2, PDS5B, CCNF, TOPBP1, RPL24, UBR2, CDC25C, SIRT2, DCLRE1A, CHMP1A, NSL1, AKAP8	590	328	13588	1.96602
GOTERM_BP_FAT	GO:0000279~M phase	25	2.94464	0.00134305	SPO11, ZFP318, SPC24, NDE1, INCENP, NUP37, CLASP1, USP16, FANCA, TUBB3, ASPM, TDRD1, APC, ANAPC2, PDS5B, CCNF, RPL24, TOPBP1, UBR2, CDC25C, SIRT2, DCLRE1A, CHMP1A, NSL1, AKAP8	590	283	13588	2.0345
GOTERM_BP_FAT	GO:0001841~neural tube formation	9	1.06007	0.00145595	BBS4, SHROOM3, NODAL, TCTN1, IFT52, APAF1, IPMK, FZD6, HECTD1	590	51	13588	4.06421
GOTERM_BP_FAT	GO:0000087~M phase of mitotic cell cycle	19	2.23793	0.00194955	ANAPC2, PDS5B, CCNF, RPL24, CDC25C, SIRT2, SPC24, NDE1, CHMP1A, DCLRE1A, NSL1, INCENP, NUP37, CLASP1, AKAP8, USP16, TUBB3, ASPM, APC	590	194	13588	2.25557
GOTERM_BP_FAT	GO:0007049~cell cycle	43	5.06478	0.00209288	E2F1, PARD3, E2F6, LIN9, SPO11, ZFP318, ITGB1, UHMK1, PIN1, URGCP, SPC24, NUMA1, NDE1, INCENP, MAP3K8, CAMK2D, TLK1, CLASP1, NUP37, USP16, FANCA, ASPM, TDRD1, TUBB3, APC, ARL2, ANAPC2, PDS5B, CCNF, UBR2, RPL24, TOPBP1, CDC25C, CDK5, SIRT2, NEK11, NAE1, CDKN1A, CHMP1A, DCLRE1A, NSL1, RBM38, AKAP8	590	611	13588	1.62081
GOTERM_BP_FAT	GO:0001838~embryonic epithelial tube formation	9	1.06007	0.00212338	BBS4, SHROOM3, NODAL, TCTN1, IFT52, APAF1, IPMK, FZD6, HECTD1	590	54	13588	3.83842
GOTERM_BP_FAT	GO:0000278~mitotic cell cycle	22	2.59128	0.00219242	ANAPC2, PDS5B, E2F6, CCNF, RPL24, CDC25C, ITGB1, SIRT2, SPC24, NDE1, CHMP1A, DCLRE1A, NSL1, INCENP, CAMK2D, CLASP1, NUP37, AKAP8, USP16, TUBB3, ASPM, APC	590	244	13588	2.07652
GOTERM_BP_FAT	GO:0021915~neural tube development	11	1.29564	0.00305526	BBS4, SHROOM3, NODAL, TCTN1, AMBRA1, IFT52, APAF1, IPMK, TCF7L2, FZD6, HECTD1	590	83	13588	3.05224
GOTERM_BP_FAT	GO:0022402~cell cycle process	30	3.53357	0.00369727	E2F6, SPO11, ZFP318, ITGB1, UHMK1, SPC24, NDE1, INCENP, CAMK2D, CLASP1, NUP37, USP16, FANCA, TDRD1, TUBB3, ASPM, APC, ANAPC2, PDS5B, CCNF, UBR2, TOPBP1, RPL24, CDC25C, SIRT2, CDKN1A, DCLRE1A, CHMP1A, NSL1, AKAP8	590	393	13588	1.75805
GOTERM_BP_FAT	GO:0000280~nuclear division	18	2.12014	0.00374405	ANAPC2, PDS5B, CCNF, CDC25C, SIRT2, SPC24, NDE1, CHMP1A, DCLRE1A, NSL1, INCENP, NUP37, CLASP1, AKAP8, USP16, TUBB3, ASPM, APC	590	190	13588	2.18184
GOTERM_BP_FAT	GO:0007067~mitosis	18	2.12014	0.00374405	ANAPC2, PDS5B, CCNF, CDC25C, SIRT2, SPC24, NDE1, CHMP1A, DCLRE1A, NSL1, INCENP, NUP37, CLASP1, AKAP8, USP16, TUBB3, ASPM, APC	590	190	13588	2.18184
GOTERM_BP_FAT	GO:0035148~tube lumen formation	9	1.06007	0.00374614	BBS4, SHROOM3, NODAL, TCTN1, IFT52, APAF1, IPMK, FZD6, HECTD1	590	59	13588	3.51313
GOTERM_BP_FAT	GO:0006397~mRNA processing	22	2.59128	0.00505771	SCAF1, MTPAP, SF3B5, WBP4, YBX1, PRPF6, HNRNPL, PPIH, PAPOLA, CIR1, PLRG1, JMJD6, CNOT6L, FRG1, CLP1, NUDT21, LSM4, DBR1, PPIL3, RBM38, ESRP2, SP9	590	262	13588	1.93386
GOTERM_BP_FAT	GO:0048285~organelle fission	18	2.12014	0.0053887	ANAPC2, PDS5B, CCNF, CDC25C, SIRT2, SPC24, NDE1, CHMP1A, DCLRE1A, NSL1, INCENP, NUP37, CLASP1, AKAP8, USP16, TUBB3, ASPM, APC	590	197	13588	2.10431
GOTERM_BP_FAT	GO:0016601~Rac protein signal transduction	4	0.471143	0.00559528	DBNL, WASF2, RHOG, FARP2	590	9	13588	10.2358
GOTERM_BP_FAT	GO:0051270~regulation of cell motion	12	1.41343	0.0066246	B4GALT1, BBS4, BBS2, NRP1, ACTN4, SEMA3F, GAB1, RRAS, CBLL1, CDK5, VCL, APC	590	107	13588	2.58286
GOTERM_BP_FAT	GO:0060541~respiratory system development	13	1.53121	0.00754323	LIPA, FGF7, MAN1A2, NODAL, MMP14, ASAH1, MAN2A1, JMJD6, PDGFRA, HOPX, POU2F1, NOS3, FGF2	590	124	13588	2.41449
GOTERM_BP_FAT	GO:0043271~negative regulation of ion transport	5	0.588928	0.00805361	TNF, GNAI2, NOS3, NFKBIL1, LTA	590	19	13588	6.06066
GOTERM_BP_FAT	GO:0030324~lung development	12	1.41343	0.00867139	MAN2A1, LIPA, FGF7, MAN1A2, JMJD6, NODAL, HOPX, PDGFRA, NOS3, MMP14, FGF2, ASAH1	590	111	13588	2.48978
GOTERM_BP_FAT	GO:0006396~RNA processing	31	3.65135	0.00879843	SCAF1, INTS2, SF3B5, WBP4, YBX1, HNRNPL, CIR1, PLRG1, FRG1, CNOT6L, CLP1, TRDMT1, CTU2, NUDT21, DBR1, PPIL3, LSM4, TFB2M, LCMT2, MTPAP, EXOSC1, RNMTL1, PRPF6, NOP14, PAPOLA, PPIH, JMJD6, RBM38, ESRP2, SP9, DDX51	590	437	13588	1.63374
GOTERM_BP_FAT	GO:0030323~respiratory tube development	12	1.41343	0.00986298	MAN2A1, LIPA, FGF7, MAN1A2, JMJD6, NODAL, HOPX, PDGFRA, NOS3, MMP14, FGF2, ASAH1	590	113	13588	2.44572
GOTERM_BP_FAT	GO:0006927~transformed cell apoptosis	3	0.353357	0.0106176	TNF, FAS, LTA	590	4	13588	17.2729
GOTERM_BP_FAT	GO:0016071~mRNA metabolic process	23	2.70907	0.0124358	SCAF1, MTPAP, SF3B5, WBP4, YBX1, PRPF6, HNRNPL, ZFP36L2, PPIH, PAPOLA, CIR1, PLRG1, JMJD6, CNOT6L, FRG1, CLP1, NUDT21, LSM4, DBR1, PPIL3, RBM38, ESRP2, SP9	590	302	13588	1.75398
GOTERM_BP_FAT	GO:0030261~chromosome condensation	5	0.588928	0.0137173	CHMP1A, PRM3, PRM1, PRM2, AKAP8	590	22	13588	5.23421
GOTERM_BP_FAT	GO:0008380~RNA splicing	17	2.00236	0.0141562	SCAF1, SF3B5, WBP4, YBX1, PRPF6, PPIH, CIR1, PLRG1, JMJD6, FRG1, CLP1, LSM4, PPIL3, DBR1, RBM38, ESRP2, SP9	590	201	13588	1.94785
GOTERM_BP_FAT	GO:0007243~protein kinase cascade	19	2.23793	0.0145066	TNF, GNAI2, STK38, SOCS1, RAF1, LPAR3, PINK1, RPS6KB1, FGF12, OXSR1, CDK5, STAT3, AZI2, NEK11, NLRC3, GAB1, SPRED2, TRAF7, FGF2	590	236	13588	1.85415
GOTERM_BP_FAT	GO:0048536~spleen development	5	0.588928	0.0160488	JARID2, MFSD7B, PBX1, CACNB4, FAS	590	23	13588	5.00663
GOTERM_BP_FAT	GO:0051289~protein homotetramerization	4	0.471143	0.0167397	H2-D1, CDA, USP16, H2-T3	590	13	13588	7.08631
GOTERM_BP_FAT	GO:0043269~regulation of ion transport	8	0.942285	0.0173276	SLC8A1, TNF, GNAI2, STIM1, FKBP1A, NOS3, NFKBIL1, LTA	590	62	13588	2.97168
GOTERM_BP_FAT	GO:0016331~morphogenesis of embryonic epithelium	9	1.06007	0.0194288	BBS4, SHROOM3, NODAL, TCTN1, IFT52, APAF1, IPMK, FZD6, HECTD1	590	78	13588	2.65737
GOTERM_BP_FAT	GO:0007059~chromosome segregation	8	0.942285	0.0203371	CENPO, CHMP1A, PDS5B, NSL1, INCENP, CTCF, NUP37, AKAP8	590	64	13588	2.87881
GOTERM_BP_FAT	GO:0006487~protein amino acid N-linked glycosylation	5	0.588928	0.0214201	STT3B, B4GALT1, MAN2A1, ALG8, DDOST	590	25	13588	4.6061
GOTERM_BP_FAT	GO:0060562~epithelial tube morphogenesis	11	1.29564	0.0221948	BBS4, SHROOM3, PGF, NODAL, PBX1, TCTN1, IFT52, APAF1, IPMK, FZD6, HECTD1	590	111	13588	2.2823
GOTERM_BP_FAT	GO:0006793~phosphorus metabolic process	51	6.00707	0.0232255	BCKDK, PDP2, STK38, MVD, NUAK2, GNAI2, LPAR3, PINK1, RPS6KB1, CLK1, UHMK1, ATP6V0C, DUSP13, DUSP14, GAB1, MAP3K8, PPP1R12A, CAMK2D, TLK1, STK39, CDK10, BRD4, IPMK, FGF2, INPP5A, PTPN7, NCEH1, SGK2, BRAF, PDK3, NDUFC2, RAF1, OXSR1, CDC25C, STK4, PRKCD, CDK5, NEK11, RPS6KL1, GLYCTK, MTMR14, KSR2, PTPRV, DYRK1A, LCK, CDC42BPA, PDGFRA, GRK4, PPM1M, TSSK3, PPP5C	590	866	13588	1.3563
GOTERM_BP_FAT	GO:0006796~phosphate metabolic process	51	6.00707	0.0232255	BCKDK, PDP2, STK38, MVD, NUAK2, GNAI2, LPAR3, PINK1, RPS6KB1, CLK1, UHMK1, ATP6V0C, DUSP13, DUSP14, GAB1, MAP3K8, PPP1R12A, CAMK2D, TLK1, STK39, CDK10, BRD4, IPMK, FGF2, INPP5A, PTPN7, NCEH1, SGK2, BRAF, PDK3, NDUFC2, RAF1, OXSR1, CDC25C, STK4, PRKCD, CDK5, NEK11, RPS6KL1, GLYCTK, MTMR14, KSR2, PTPRV, DYRK1A, LCK, CDC42BPA, PDGFRA, GRK4, PPM1M, TSSK3, PPP5C	590	866	13588	1.3563
GOTERM_BP_FAT	GO:0051956~negative regulation of amino acid transport	3	0.353357	0.0250504	TNF, NFKBIL1, LTA	590	6	13588	11.5153
GOTERM_BP_FAT	GO:0002037~negative regulation of L-glutamate transport	3	0.353357	0.0250504	TNF, NFKBIL1, LTA	590	6	13588	11.5153
GOTERM_BP_FAT	GO:0019227~neuronal action potential propagation	3	0.353357	0.0250504	NRCAM, CLDN19, CACNB4	590	6	13588	11.5153
GOTERM_BP_FAT	GO:0051953~negative regulation of amine transport	3	0.353357	0.0250504	TNF, NFKBIL1, LTA	590	6	13588	11.5153
GOTERM_BP_FAT	GO:0032891~negative regulation of organic acid transport	3	0.353357	0.0250504	TNF, NFKBIL1, LTA	590	6	13588	11.5153
GOTERM_BP_FAT	GO:0060627~regulation of vesicle-mediated transport	9	1.06007	0.0271415	B4GALT1, PACSIN1, RAB3B, ACTN4, TRAF7, CBLL1, RAB26, CDK5, EPN2	590	83	13588	2.49728
GOTERM_BP_FAT	GO:0051302~regulation of cell division	6	0.706714	0.0283036	FGF7, PGF, FGF2, MDK, ASPM, APC	590	40	13588	3.45458
GOTERM_BP_FAT	GO:0051258~protein polymerization	6	0.706714	0.0283036	TUBB2B, FGA, FGB, TUBB2A, TUBD1, TUBB3	590	40	13588	3.45458
GOTERM_BP_FAT	GO:0034660~ncRNA metabolic process	16	1.88457	0.02985	RARS2, LCMT2, QARS, INTS2, LARS2, EXOSC1, NOP14, FRG1, NARS2, TRDMT1, CLP1, CTU2, TFB2M, YARS2, TDRD1, DDX51	590	202	13588	1.8242
GOTERM_BP_FAT	GO:0035272~exocrine system development	6	0.706714	0.031126	TNF, FGF7, NRP1, FOXC1, TRAF7, RAB26	590	41	13588	3.37032
GOTERM_BP_FAT	GO:0006915~apoptosis	30	3.53357	0.0314971	ITGB3BP, E2F1, TRAF2, TNF, NUAK2, CXCR2, PAWR, NLRC4, BAG3, TRAF7, FAS, FGF2, LTA, CIB1, RAF1, FADD, BCL2L12, CDK5, STK4, NFKBIL1, NAE1, DNASE1, MEF2D, ZDHHC16, JMJD6, LCK, BRE, MFSD10, PPP1R13B, APAF1	590	465	13588	1.48584
GOTERM_BP_FAT	GO:0008219~cell death	32	3.76914	0.0338456	ITGB3BP, E2F1, TRAF2, TNF, NUAK2, CXCR2, PAWR, NLRC4, BAG3, FAS, TRAF7, FGF2, LTA, CIB1, VAC14, RAF1, FADD, BCL2L12, CDK5, STK4, NFKBIL1, NAE1, C8G, DNASE1, MEF2D, ZDHHC16, JMJD6, LCK, BRE, MFSD10, PPP1R13B, APAF1	590	507	13588	1.4536
GOTERM_BP_FAT	GO:0002036~regulation of L-glutamate transport	3	0.353357	0.0340753	TNF, NFKBIL1, LTA	590	7	13588	9.87022
GOTERM_BP_FAT	GO:0014020~primary neural tube formation	6	0.706714	0.0341188	BBS4, SHROOM3, NODAL, APAF1, FZD6, HECTD1	590	42	13588	3.29007
GOTERM_BP_FAT	GO:0035239~tube morphogenesis	14	1.649	0.03512	B4GALT1, BBS4, SHROOM3, NRP1, PGF, NODAL, MMP14, FZD6, TCTN1, PBX1, APAF1, IFT52, IPMK, HECTD1	590	171	13588	1.88554
GOTERM_BP_FAT	GO:0045786~negative regulation of cell cycle	6	0.706714	0.037284	CDKN1A, CHMP1A, BTG4, FOXC1, CDK5, APC	590	43	13588	3.21356
GOTERM_BP_FAT	GO:0012501~programmed cell death	30	3.53357	0.0384545	ITGB3BP, E2F1, TRAF2, TNF, NUAK2, CXCR2, PAWR, NLRC4, BAG3, TRAF7, FAS, FGF2, LTA, CIB1, RAF1, FADD, BCL2L12, CDK5, STK4, NFKBIL1, NAE1, DNASE1, MEF2D, ZDHHC16, JMJD6, LCK, BRE, MFSD10, PPP1R13B, APAF1	590	473	13588	1.46071
GOTERM_BP_FAT	GO:0005996~monosaccharide metabolic process	15	1.76678	0.0384734	B4GALT1, TNF, ADPGK, HKDC1, PDK3, PGAM1, PGAM2, RBKS, PMM2, PGM2, MAN2A1, AMDHD2, MAN2B2, PPP1R2, ENO4	590	191	13588	1.80868
GOTERM_BP_FAT	GO:0016311~dephosphorylation	12	1.41343	0.0427698	PTPN7, MTMR14, PDP2, NCEH1, DUSP13, PTPRV, DUSP14, PPP1R12A, PPM1M, CDC25C, INPP5A, PPP5C	590	141	13588	1.96004
GOTERM_BP_FAT	GO:0044070~regulation of anion transport	3	0.353357	0.0441493	TNF, NFKBIL1, LTA	590	8	13588	8.63644
GOTERM_BP_FAT	GO:0016265~death	32	3.76914	0.0446276	ITGB3BP, E2F1, TRAF2, TNF, NUAK2, CXCR2, PAWR, NLRC4, BAG3, FAS, TRAF7, FGF2, LTA, CIB1, VAC14, RAF1, FADD, BCL2L12, CDK5, STK4, NFKBIL1, NAE1, C8G, DNASE1, MEF2D, ZDHHC16, JMJD6, LCK, BRE, MFSD10, PPP1R13B, APAF1	590	519	13588	1.41999
GOTERM_BP_FAT	GO:0051726~regulation of cell cycle	16	1.88457	0.0458834	E2F1, CDKN1A, CHMP1A, TNF, CCNI, PTPRV, BTG4, BRE, FOXC1, RPL24, CDK5, ITGB1, LTA, NFKBIL1, NEK11, APC	590	214	13588	1.72191
GOTERM_BP_FAT	GO:0043525~positive regulation of neuron apoptosis	4	0.471143	0.0468254	TNF, CDK5, NFKBIL1, LTA	590	19	13588	4.84853
GOTERM_BP_FAT	GO:0033554~cellular response to stress	26	3.06243	0.0471309	MMS19, RAD23B, TNF, NUAK2, FGF12, SMUG1, LAMB2, GAB1, TLK1, FANCA, PMS1, CIB1, APC, POLL, PGAP2, ATG9B, TOPBP1, NEK11, GTF2H1, CDKN1A, DCLRE1A, PTPRV, BRE, SUPT16H, RAD18, SCARA5	590	404	13588	1.48216
GOTERM_BP_FAT	GO:0060041~retina development in camera-type eye	5	0.588928	0.0480882	JMJD6, PVRL3, RPL24, VAX2, APC	590	32	13588	3.59852
GOTERM_BP_FAT	GO:0017157~regulation of exocytosis	5	0.588928	0.0480882	B4GALT1, RAB3B, TRAF7, RAB26, CDK5	590	32	13588	3.59852
GOTERM_BP_FAT	GO:0019233~sensory perception of pain	5	0.588928	0.0529197	ACCN3, MC1R, LXN, IL12B, CDK5	590	33	13588	3.48947
GOTERM_BP_FAT	GO:0008104~protein localization	43	5.06478	0.0551249	BBS4, OXA1L, YWHAZ, TLN1, RAB3B, SHROOM3, AP1G1, XPO4, TIMM17A, AKAP10, NRCAM, AP1S3, TRAM2, NLRC4, VPS13D, PALM2, AP3D1, NUP37, RAB26, STX11, KPNB1, AP2M1, TNPO3, CUBN, MYO6, ACTN4, CDK5, SENP2, BBS2, CHMP1A, SEC61B, COG7, CHML, RAB19, TOMM20, NUTF2, AKAP7, SRP72, SNX30, GNB2L1, VPS26A, GGA2, COPE	590	753	13588	1.31516
GOTERM_BP_FAT	GO:0007346~regulation of mitotic cell cycle	9	1.06007	0.0564808	CHMP1A, TNF, PTPRV, BTG4, FOXC1, RPL24, NFKBIL1, LTA, APC	590	96	13588	2.15911
GOTERM_BP_FAT	GO:0051924~regulation of calcium ion transport	5	0.588928	0.058005	SLC8A1, GNAI2, STIM1, FKBP1A, NOS3	590	34	13588	3.38684
GOTERM_BP_FAT	GO:0009057~macromolecule catabolic process	38	4.47585	0.0583143	MKRN1, RAD23B, TRAF2, USPL1, APH1A, PPP2R5C, VPRBP, CBLL1, SENP7, ZYG11B, USP19, ZFP36L2, PSMB7, FBXW5, MGRN1, RNF11, FBXL12, RBCK1, TRAF7, USP16, CTBS, HECTD1, ANAPC2, SOCS1, UBR4, UBE2L6, UBR2, UBE2L3, CDK5, NAE1, UBL5, SENP2, DNASE1, KCMF1, WSB2, ZRANB1, RAD18, APAF1	590	654	13588	1.33816
GOTERM_BP_FAT	GO:0006470~protein amino acid dephosphorylation	10	1.17786	0.059301	PTPN7, PDP2, NCEH1, DUSP13, PTPRV, DUSP14, PPP1R12A, PPM1M, CDC25C, PPP5C	590	114	13588	2.02022
GOTERM_BP_FAT	GO:0051603~proteolysis involved in cellular protein catabolic process	32	3.76914	0.0600971	MKRN1, RAD23B, USPL1, APH1A, PPP2R5C, VPRBP, CBLL1, SENP7, ZYG11B, USP19, PSMB7, FBXW5, MGRN1, RNF11, FBXL12, RBCK1, TRAF7, USP16, HECTD1, ANAPC2, SOCS1, UBR4, UBE2L6, UBR2, UBE2L3, NAE1, UBL5, SENP2, KCMF1, WSB2, RAD18, ZRANB1	590	534	13588	1.38011
GOTERM_BP_FAT	GO:0050806~positive regulation of synaptic transmission	4	0.471143	0.0603318	TNF, PINK1, NFKBIL1, LTA	590	21	13588	4.38676
GOTERM_BP_FAT	GO:0002526~acute inflammatory response	8	0.942285	0.0612999	B4GALT1, SAA2, SLC7A2, SAA1, SAA4, SERPING1, STAT3, C8G	590	81	13588	2.27462
GOTERM_BP_FAT	GO:0030163~protein catabolic process	33	3.88693	0.0622784	MKRN1, TRAF2, RAD23B, USPL1, APH1A, PPP2R5C, VPRBP, CBLL1, SENP7, ZYG11B, USP19, PSMB7, FBXW5, MGRN1, RNF11, FBXL12, RBCK1, TRAF7, USP16, HECTD1, ANAPC2, SOCS1, UBR4, UBE2L6, UBR2, UBE2L3, NAE1, UBL5, SENP2, KCMF1, WSB2, ZRANB1, RAD18	590	556	13588	1.36692
GOTERM_BP_FAT	GO:0044257~cellular protein catabolic process	32	3.76914	0.063594	MKRN1, RAD23B, USPL1, APH1A, PPP2R5C, VPRBP, CBLL1, SENP7, ZYG11B, USP19, PSMB7, FBXW5, MGRN1, RNF11, FBXL12, RBCK1, TRAF7, USP16, HECTD1, ANAPC2, SOCS1, UBR4, UBE2L6, UBR2, UBE2L3, NAE1, UBL5, SENP2, KCMF1, WSB2, RAD18, ZRANB1	590	537	13588	1.3724
GOTERM_BP_FAT	GO:0051301~cell division	19	2.23793	0.0636843	CENPO, ANAPC2, PARD3, PDS5B, CCNF, CDC25C, CDK5, SIRT2, SPC24, NDE1, CHMP1A, DCLRE1A, NSL1, INCENP, CLASP1, NUP37, USP16, ASPM, APC	590	281	13588	1.55722
GOTERM_BP_FAT	GO:0019318~hexose metabolic process	13	1.53121	0.0638842	B4GALT1, TNF, ADPGK, PDK3, HKDC1, PGAM1, PGAM2, PMM2, PGM2, MAN2A1, PPP1R2, MAN2B2, ENO4	590	169	13588	1.77158
GOTERM_BP_FAT	GO:0042110~T cell activation	10	1.17786	0.0647637	NLRC3, CRIP3, JMJD6, LCK, FKBP1A, IL12B, CACNB4, FAS, NCOR1, APC	590	116	13588	1.98539
GOTERM_BP_FAT	GO:0006954~inflammatory response	16	1.88457	0.065229	B4GALT1, TNF, LIPA, TOLLIP, SAA4, SERPING1, TLR7, STAT3, TLR9, C8G, NLRC4, SAA2, SAA1, SLC7A2, TPSB2, LTA	590	225	13588	1.63773
GOTERM_BP_FAT	GO:0032890~regulation of organic acid transport	3	0.353357	0.0670214	TNF, NFKBIL1, LTA	590	10	13588	6.90915
GOTERM_BP_FAT	GO:0051955~regulation of amino acid transport	3	0.353357	0.0670214	TNF, NFKBIL1, LTA	590	10	13588	6.90915
GOTERM_BP_FAT	GO:0048538~thymus development	4	0.471143	0.067692	JARID2, PBX1, CACNB4, APC	590	22	13588	4.18737
GOTERM_BP_FAT	GO:0051971~positive regulation of transmission of nerve impulse	4	0.471143	0.067692	TNF, PINK1, NFKBIL1, LTA	590	22	13588	4.18737
GOTERM_BP_FAT	GO:0019827~stem cell maintenance	4	0.471143	0.067692	NODAL, CREBBP, TCF7L2, APC	590	22	13588	4.18737
GOTERM_BP_FAT	GO:0051781~positive regulation of cell division	5	0.588928	0.0689267	FGF7, PGF, FGF2, MDK, APC	590	36	13588	3.19868
GOTERM_BP_FAT	GO:0070271~protein complex biogenesis	16	1.88457	0.0692555	TUBB2B, TUBB2A, H2-D1, CDK5, FGA, FGB, RRM1, TUBD1, CDA, FAS, USP16, SCARA5, KPNB1, TUBB3, H2-T3, APC	590	227	13588	1.6233
GOTERM_BP_FAT	GO:0006461~protein complex assembly	16	1.88457	0.0692555	TUBB2B, TUBB2A, H2-D1, CDK5, FGA, FGB, RRM1, TUBD1, CDA, FAS, USP16, SCARA5, KPNB1, TUBB3, H2-T3, APC	590	227	13588	1.6233
GOTERM_BP_FAT	GO:0001775~cell activation	17	2.00236	0.0697524	TNF, CRIP3, FKBP1A, CACNB4, PRKCD, NFKBIL1, NLRC3, FGA, JMJD6, FGB, SLC7A2, LCK, IL12B, FAS, NCOR1, LTA, APC	590	246	13588	1.59154
GOTERM_BP_FAT	GO:0010638~positive regulation of organelle organization	6	0.706714	0.0736985	TNF, RICTOR, NCOR1, NFKBIL1, LTA, APC	590	52	13588	2.65737
GOTERM_BP_FAT	GO:0010627~regulation of protein kinase cascade	12	1.41343	0.0740784	TRAF2, TNF, SOCS1, GAB1, LPAR3, TRAF7, RICTOR, NENF, NCOR1, NFKBIL1, LTA, APC	590	155	13588	1.78301
GOTERM_BP_FAT	GO:0006974~response to DNA damage stimulus	19	2.23793	0.0747191	MMS19, POLL, PGAP2, RAD23B, TOPBP1, SMUG1, NEK11, GTF2H1, CDKN1A, DCLRE1A, PTPRV, BRE, SUPT16H, RAD18, TLK1, FANCA, PMS1, APC, CIB1	590	287	13588	1.52467
GOTERM_BP_FAT	GO:0001754~eye photoreceptor cell differentiation	4	0.471143	0.0754384	GNAT1, BBS4, CRB1, STAT3	590	23	13588	4.00531
GOTERM_BP_FAT	GO:0048864~stem cell development	4	0.471143	0.0754384	NODAL, CREBBP, TCF7L2, APC	590	23	13588	4.00531
GOTERM_BP_FAT	GO:0051262~protein tetramerization	4	0.471143	0.0754384	H2-D1, CDA, USP16, H2-T3	590	23	13588	4.00531
GOTERM_BP_FAT	GO:0009611~response to wounding	22	2.59128	0.0773587	B4GALT1, TNF, LIPA, HPS5, TOLLIP, SAA4, SERPING1, TLR7, MDK, STAT3, TLR9, C8G, NLRC4, LAMB2, PROCR, FGA, SAA2, SLC7A2, SAA1, FGB, TPSB2, LTA	590	347	13588	1.46015
GOTERM_BP_FAT	GO:0043068~positive regulation of programmed cell death	17	2.00236	0.0776527	B4GALT1, TNF, KLF10, AMBRA1, PRKCD, CDK5, NFKBIL1, IKBIP, CDKN1A, NLRC4, PTPRV, LCK, PPP1R13B, APAF1, FAS, LTA, APC	590	250	13588	1.56607
GOTERM_BP_FAT	GO:0044265~cellular macromolecule catabolic process	35	4.1225	0.0776668	MKRN1, RAD23B, USPL1, APH1A, PPP2R5C, VPRBP, CBLL1, SENP7, ZYG11B, ZFP36L2, USP19, PSMB7, FBXW5, MGRN1, RNF11, FBXL12, RBCK1, TRAF7, USP16, HECTD1, ANAPC2, SOCS1, UBR4, UBE2L6, UBR2, UBE2L3, NAE1, UBL5, SENP2, DNASE1, KCMF1, WSB2, ZRANB1, RAD18, APAF1	590	609	13588	1.32359
GOTERM_BP_FAT	GO:0051260~protein homooligomerization	6	0.706714	0.0786247	H2-D1, CDA, FAS, USP16, SCARA5, H2-T3	590	53	13588	2.60723
GOTERM_BP_FAT	GO:0008585~female gonad development	6	0.706714	0.0786247	FOXC1, NOS3, SPO11, MMP14, EIF2B2, FANCA	590	53	13588	2.60723
GOTERM_BP_FAT	GO:0019941~modification-dependent protein catabolic process	30	3.53357	0.0795654	MKRN1, RAD23B, USPL1, PPP2R5C, VPRBP, CBLL1, SENP7, ZYG11B, USP19, FBXW5, MGRN1, RNF11, FBXL12, RBCK1, TRAF7, USP16, HECTD1, ANAPC2, SOCS1, UBR4, UBE2L6, UBR2, UBE2L3, NAE1, UBL5, SENP2, KCMF1, WSB2, RAD18, ZRANB1	590	508	13588	1.36007
GOTERM_BP_FAT	GO:0043632~modification-dependent macromolecule catabolic process	30	3.53357	0.0795654	MKRN1, RAD23B, USPL1, PPP2R5C, VPRBP, CBLL1, SENP7, ZYG11B, USP19, FBXW5, MGRN1, RNF11, FBXL12, RBCK1, TRAF7, USP16, HECTD1, ANAPC2, SOCS1, UBR4, UBE2L6, UBR2, UBE2L3, NAE1, UBL5, SENP2, KCMF1, WSB2, RAD18, ZRANB1	590	508	13588	1.36007
GOTERM_BP_FAT	GO:0046325~negative regulation of glucose import	3	0.353357	0.0796259	TNF, NFKBIL1, LTA	590	11	13588	6.28105
GOTERM_BP_FAT	GO:0019674~NAD metabolic process	3	0.353357	0.0796259	ASPDH, NAMPT, KMO	590	11	13588	6.28105
GOTERM_BP_FAT	GO:0050856~regulation of T cell receptor signaling pathway	3	0.353357	0.0796259	ELF1, LCK, PAWR	590	11	13588	6.28105
GOTERM_BP_FAT	GO:0006013~mannose metabolic process	3	0.353357	0.0796259	MAN2A1, MAN2B2, PMM2	590	11	13588	6.28105
GOTERM_BP_FAT	GO:0009628~response to abiotic stimulus	17	2.00236	0.0797977	GNAT1, TNF, VAC14, LXN, MMP14, CDK5, NFKBIL1, IKBIP, CDKN1A, ACCN3, TSC22D2, BRE, RAD18, EIF2B2, SCARA5, LTA, OPN3	590	251	13588	1.55984
GOTERM_BP_FAT	GO:0000902~cell morphogenesis	20	2.35571	0.0798482	BBS4, PARD3, NRP1, LIPA, SHROOM3, NODAL, VAX2, RPL24, ECT2, CDK5, STK4, NTN3, NRCAM, BBS2, HOXA1, HOXA2, LAMB2, TCTN1, APC, GFRA3	590	309	13588	1.49065
GOTERM_BP_FAT	GO:0010942~positive regulation of cell death	17	2.00236	0.0819719	B4GALT1, TNF, KLF10, AMBRA1, PRKCD, CDK5, NFKBIL1, IKBIP, CDKN1A, NLRC4, PTPRV, LCK, PPP1R13B, APAF1, FAS, LTA, APC	590	252	13588	1.55365
GOTERM_BP_FAT	GO:0030031~cell projection assembly	7	0.824499	0.0823765	BBS4, BBS2, MYO1A, PRDX6, WASF2, LPAR3, VCL	590	70	13588	2.30305
GOTERM_BP_FAT	GO:0021766~hippocampus development	4	0.471143	0.0835562	BBS4, BBS2, HDAC1, CDK5	590	24	13588	3.83842
GOTERM_BP_FAT	GO:0031646~positive regulation of neurological system process	4	0.471143	0.0835562	TNF, PINK1, NFKBIL1, LTA	590	24	13588	3.83842
GOTERM_BP_FAT	GO:0043414~biopolymer methylation	7	0.824499	0.0868696	PRMT1, RAB3B, LCMT2, TRDMT1, TFB2M, CTCF, TDRD1	590	71	13588	2.27061
GOTERM_BP_FAT	GO:0060606~tube closure	5	0.588928	0.0871327	BBS4, SHROOM3, APAF1, FZD6, HECTD1	590	39	13588	2.95263
GOTERM_BP_FAT	GO:0009612~response to mechanical stimulus	5	0.588928	0.0871327	TNF, ACCN3, MMP14, NFKBIL1, LTA	590	39	13588	2.95263
GOTERM_BP_FAT	GO:0001843~neural tube closure	5	0.588928	0.0871327	BBS4, SHROOM3, APAF1, FZD6, HECTD1	590	39	13588	2.95263
GOTERM_BP_FAT	GO:0051051~negative regulation of transport	7	0.824499	0.0914947	PACSIN1, TNF, GNAI2, NOS3, CDK5, NFKBIL1, LTA	590	72	13588	2.23908
GOTERM_BP_FAT	GO:0051259~protein oligomerization	7	0.824499	0.0914947	RRM1, H2-D1, CDA, FAS, USP16, SCARA5, H2-T3	590	72	13588	2.23908
GOTERM_BP_FAT	GO:0051952~regulation of amine transport	4	0.471143	0.0920293	TNF, PINK1, NFKBIL1, LTA	590	25	13588	3.68488
GOTERM_BP_FAT	GO:0010829~negative regulation of glucose transport	3	0.353357	0.0928914	TNF, NFKBIL1, LTA	590	12	13588	5.75763
GOTERM_BP_FAT	GO:0048729~tissue morphogenesis	16	1.88457	0.0942858	BBS4, FGF7, SHROOM3, NRP1, PGF, NODAL, FKBP1A, FZD6, PTCD2, PBX1, TCTN1, FOXC1, APAF1, IFT52, IPMK, HECTD1	590	238	13588	1.54827
GOTERM_BP_FAT	GO:0032880~regulation of protein localization	8	0.942285	0.0953158	SLC26A4, TRAF2, TNF, CDK5, NFKBIL1, LTA, UHMK1, APC	590	90	13588	2.04716
GOTERM_BP_FAT	GO:0007264~small GTPase mediated signal transduction	17	2.00236	0.095677	ARL2, DBNL, RAB3B, ARFRP1, WASF2, IQGAP3, FARP2, RASL11A, RAB19, HRASLS, SOS2, RHEB, RRAS, RAB26, RAPGEF2, RHOG, ARL4A	590	258	13588	1.51751
GOTERM_BP_FAT	GO:0048592~eye morphogenesis	7	0.824499	0.0962505	GNAT1, BBS4, CRB1, PVRL3, POU2F1, VAX2, STAT3	590	73	13588	2.2084
GOTERM_BP_FAT	GO:0007409~axonogenesis	12	1.41343	0.0971926	NRCAM, HOXA1, HOXA2, LAMB2, NRP1, RPL24, VAX2, TCTN1, CDK5, GFRA3, NTN3, APC	590	163	13588	1.6955

## Sheet: Nkx25.Irx3_GO_CC
Category	Term	Count	%	PValue	Genes	List Total	Pop Hits	Pop Total	Fold Enrichment
GOTERM_CC_FAT	GO:0043228~non-membrane-bounded organelle	105	12.3675	0.00154914	ITGB3BP, TUBB2B, TUBB2A, RPS6KB1, VCL, HOMER3, INCENP, NUP37, ASPM, MRPL52, DBNL, MYO6, TWF2, ACTN4, UBR4, TOPBP1, SPIRE2, MRTO4, FARP2, RFC5, NAV1, CGN, RAD18, CLIP1, RPS10, AKAP8, SRP72, ADD3, CEP97, BBS4, MRPS16, SPC24, PROCR, PFN4, EFR3A, CLASP1, TDRD1, MRPS27, MYO1A, NOC4L, CREBBP, MRPS24, MYL12B, MPRIP, RPS6KL1, NOP14, HDAC4, HDAC1, TUBD1, SUPT16H, RANBP10, DDX51, LRRC10, GYPC, TLN1, E2F6, …	516	1919	12504	1.32591
GOTERM_CC_FAT	GO:0043232~intracellular non-membrane-bounded organelle	105	12.3675	0.00154914	ITGB3BP, TUBB2B, TUBB2A, RPS6KB1, VCL, HOMER3, INCENP, NUP37, ASPM, MRPL52, DBNL, MYO6, TWF2, ACTN4, UBR4, TOPBP1, SPIRE2, MRTO4, FARP2, RFC5, NAV1, CGN, RAD18, CLIP1, RPS10, AKAP8, SRP72, ADD3, CEP97, BBS4, MRPS16, SPC24, PROCR, PFN4, EFR3A, CLASP1, TDRD1, MRPS27, MYO1A, NOC4L, CREBBP, MRPS24, MYL12B, MPRIP, RPS6KL1, NOP14, HDAC4, HDAC1, TUBD1, SUPT16H, RANBP10, DDX51, LRRC10, GYPC, TLN1, E2F6, …	516	1919	12504	1.32591
GOTERM_CC_FAT	GO:0000776~kinetochore	9	1.06007	0.003745	SPC24, NDE1, NSL1, INCENP, CREBBP, CLASP1, NUP37, CENPT, APC	516	62	12504	3.51763
GOTERM_CC_FAT	GO:0000793~condensed chromosome	12	1.41343	0.00453389	SPC24, NDE1, CHMP1A, NSL1, INCENP, CREBBP, TOPBP1, CLASP1, NUP37, CENPT, AKAP8, ADD3	516	107	12504	2.71767
GOTERM_CC_FAT	GO:0000777~condensed chromosome kinetochore	8	0.942285	0.00575716	SPC24, NDE1, NSL1, INCENP, CREBBP, CLASP1, NUP37, CENPT	516	53	12504	3.65774
GOTERM_CC_FAT	GO:0000779~condensed chromosome, centromeric region	8	0.942285	0.0112824	SPC24, NDE1, NSL1, INCENP, CREBBP, CLASP1, NUP37, CENPT	516	60	12504	3.23101
GOTERM_CC_FAT	GO:0044459~plasma membrane part	86	10.1296	0.0125104	TLN1, AP1G1, SYT2, SLC5A1, H2-D1, RPS6KB1, VCL, MMP24, AP1S3, HMCN1, HOMER3, SPRED2, RRAS, SLC4A2, STK39, NOS3, FAS, RAB26, RHOG, TOMM34, ADAM9, GPR97, F11R, MAGI1, SLC22A7, STIM1, MMP14, SLC34A3, C8G, SLC26A4, BBS2, CHRM4, TNS1, CGN, RAB19, LCK, CYBRD1, PDGFRA, SORT1, KCNH2, UNC13C, ADD3, COPE, H2-T3, PAM, BBS4, PARD3, SLC38A3, RAB3B, CLDN19, TNF, SHROOM3, APH1A, GNG12, CACNB4, CLDN12, ITGB1, AN…	516	1633	12504	1.27618
GOTERM_CC_FAT	GO:0005694~chromosome	26	3.06243	0.0134522	ITGB3BP, E2F6, SPO11, SPC24, NDE1, INCENP, NUP37, CLASP1, APC, CENPO, CREBBP, TOPBP1, TNP2, RFC5, CHMP1A, PRM3, HDAC1, NSL1, SUPT16H, RAD18, PRM1, FOXC1, CENPT, PRM2, AKAP8, ADD3	516	378	12504	1.66679
GOTERM_CC_FAT	GO:0000775~chromosome, centromeric region	11	1.29564	0.0161179	CENPO, ITGB3BP, SPC24, NDE1, NSL1, INCENP, CREBBP, CLASP1, NUP37, CENPT, APC	516	111	12504	2.40142
GOTERM_CC_FAT	GO:0005881~cytoplasmic microtubule	4	0.471143	0.0180089	CLIP1, CLASP1, APC, RANBP10	516	14	12504	6.92359
GOTERM_CC_FAT	GO:0015630~microtubule cytoskeleton	29	3.41578	0.0192207	CEP97, BBS4, PARD3, SHROOM3, TUBB2B, TUBB2A, CETN4, TTLL11, TUBGCP4, NDE1, NUMA1, PROCR, INCENP, CLASP1, KIF21B, TUBB3, ASPM, APC, ARL2, SIRT2, PKNOX2, CHMP1A, NAV1, CEP68, LCK, TUBD1, CLIP1, SSNA1, RANBP10	516	450	12504	1.56165
GOTERM_CC_FAT	GO:0012505~endomembrane system	33	3.88693	0.0220496	PARD3, NUP98, ATP6V1G2, FKBP1A, ALG8, NECAB3, AP1S3, STT3B, ECE2, ALOX5AP, SYN2, INPP5E, NUP37, KPNB1, DDOST, AP2M1, PGAP2, CUBN, MYO6, MAN1A2, TMEM38A, STIM1, SENP2, DNASE1, MAN2A1, CHMP1A, PTGDS, HRASLS, KCNH2, VPS26A, UBXN4, COPE, EPN2	516	535	12504	1.49472
GOTERM_CC_FAT	GO:0005815~microtubule organizing center	15	1.76678	0.0244973	CEP97, ARL2, BBS4, CETN4, TTLL11, TUBGCP4, NDE1, CHMP1A, PROCR, CEP68, LCK, TUBD1, CLASP1, SSNA1, APC	516	189	12504	1.92322
GOTERM_CC_FAT	GO:0016327~apicolateral plasma membrane	10	1.17786	0.0260364	F11R, PARD3, CLDN19, SHROOM3, MAGI1, CGN, PVRL3, PKP4, CLDN12, FZD6	516	103	12504	2.35268
GOTERM_CC_FAT	GO:0034364~high-density lipoprotein particle	4	0.471143	0.0260704	HDLBP, SAA2, SAA1, SAA4	516	16	12504	6.05814
GOTERM_CC_FAT	GO:0009898~internal side of plasma membrane	20	2.35571	0.0284697	RAB3B, TLN1, AP1G1, GNG12, VCL, AP1S3, RAB19, LCK, SPRED2, PALM2, RHEB, AP3D1, RRAS, INPP5E, RAB26, ADD3, COPE, RHOG, AP2M1, TOMM34	516	287	12504	1.68868
GOTERM_CC_FAT	GO:0005856~cytoskeleton	60	7.06714	0.0297264	GYPC, LRRC10, TLN1, TUBB2B, TUBB2A, WASF2, TTLL11, VCL, CTTN, NDE1, HOMER3, INCENP, KRT222, NOS3, LMOD1, ASPM, TUBB3, ARL2, DBNL, MYO6, TWF2, ACTN4, ACTA2, UBR4, TOPBP1, SPIRE2, FARP2, CHMP1A, NAV1, CGN, LCK, CLIP1, ADD3, CEP97, BBS4, PARD3, SHROOM3, VIM, CETN4, TPM2, TUBGCP4, NUMA1, PFN4, PROCR, EFR3A, CLASP1, MYOM1, KIF21B, APC, MYO1A, MYL12B, SIRT2, MPRIP, PKNOX2, HDAC4, CEP68, TUBD1, SSNA1, E…	516	1122	12504	1.29586
GOTERM_CC_FAT	GO:0070161~anchoring junction	11	1.29564	0.030473	PARD3, TLN1, TNS1, SHROOM3, PKP2, LAYN, PVRL3, PKP4, SSX2IP, VCL, EPB4.1L5	516	123	12504	2.16714
GOTERM_CC_FAT	GO:0005912~adherens junction	10	1.17786	0.0306223	PARD3, TLN1, TNS1, SHROOM3, PKP2, LAYN, PVRL3, SSX2IP, VCL, EPB4.1L5	516	106	12504	2.28609
GOTERM_CC_FAT	GO:0016471~vacuolar proton-transporting V-type ATPase complex	3	0.353357	0.0309829	ATP6V0C, ATP6V1G2, ATP6V1G3	516	7	12504	10.3854
GOTERM_CC_FAT	GO:0030117~membrane coat	7	0.824499	0.0314308	AP1S3, AP1G1, AP3D1, GGA2, COPE, EPN2, AP2M1	516	58	12504	2.92462
GOTERM_CC_FAT	GO:0048475~coated membrane	7	0.824499	0.0314308	AP1S3, AP1G1, AP3D1, GGA2, COPE, EPN2, AP2M1	516	58	12504	2.92462
GOTERM_CC_FAT	GO:0005813~centrosome	13	1.53121	0.0327947	CEP97, ARL2, BBS4, CETN4, TUBGCP4, NDE1, PROCR, CEP68, LCK, TUBD1, CLASP1, SSNA1, APC	516	160	12504	1.9689
GOTERM_CC_FAT	GO:0031974~membrane-enclosed lumen	62	7.30271	0.0336514	E2F1, BCKDK, E2F6, GTPBP10, CTCF, INTS2, WBP4, PLRG1, MED26, NARS2, LSM4, BRD4, COX17, AKIRIN2, CIB1, MRPL52, SNAPC4, EXOSC1, CDK5, NEK11, GTF2H1, MRTO4, CHMP1A, HRASLS, ABAT, SRP72, AKAP8, YARS2, PMPCA, RBM34, MVD, YPEL4, LIN9, TCF7L2, SMUG1, ATF1, HNRNPL, NUMA1, CIR1, FRG1, NUDT21, POU2F1, SUPV3L1, GEMIN4, RRP12, RARS2, NOC4L, PDK3, CREBBP, MRPS24, AK2, LARS2, NOP14, HDAC4, TXNDC12, PPIH, SNAI3…	516	1174	12504	1.27974
GOTERM_CC_FAT	GO:0005938~cell cortex	11	1.29564	0.0351485	GYPC, DBNL, PARD3, MYO1A, CTTN, HMCN1, ACTN4, FGA, FGB, CLASP1, ADD3	516	126	12504	2.11554
GOTERM_CC_FAT	GO:0044427~chromosomal part	21	2.4735	0.039807	CENPO, ITGB3BP, E2F6, CREBBP, TNP2, RFC5, SPC24, NDE1, HDAC1, PRM3, NSL1, INCENP, RAD18, CLASP1, CENPT, NUP37, FOXC1, PRM1, AKAP8, PRM2, APC	516	318	12504	1.60026
GOTERM_CC_FAT	GO:0005739~mitochondrion	68	8.00942	0.0427795	LRRC10, BCKDK, OXA1L, CMC1, PDP2, NIF3L1, CLPB, TIMM17A, GTPBP10, PINK1, BPHL, ECHDC3, SLC16A1, CISD1, AGPAT5, ATP5S, NARS2, SLC25A3, TFB2M, COX17, TOMM34, MRPL52, LYRM7, SPTLC2, GTPBP5, LYRM5, NDUFC2, MTPAP, NRD1, OSGEPL1, TATDN3, RNMTL1, TMEM186, PRDX6, TOMM20, ABAT, YARS2, PMPCA, ADC, SRGAP2, MRPS16, YWHAZ, ECH1, CHCHD3, AKAP10, KMO, SUPV3L1, FH1, AP2M1, PPTC7, CPT1C, MRPS27, PLA2G15, ABCB8, R…	516	1322	12504	1.24646
GOTERM_CC_FAT	GO:0001726~ruffle	6	0.706714	0.0430703	DBNL, TLN1, CTTN, MYO6, LAYN, WASF2	516	47	12504	3.09352
GOTERM_CC_FAT	GO:0070013~intracellular organelle lumen	59	6.94935	0.0477398	E2F1, BCKDK, E2F6, GTPBP10, CTCF, INTS2, WBP4, PLRG1, MED26, NARS2, LSM4, BRD4, AKIRIN2, CIB1, MRPL52, SNAPC4, EXOSC1, CDK5, NEK11, GTF2H1, MRTO4, CHMP1A, ABAT, SRP72, AKAP8, YARS2, PMPCA, RBM34, YPEL4, MVD, LIN9, TCF7L2, SMUG1, ATF1, HNRNPL, NUMA1, CIR1, FRG1, NUDT21, POU2F1, SUPV3L1, GEMIN4, RRP12, RARS2, NOC4L, PDK3, CREBBP, MRPS24, LARS2, NOP14, HDAC4, TXNDC12, PPIH, SNAI3, HDAC1, DYRK1A, PBX…	516	1133	12504	1.26189
GOTERM_CC_FAT	GO:0030118~clathrin coat	5	0.588928	0.0497122	AP1S3, AP1G1, GGA2, EPN2, AP2M1	516	34	12504	3.56361
GOTERM_CC_FAT	GO:0043233~organelle lumen	59	6.94935	0.0499483	E2F1, BCKDK, E2F6, GTPBP10, CTCF, INTS2, WBP4, PLRG1, MED26, NARS2, LSM4, BRD4, AKIRIN2, CIB1, MRPL52, SNAPC4, EXOSC1, CDK5, NEK11, GTF2H1, MRTO4, CHMP1A, ABAT, SRP72, AKAP8, YARS2, PMPCA, RBM34, YPEL4, MVD, LIN9, TCF7L2, SMUG1, ATF1, HNRNPL, NUMA1, CIR1, FRG1, NUDT21, POU2F1, SUPV3L1, GEMIN4, RRP12, RARS2, NOC4L, PDK3, CREBBP, MRPS24, LARS2, NOP14, HDAC4, TXNDC12, PPIH, SNAI3, HDAC1, DYRK1A, PBX…	516	1136	12504	1.25856
GOTERM_CC_FAT	GO:0045177~apical part of cell	11	1.29564	0.0542845	SLC26A4, ANXA6, MYO1A, CUBN, SHROOM3, SLC5A1, STK39, NOS3, MYL12B, SLC34A3, FZD6	516	136	12504	1.95999
GOTERM_CC_FAT	GO:0005903~brush border	5	0.588928	0.0543738	MYO1A, CUBN, SLC5A1, CYBRD1, SLC34A3	516	35	12504	3.46179
GOTERM_CC_FAT	GO:0043296~apical junction complex	9	1.06007	0.0565032	F11R, PARD3, CLDN19, SHROOM3, MAGI1, CGN, PVRL3, PKP4, CLDN12	516	101	12504	2.15934
GOTERM_CC_FAT	GO:0031594~neuromuscular junction	4	0.471143	0.0598339	HDAC4, CAMK2D, CDK5, ITGB1	516	22	12504	4.40592
GOTERM_CC_FAT	GO:0044429~mitochondrial part	30	3.53357	0.0642718	OXA1L, BCKDK, TIMM17A, CHCHD3, PINK1, KMO, CISD1, NARS2, ATP5S, SLC25A3, SUPV3L1, COX17, TOMM34, CPT1C, MRPL52, ABCB8, RARS2, PDK3, MRPS24, NDUFC2, AK2, LARS2, VDAC2, UCP3, UCP2, TOMM20, ABAT, YARS2, PMPCA, SRGAP2	516	524	12504	1.38736
GOTERM_CC_FAT	GO:0000922~spindle pole	4	0.471143	0.0667832	TUBGCP4, NDE1, NUMA1, ASPM	516	23	12504	4.21436
GOTERM_CC_FAT	GO:0030135~coated vesicle	10	1.17786	0.0701042	AP1S3, PACSIN1, RAB3B, AP1G1, SYT2, SYN2, SORT1, ATP6V1G2, COPE, EPN2	516	124	12504	1.95424
GOTERM_CC_FAT	GO:0005874~microtubule	16	1.88457	0.0712245	SHROOM3, TUBB2B, TUBB2A, SIRT2, TUBGCP4, NDE1, NUMA1, NAV1, INCENP, TUBD1, CLIP1, CLASP1, KIF21B, TUBB3, RANBP10, APC	516	240	12504	1.6155
GOTERM_CC_FAT	GO:0030054~cell junction	27	3.18021	0.0764834	TLN1, PARD3, CLDN19, SHROOM3, SYT2, RPS6KB1, CLDN12, VCL, COL17A1, HMCN1, HOMER3, PVRL3, SYN2, SSX2IP, APC, F11R, MAGI1, LPP, TNS1, CHRM4, CGN, PKP2, LAYN, PKP4, UNC13C, ADD3, EPB4.1L5	516	470	12504	1.39208
GOTERM_CC_FAT	GO:0031981~nuclear lumen	46	5.41814	0.0789012	E2F1, RBM34, YPEL4, E2F6, LIN9, GTPBP10, CTCF, INTS2, SMUG1, TCF7L2, WBP4, ATF1, HNRNPL, NUMA1, CIR1, PLRG1, FRG1, MED26, NUDT21, POU2F1, LSM4, BRD4, AKIRIN2, GEMIN4, CIB1, RRP12, NOC4L, SNAPC4, CREBBP, EXOSC1, CDK5, NEK11, GTF2H1, MRTO4, NOP14, HDAC4, CHMP1A, SNAI3, PPIH, HDAC1, DYRK1A, PBX1, SRP72, AKAP8, SP9, DDX51	516	883	12504	1.2624
GOTERM_CC_FAT	GO:0005773~vacuole	14	1.649	0.0790452	ATG9B, PLA2G15, LIPA, CUBN, VAC14, ATP6V1G2, AMBRA1, ASAH1, ATP6V0C, PRDX6, SORT1, ATP6V1G3, SCARB2, CTBS	516	204	12504	1.66302
GOTERM_CC_FAT	GO:0030131~clathrin adaptor complex	4	0.471143	0.0817178	AP1S3, AP1G1, GGA2, AP2M1	516	25	12504	3.87721
GOTERM_CC_FAT	GO:0030119~AP-type membrane coat adaptor complex	4	0.471143	0.0817178	AP1S3, AP1G1, GGA2, AP2M1	516	25	12504	3.87721
GOTERM_CC_FAT	GO:0031967~organelle envelope	30	3.53357	0.0848451	OXA1L, NUP98, TIMM17A, CHCHD3, PINK1, KMO, CISD1, ALOX5AP, ATP5S, SLC25A3, NUP37, COX17, KPNB1, TOMM34, CPT1C, ABCB8, NDUFC2, TMEM38A, AK2, VDAC2, SENP2, DNASE1, PTGDS, UCP3, UCP2, HRASLS, TOMM20, KCNH2, UBXN4, SRGAP2	516	540	12504	1.34625
GOTERM_CC_FAT	GO:0031975~envelope	30	3.53357	0.0896372	OXA1L, NUP98, TIMM17A, CHCHD3, PINK1, KMO, CISD1, ALOX5AP, ATP5S, SLC25A3, NUP37, COX17, KPNB1, TOMM34, CPT1C, ABCB8, NDUFC2, TMEM38A, AK2, VDAC2, SENP2, DNASE1, PTGDS, UCP3, UCP2, HRASLS, TOMM20, KCNH2, UBXN4, SRGAP2	516	542	12504	1.34129
GOTERM_CC_FAT	GO:0031090~organelle membrane	42	4.947	0.0970616	OXA1L, TIMM17A, CHCHD3, PINK1, ATP6V1G2, KMO, FKBP1A, ALG8, NECAB3, ATP6V0C, AP1S3, STT3B, ECE2, CISD1, ATP5S, ALOX5AP, PXMP4, SYN2, SLC25A3, INPP5E, DDOST, TOMM34, CPT1C, PGAP2, VAC14, MYO6, ABCB8, MAN1A2, NDUFC2, TMEM38A, AK2, STIM1, VDAC2, MAN2A1, PTGDS, UCP3, UCP2, TOMM20, ATP6V1G3, COPE, EPN2, SRGAP2	516	809	12504	1.25806
GOTERM_CC_FAT	GO:0034358~plasma lipoprotein particle	4	0.471143	0.0979457	HDLBP, SAA2, SAA1, SAA4	516	27	12504	3.59001
GOTERM_CC_FAT	GO:0032994~protein-lipid complex	4	0.471143	0.0979457	HDLBP, SAA2, SAA1, SAA4	516	27	12504	3.59001

## Sheet: Nkx25.Irx3_GO_MF
Category	Term	Count	%	PValue	Genes	List Total	Pop Hits	Pop Total	Fold Enrichment
GOTERM_MF_FAT	GO:0032555~purine ribonucleotide binding	107	12.6031	0.00052045	STK38, TUBB2B, TUBB2A, CLPB, RPS6KB1, CCT2, CLK1, NLRC4, NLRC3, CLP1, MAP3K8, RRAS, STK39, TLK1, RAB26, EIF2B2, PMS1, MYO6, TWF2, MAGI1, BRAF, GTPBP5, HKDC1, MTPAP, OLA1, RBKS, STK4, RFC5, NAV1, RAB19, PDGFRA, YARS2, PRPS2, GNAI2, MVD, ARFRP1, UHMK1, URGCP, DDX49, SUPV3L1, TRAF7, GNAT1, MYO1A, ABCB8, RARS2, PIF1, UBE2L6, AK2, YTHDC2, OXSR1, UBE2L3, RPS6KL1, GLYCTK, HSPA12A, DDX59, CCT8, DYRK1A, T…	579	1796	13288	1.36728
GOTERM_MF_FAT	GO:0032553~ribonucleotide binding	107	12.6031	0.00052045	STK38, TUBB2B, TUBB2A, CLPB, RPS6KB1, CCT2, CLK1, NLRC4, NLRC3, CLP1, MAP3K8, RRAS, STK39, TLK1, RAB26, EIF2B2, PMS1, MYO6, TWF2, MAGI1, BRAF, GTPBP5, HKDC1, MTPAP, OLA1, RBKS, STK4, RFC5, NAV1, RAB19, PDGFRA, YARS2, PRPS2, GNAI2, MVD, ARFRP1, UHMK1, URGCP, DDX49, SUPV3L1, TRAF7, GNAT1, MYO1A, ABCB8, RARS2, PIF1, UBE2L6, AK2, YTHDC2, OXSR1, UBE2L3, RPS6KL1, GLYCTK, HSPA12A, DDX59, CCT8, DYRK1A, T…	579	1796	13288	1.36728
GOTERM_MF_FAT	GO:0000166~nucleotide binding	124	14.6054	0.00105975	STK38, TUBB2B, TUBB2A, CLPB, CCT2, RPS6KB1, CLK1, NLRC4, NLRC3, CLP1, MAP3K8, RRAS, STK39, TLK1, RAB26, EIF2B2, PMS1, MYO6, TWF2, MAGI1, BRAF, GTPBP5, HKDC1, MTPAP, OLA1, RBKS, PPARGC1A, STK4, RFC5, RBPMS, NAV1, RAB19, PDGFRA, HSD11B2, YARS2, PRPS2, GNAI2, MVD, ARFRP1, HDGF, UHMK1, URGCP, HNRNPL, DDX49, SUPV3L1, TRAF7, SLC30A9, GNAT1, MYO1A, ABCB8, RARS2, PIF1, UBE2L6, AK2, YTHDC2, OXSR1, VDAC2, …	579	2183	13288	1.30361
GOTERM_MF_FAT	GO:0017076~purine nucleotide binding	108	12.7208	0.00145711	STK38, TUBB2B, TUBB2A, CLPB, RPS6KB1, CCT2, CLK1, NLRC4, NLRC3, CLP1, MAP3K8, RRAS, STK39, TLK1, RAB26, EIF2B2, PMS1, MYO6, TWF2, MAGI1, BRAF, GTPBP5, HKDC1, MTPAP, OLA1, RBKS, STK4, RFC5, NAV1, RAB19, PDGFRA, YARS2, PRPS2, GNAI2, MVD, ARFRP1, UHMK1, URGCP, DDX49, SUPV3L1, TRAF7, GNAT1, MYO1A, ABCB8, RARS2, PIF1, UBE2L6, AK2, YTHDC2, OXSR1, UBE2L3, RPS6KL1, GLYCTK, HSPA12A, DDX59, CCT8, DYRK1A, T…	579	1871	13288	1.32474
GOTERM_MF_FAT	GO:0005524~ATP binding	86	10.1296	0.00210634	ABCF3, BCKDK, STK38, NUAK2, CLPB, ATP10A, PINK1, CCT2, QARS, RPS6KB1, CLK1, TTLL13, NLRC4, NLRC3, CLP1, NARS2, MAP3K8, STK39, TLK1, CDK10, EIF2B2, IPMK, PMS1, AASDH, MYO6, TWF2, SGK2, MAGI1, BRAF, ACTA2, HKDC1, MTPAP, OLA1, RBKS, BBS12, PRKCD, CDK5, STK4, NEK11, RFC5, KSR2, NAV1, LCK, RRM1, PDGFRA, YARS2, PRPS2, MVD, CETN4, SPO11, UHMK1, ZNF512B, KTI12, DDX49, SYN2, CAMK2D, SUPV3L1, KIF21B, MYO1A…	579	1443	13288	1.36777
GOTERM_MF_FAT	GO:0032559~adenyl ribonucleotide binding	86	10.1296	0.00293786	ABCF3, BCKDK, STK38, NUAK2, CLPB, ATP10A, PINK1, CCT2, QARS, RPS6KB1, CLK1, TTLL13, NLRC4, NLRC3, CLP1, NARS2, MAP3K8, STK39, TLK1, CDK10, EIF2B2, IPMK, PMS1, AASDH, MYO6, TWF2, SGK2, MAGI1, BRAF, ACTA2, HKDC1, MTPAP, OLA1, RBKS, BBS12, PRKCD, CDK5, STK4, NEK11, RFC5, KSR2, NAV1, LCK, RRM1, PDGFRA, YARS2, PRPS2, MVD, CETN4, SPO11, UHMK1, ZNF512B, KTI12, DDX49, SYN2, CAMK2D, SUPV3L1, KIF21B, MYO1A…	579	1460	13288	1.35184
GOTERM_MF_FAT	GO:0008092~cytoskeletal protein binding	31	3.65135	0.00433589	TPPP3, TLN1, SHROOM3, WASF2, TPM2, VCL, NRCAM, NDE1, NUMA1, PACSIN1, PFN4, CLASP1, LMOD1, APC, B4GALT1, DBNL, MYO1A, TWF2, MYO6, ACTN4, SPIRE2, MPRIP, FARP2, PKNOX2, DNASE1, TNS1, CGN, CLIP1, ADD3, RANBP10, EPB4.1L5	579	414	13288	1.71847
GOTERM_MF_FAT	GO:0001882~nucleoside binding	89	10.4829	0.00568289	BCKDK, ABCF3, STK38, NUAK2, CLPB, ATP10A, PINK1, CCT2, QARS, RPS6KB1, CLK1, TTLL13, NLRC4, NLRC3, CLP1, NARS2, MAP3K8, STK39, NOS3, TLK1, CDK10, EIF2B2, IPMK, PMS1, AASDH, MYO6, TWF2, SGK2, MAGI1, BRAF, ACTA2, HKDC1, MTPAP, OLA1, RBKS, BBS12, PRKCD, CDK5, STK4, NEK11, RFC5, KSR2, NAV1, LCK, RRM1, PDGFRA, YARS2, PRPS2, MVD, CETN4, SPO11, UHMK1, ZNF512B, KTI12, DDX49, SYN2, CAMK2D, CDA, SUPV3L1, KI…	579	1558	13288	1.311
GOTERM_MF_FAT	GO:0030554~adenyl nucleotide binding	87	10.2473	0.00764635	ABCF3, BCKDK, STK38, NUAK2, CLPB, ATP10A, PINK1, CCT2, QARS, RPS6KB1, CLK1, TTLL13, NLRC4, NLRC3, CLP1, NARS2, MAP3K8, STK39, NOS3, TLK1, CDK10, EIF2B2, IPMK, PMS1, AASDH, MYO6, TWF2, SGK2, MAGI1, BRAF, ACTA2, HKDC1, MTPAP, OLA1, RBKS, BBS12, PRKCD, CDK5, STK4, NEK11, RFC5, KSR2, NAV1, LCK, RRM1, PDGFRA, YARS2, PRPS2, MVD, CETN4, SPO11, UHMK1, ZNF512B, KTI12, DDX49, SYN2, CAMK2D, SUPV3L1, KIF21B,…	579	1535	13288	1.30074
GOTERM_MF_FAT	GO:0016868~intramolecular transferase activity, phosphotransferases	4	0.471143	0.00781231	PGM2, PGAM1, PGAM2, PMM2	579	10	13288	9.17997
GOTERM_MF_FAT	GO:0019213~deacetylase activity	5	0.588928	0.00815041	HDAC4, AMDHD2, PIGL, HDAC1, SIRT2	579	19	13288	6.03945
GOTERM_MF_FAT	GO:0001883~purine nucleoside binding	87	10.2473	0.00971975	ABCF3, BCKDK, STK38, NUAK2, CLPB, ATP10A, PINK1, CCT2, QARS, RPS6KB1, CLK1, TTLL13, NLRC4, NLRC3, CLP1, NARS2, MAP3K8, STK39, NOS3, TLK1, CDK10, EIF2B2, IPMK, PMS1, AASDH, MYO6, TWF2, SGK2, MAGI1, BRAF, ACTA2, HKDC1, MTPAP, OLA1, RBKS, BBS12, PRKCD, CDK5, STK4, NEK11, RFC5, KSR2, NAV1, LCK, RRM1, PDGFRA, YARS2, PRPS2, MVD, CETN4, SPO11, UHMK1, ZNF512B, KTI12, DDX49, SYN2, CAMK2D, SUPV3L1, KIF21B,…	579	1548	13288	1.28982
GOTERM_MF_FAT	GO:0005080~protein kinase C binding	4	0.471143	0.0103987	TWF2, PRKCDBP, GNB2L1, ADAM9	579	11	13288	8.34542
GOTERM_MF_FAT	GO:0019901~protein kinase binding	9	1.06007	0.0116692	TWF2, PRKCDBP, AKAP7, QARS, RAD54L2, AKAP8, GNB2L1, STAT3, ADAM9	579	71	13288	2.90914
GOTERM_MF_FAT	GO:0004842~ubiquitin-protein ligase activity	11	1.29564	0.0149865	MGRN1, KCMF1, UBR4, ZRANB1, BIRC6, UBE2L6, UBR2, TRAF7, CBLL1, UBE2L3, HECTD1	579	104	13288	2.42739
GOTERM_MF_FAT	GO:0008270~zinc ion binding	111	13.0742	0.0202968	MKRN1, APOBEC3, ZNRF3, ZGPAT, LUC7L2, RBCK1, ZFP276, ADAM9, BRAF, UBR4, NRD1, UBR2, SPIRE2, ZFP799, ZFP82, ADAMTS9, PRDM4, MTF2, BHMT, RAD18, CLIP1, AKAP8, ZFP260, UNC13C, ZNHIT6, CAR7, ZFAND6, TRAF2, PAM, AGFG2, AMZ2, PLAGL1, ECE2, ZFP566, RNF166, RNFT2, RNFT1, CDA, RNF11, ZFP811, TRAF7, SLC30A9, THAP11, TDRD1, CRIP3, LPP, KLF10, CREBBP, SMYD3, ZBTB41, CDKN1A, PHF2, NR1I2, RNF208, DDX59, CDC42BP…	579	2105	13288	1.21019
GOTERM_MF_FAT	GO:0046914~transition metal ion binding	134	15.7833	0.0225367	MKRN1, APOBEC3, CMC1, ZNRF3, ZGPAT, CISD1, CLP1, CH25H, LUC7L2, RBCK1, ZFP276, ADAM9, POLL, BRAF, UBR4, NRD1, UBR2, SPIRE2, ZFP799, OGFOD1, ZFP82, OGFOD2, ADAMTS9, PRDM4, MTF2, BHMT, CLIP1, RAD18, ZFP260, AKAP8, UNC13C, ZNHIT6, PPP5C, CAR7, ZFAND6, PAM, TRAF2, AGFG2, AMZ2, PLAGL1, ECE2, ZFP566, RNF166, RNFT2, RNFT1, CDA, RNF11, ZFP811, TRAF7, THAP11, SLC30A9, TDRD1, PPTC7, B4GALT1, CUBN, CRIP3, L…	579	2608	13288	1.17918
GOTERM_MF_FAT	GO:0008565~protein transporter activity	8	0.942285	0.0240847	AP1S3, PGAP2, AP1G1, TIMM17A, TOMM20, AP3D1, NUTF2, KPNB1	579	66	13288	2.78181
GOTERM_MF_FAT	GO:0015923~mannosidase activity	4	0.471143	0.0252014	MAN2A1, MAN2B2, MAN1A2, EDEM2	579	15	13288	6.11998
GOTERM_MF_FAT	GO:0016881~acid-amino acid ligase activity	14	1.649	0.0292235	UBR4, BIRC6, UBE2L6, UBR2, CBLL1, UBE2L3, TTLL13, TTLL11, MGRN1, KCMF1, ZRANB1, TRAF7, PAICS, HECTD1	579	166	13288	1.93553
GOTERM_MF_FAT	GO:0019900~kinase binding	14	1.06007	0.0312891	TWF2, PRKCDBP, AKAP7, QARS, RAD54L2, AKAP8, GNB2L1, STAT3, ADAM9	579	85	13288	2.42999
GOTERM_MF_FAT	GO:0046872~metal ion binding	189	22.2615	0.0318477	MKRN1, APOBEC3, CMC1, PDP2, STK38, SYT2, ZNRF3, ZGPAT, CIB4, CDH20, CISD1, CLP1, CH25H, MAP3K8, RBCK1, LUC7L2, CAB39, ZFP276, CDH26, CIB1, ADAM9, POLL, SLC12A8, ACTN4, BRAF, NUDT3, UBR4, STIM1, NRD1, UBR2, SPIRE2, STK4, ZFP799, SLC34A3, OGFOD1, PGM2, ZFP82, OGFOD2, ADAMTS9, PITPNM3, PRDM4, MTF2, BHMT, CLIP1, RAD18, ZFP260, AKAP8, ZNHIT6, UNC13C, ADD3, PRPS2, PPP5C, CAR7, ZFAND6, PAM, TRAF2, SLC38…	579	3850	13288	1.12663
GOTERM_MF_FAT	GO:0043169~cation binding	190	22.3793	0.0343331	MKRN1, APOBEC3, CMC1, PDP2, STK38, SYT2, ZNRF3, ZGPAT, CIB4, CDH20, CISD1, CLP1, CH25H, MAP3K8, RBCK1, LUC7L2, CAB39, ZFP276, CDH26, CIB1, ADAM9, POLL, SLC12A8, ACTN4, BRAF, NUDT3, UBR4, STIM1, NRD1, UBR2, SPIRE2, STK4, ZFP799, SLC34A3, OGFOD1, PGM2, ZFP82, OGFOD2, ADAMTS9, PITPNM3, PRDM4, MTF2, BHMT, CLIP1, RAD18, ZFP260, AKAP8, ZNHIT6, UNC13C, ADD3, PRPS2, PPP5C, CAR7, ZFAND6, PAM, TRAF2, SLC38…	579	3885	13288	1.12239
GOTERM_MF_FAT	GO:0043167~ion binding	192	22.6148	0.0364627	MKRN1, APOBEC3, CMC1, PDP2, STK38, SYT2, ZNRF3, ZGPAT, CIB4, CDH20, CISD1, CLP1, CH25H, MAP3K8, RBCK1, LUC7L2, CAB39, ZFP276, CDH26, CIB1, ADAM9, POLL, SLC12A8, ACTN4, BRAF, NUDT3, UBR4, STIM1, NRD1, UBR2, SPIRE2, STK4, ZFP799, SLC34A3, OGFOD1, PGM2, ZFP82, OGFOD2, ADAMTS9, PITPNM3, PRDM4, MTF2, BHMT, CLIP1, RAD18, ZFP260, AKAP8, ZNHIT6, UNC13C, ADD3, PRPS2, PPP5C, CAR7, ZFAND6, PAM, TRAF2, SLC38…	579	3934	13288	1.12008
GOTERM_MF_FAT	GO:0016811~hydrolase activity, acting on carbon-nitrogen (but not peptide) bonds, in linear amides	7	0.824499	0.0394735	GBA2, HDAC4, AMDHD2, PIGL, HDAC1, SIRT2, ASAH1	579	58	13288	2.76982
GOTERM_MF_FAT	GO:0051018~protein kinase A binding	3	0.353357	0.0444291	PALM2, AKAP7, AKAP10	579	8	13288	8.60622
GOTERM_MF_FAT	GO:0004674~protein serine/threonine kinase activity	27	3.18021	0.0456113	BCKDK, NUAK2, STK38, PINK1, RPS6KB1, CLK1, UHMK1, MAP3K8, CAMK2D, TLK1, CDK10, STK39, SGK2, BRAF, RAF1, OXSR1, CDK5, PRKCD, STK4, NEK11, RPS6KL1, GTF2H1, KSR2, DYRK1A, CDC42BPA, GRK4, TSSK3	579	421	13288	1.47185
GOTERM_MF_FAT	GO:0019787~small conjugating protein ligase activity	11	1.29564	0.0458703	MGRN1, KCMF1, UBR4, ZRANB1, BIRC6, UBE2L6, UBR2, TRAF7, CBLL1, UBE2L3, HECTD1	579	125	13288	2.01959
GOTERM_MF_FAT	GO:0015924~mannosyl-oligosaccharide mannosidase activity	3	0.353357	0.055509	MAN2A1, MAN1A2, EDEM2	579	9	13288	7.64997
GOTERM_MF_FAT	GO:0005525~GTP binding	23	2.70907	0.0588592	ARL2, GNAT1, RAB3B, DNM1L, TUBB2B, GNAI2, GTPBP5, TUBB2A, ARFRP1, GTPBP10, OLA1, URGCP, RASL11A, RAB19, TUBD1, RHEB, RRAS, RAB26, TRAF7, EIF2B2, TUBB3, RHOG, ARL4A	579	354	13288	1.4911
GOTERM_MF_FAT	GO:0008374~O-acyltransferase activity	5	0.588928	0.0639887	CPT1C, PLA2G15, AGPAT5, DGAT2, LCLAT1	579	35	13288	3.27856
GOTERM_MF_FAT	GO:0004721~phosphoprotein phosphatase activity	12	1.41343	0.0676821	PTPN7, MTMR14, PDP2, DUSP13, PTPRV, DUSP14, LCK, PPP1R12A, PPM1M, CDC25C, PPP5C, PPTC7	579	152	13288	1.81184
GOTERM_MF_FAT	GO:0032561~guanyl ribonucleotide binding	23	2.70907	0.0731026	ARL2, GNAT1, RAB3B, DNM1L, TUBB2B, GNAI2, GTPBP5, TUBB2A, ARFRP1, GTPBP10, OLA1, URGCP, RASL11A, RAB19, TUBD1, RHEB, RRAS, RAB26, TRAF7, EIF2B2, TUBB3, RHOG, ARL4A	579	363	13288	1.45413
GOTERM_MF_FAT	GO:0019001~guanyl nucleotide binding	23	2.70907	0.0731026	ARL2, GNAT1, RAB3B, DNM1L, TUBB2B, GNAI2, GTPBP5, TUBB2A, ARFRP1, GTPBP10, OLA1, URGCP, RASL11A, RAB19, TUBD1, RHEB, RRAS, RAB26, TRAF7, EIF2B2, TUBB3, RHOG, ARL4A	579	363	13288	1.45413
GOTERM_MF_FAT	GO:0019899~enzyme binding	16	1.88457	0.0750395	ANAPC2, TWF2, PRKCDBP, QARS, ECT2, STAT3, SIRT2, CIR1, ABAT, AKAP7, RAD54L2, AKAP8, GNB2L1, GGA2, ADAM9, RANBP10	579	229	13288	1.60349
GOTERM_MF_FAT	GO:0005164~tumor necrosis factor receptor binding	4	0.471143	0.0760565	TNF, BRE, NFKBIL1, LTA	579	23	13288	3.99129
GOTERM_MF_FAT	GO:0016879~ligase activity, forming carbon-nitrogen bonds	14	1.649	0.0785837	UBR4, BIRC6, UBE2L6, UBR2, CBLL1, UBE2L3, TTLL13, TTLL11, MGRN1, KCMF1, ZRANB1, TRAF7, PAICS, HECTD1	579	193	13288	1.66476
GOTERM_MF_FAT	GO:0004673~protein histidine kinase activity	3	0.353357	0.0801076	BCKDK, PDK3, KCNH2	579	11	13288	6.25907
GOTERM_MF_FAT	GO:0000155~two-component sensor activity	3	0.353357	0.0801076	BCKDK, PDK3, KCNH2	579	11	13288	6.25907
GOTERM_MF_FAT	GO:0016411~acylglycerol O-acyltransferase activity	3	0.353357	0.0801076	AGPAT5, DGAT2, LCLAT1	579	11	13288	6.25907
GOTERM_MF_FAT	GO:0016866~intramolecular transferase activity	4	0.471143	0.0842321	PGM2, PGAM1, PGAM2, PMM2	579	24	13288	3.82499
GOTERM_MF_FAT	GO:0003677~DNA binding	90	10.6007	0.0870996	E2F1, ELF1, ZFP14, E2F6, PRR12, CTCF, YBX1, ZGPAT, MED26, SOX18, BRD4, ZFP276, PMS1, BATF3, POLL, ZFP35, SSBP4, BATF2, POGZ, SNAPC4, VAX2, TOPBP1, GRHL1, PPARGC1A, RFC5, ZFP82, SMARCE1, PRDM4, MTF2, RAD18, FOXC1, AKAP8, ZFP260, ZFP367, ZFAND6, RAD23B, CARHSP1, HDGF, SPO11, MYBL2, SMUG1, TCF7L2, ATF1, PLAGL1, HOXA1, ZFP36L2, HOXA2, ZFP668, TSC22D2, ZFP191, ELK4, TRDMT1, PRDM10, SOS2, POU2F1, SUPV3…	579	1781	13288	1.15974
GOTERM_MF_FAT	GO:0016791~phosphatase activity	16	1.88457	0.0963085	PTPN7, PDP2, PGAM1, PGAM2, CDC25C, MTMR14, DUSP13, PTPRV, DUSP14, LCK, PPP1R12A, INPP5E, PPM1M, INPP5A, PPTC7, PPP5C	579	238	13288	1.54285

## Sheet: Tbx5.Irx3
gene_id	gene_name	gene_biotype	Type
ENSMUSG00000046840	0610008F07Rik	antisense	Nkx2.5….Tbx5.Irx3
ENSMUSG00000007777	0610009B22Rik	protein_coding	Tbx5.Irx3
ENSMUSG00000037361	0610009D07Rik	protein_coding	Nkx2.5.Tbx5.Irx3
ENSMUSG00000043644	0610009L18Rik	protein_coding	Tbx5.Nkx2.5….Tbx5.Irx3
ENSMUSG00000046727	0610010O12Rik	protein_coding	Nkx2.5….Tbx5.Irx3
ENSMUSG00000001418	0610031J06Rik	protein_coding	Tbx5.Nkx2.5….Tbx5.Irx3
ENSMUSG00000085010	0610038P03Rik	antisense	Tbx5.Nkx2.5….Tbx5.Irx3
ENSMUSG00000037822	1110003E01Rik	protein_coding	Tbx5.Nkx2.5….Tbx5.Irx3
ENSMUSG00000039195	1110008P14Rik	protein_coding	Tbx5.Nkx2.5….Tbx5.Irx3
ENSMUSG00000028441	1110017D15Rik	protein_coding	Tbx5.Nkx2.5….Tbx5.Irx3
ENSMUSG00000092203	1110038B12Rik	processed_transcript	Tbx5.Nkx2.5….Tbx5.Irx3
ENSMUSG00000038544	1110054O05Rik	protein_coding	Nkx2.5.Tbx5.Irx3
ENSMUSG00000087382	1300015D01Rik	antisense	Tbx5.Irx3
ENSMUSG00000033688	1300017J02Rik	protein_coding	Nkx2.5.Tbx5.Irx3
ENSMUSG00000001062	1300018I17Rik	protein_coding	Nkx2.5.Tbx5.Irx3
ENSMUSG00000014077	1500003O03Rik	protein_coding	Nkx2.5….Tbx5.Irx3
ENSMUSG00000074578	1500012F01Rik	protein_coding	Nkx2.5….Tbx5.Irx3
ENSMUSG00000024118	1600002H07Rik	protein_coding	Nkx2.5.Tbx5.Irx3
ENSMUSG00000094690	1600014C23Rik	protein_coding	Tbx5.Nkx2.5….Tbx5.Irx3
ENSMUSG00000029182	1700001C02Rik	protein_coding	Nkx2.5….Tbx5.Irx3
ENSMUSG00000047150	1700001C19Rik	protein_coding	Nkx2.5….Tbx5.Irx3
ENSMUSG00000056508	1700001K19Rik	protein_coding	Nkx2.5….Tbx5.Irx3
ENSMUSG00000038523	1700003F12Rik	protein_coding	Nkx2.5.Tbx5.Irx3
ENSMUSG00000034764	1700006J14Rik	lincRNA	Nkx2.5.Tbx5.Irx3
ENSMUSG00000020270	1700008A04Rik	protein_coding	Tbx5.Irx3
ENSMUSG00000057047	1700010B08Rik	protein_coding	Nkx2.5….Tbx5.Irx3
ENSMUSG00000027886	1700013F07Rik	protein_coding	Tbx5.Irx3
ENSMUSG00000051054	1700014D04Rik	protein_coding	Nkx2.5….Tbx5.Irx3
ENSMUSG00000094445	1700015G11Rik	protein_coding	Tbx5.Irx3
ENSMUSG00000036574	1700019O17Rik	protein_coding	Tbx5.Nkx2.5….Tbx5.Irx3
ENSMUSG00000085438	1700020I14Rik	lincRNA	Tbx5.Irx3
ENSMUSG00000035629	1700021K19Rik	protein_coding	Tbx5.Nkx2.5….Tbx5.Irx3
ENSMUSG00000087343	1700021N21Rik	antisense	Tbx5.Irx3
ENSMUSG00000038165	1700022A21Rik	processed_pseudogene	Tbx5.Nkx2.5….Tbx5.Irx3
ENSMUSG00000057072	1700022P22Rik	protein_coding	Nkx2.5.Tbx5.Irx3
ENSMUSG00000045709	1700023L04Rik	lincRNA	Nkx2.5….Tbx5.Irx3
ENSMUSG00000078935	1700025C18Rik	protein_coding	Tbx5.Irx3
ENSMUSG00000084864	1700027A07Rik	antisense	Tbx5.Nkx2.5….Tbx5.Irx3
ENSMUSG00000071103	1700029J07Rik	protein_coding	Tbx5.Irx3
ENSMUSG00000085333	1700030A11Rik	antisense	Tbx5.Irx3
ENSMUSG00000087148	1700030C14Rik	antisense	Nkx2.5….Tbx5.Irx3
ENSMUSG00000070568	1700039E15Rik	protein_coding	Tbx5.Irx3
ENSMUSG00000054822	1700041G16Rik	protein_coding	Tbx5.Nkx2.5….Tbx5.Irx3
ENSMUSG00000078492	1700045H11Rik	antisense	Tbx5.Nkx2.5….Tbx5.Irx3
ENSMUSG00000085549	1700047F07Rik	lincRNA	Tbx5.Irx3
ENSMUSG00000031971	1700054N08Rik	protein_coding	Nkx2.5….Tbx5.Irx3
ENSMUSG00000070997	1700055D18Rik	protein_coding	Tbx5.Nkx2.5….Tbx5.Irx3
ENSMUSG00000037263	1700055N04Rik	protein_coding	Tbx5.Irx3
ENSMUSG00000044854	1700056E22Rik	protein_coding	Tbx5.Nkx2.5….Tbx5.Irx3
ENSMUSG00000089636	1700058P15Rik	antisense	Tbx5.Nkx2.5….Tbx5.Irx3
ENSMUSG00000078957	1700060C20Rik	protein_coding	Nkx2.5….Tbx5.Irx3
ENSMUSG00000024209	1700061G19Rik	protein_coding	Tbx5.Irx3
ENSMUSG00000073598	1700066B19Rik	protein_coding	Tbx5.Irx3
ENSMUSG00000036162	1700066J24Rik	antisense	Tbx5.Nkx2.5….Tbx5.Irx3
ENSMUSG00000086376	1700071G01Rik	antisense	Tbx5.Nkx2.5….Tbx5.Irx3
ENSMUSG00000020548	1700086D15Rik	protein_coding	Tbx5.Nkx2.5….Tbx5.Irx3
ENSMUSG00000085085	1700086P04Rik	lincRNA	Tbx5.Nkx2.5….Tbx5.Irx3
ENSMUSG00000033029	1700088E04Rik	protein_coding	Tbx5.Irx3
ENSMUSG00000085353	1700092C17Rik	lincRNA	Tbx5.Irx3
ENSMUSG00000087250	1700094C10Rik	antisense	Tbx5.Nkx2.5….Tbx5.Irx3
ENSMUSG00000085407	1700095J03Rik	lincRNA	Nkx2.5….Tbx5.Irx3
ENSMUSG00000034031	1700106J16Rik	protein_coding	Nkx2.5….Tbx5.Irx3
ENSMUSG00000085044	1700109G15Rik	lincRNA	Tbx5.Irx3
ENSMUSG00000086234	1700112M01Rik	antisense	Tbx5.Nkx2.5….Tbx5.Irx3
ENSMUSG00000085286	1700121F15Rik	antisense	Tbx5.Nkx2.5….Tbx5.Irx3
ENSMUSG00000087685	1700122E12Rik	processed_transcript	Tbx5.Irx3
ENSMUSG00000094928	1700122O11Rik	protein_coding	Tbx5.Irx3
ENSMUSG00000085263	1700125G02Rik	antisense	Tbx5.Nkx2.5….Tbx5.Irx3
ENSMUSG00000036372	1810006K21Rik	protein_coding	Tbx5.Nkx2.5….Tbx5.Irx3
ENSMUSG00000089745	1810008B01Rik	antisense	Tbx5.Nkx2.5….Tbx5.Irx3
ENSMUSG00000037600	1810019J16Rik	protein_coding	Nkx2.5….Tbx5.Irx3
ENSMUSG00000070394	1810027O10Rik	protein_coding	Nkx2.5….Tbx5.Irx3
ENSMUSG00000086818	1810035I16Rik	antisense	Tbx5.Nkx2.5….Tbx5.Irx3
ENSMUSG00000020284	1810043G02Rik	protein_coding	Tbx5.Irx3
ENSMUSG00000035372	1810055G02Rik	protein_coding	Tbx5.Nkx2.5….Tbx5.Irx3
ENSMUSG00000086340	1810059C17Rik	lincRNA	Tbx5.Irx3
ENSMUSG00000087165	2010001A14Rik	lincRNA	Nkx2.5….Tbx5.Irx3
ENSMUSG00000051606	2010001K21Rik	processed_pseudogene	Tbx5.Irx3
ENSMUSG00000085042	2010001M06Rik	antisense	Nkx2.5….Tbx5.Irx3
ENSMUSG00000026955	2010317E24Rik	protein_coding	Tbx5.Irx3
ENSMUSG00000030587	2200002D01Rik	protein_coding	Tbx5.Nkx2.5….Tbx5.Irx3
ENSMUSG00000083844	2210015D19Rik	pseudogene	Nkx2.5.Tbx5.Irx3
ENSMUSG00000029559	2210016L21Rik	protein_coding	Tbx5.Nkx2.5….Tbx5.Irx3
ENSMUSG00000085347	2210417K05Rik	antisense	Tbx5.Nkx2.5….Tbx5.Irx3
ENSMUSG00000039269	2300002M23Rik	protein_coding	Tbx5.Nkx2.5….Tbx5.Irx3
ENSMUSG00000053353	2310001K24Rik	protein_coding	Tbx5.Nkx2.5….Tbx5.Irx3
ENSMUSG00000036731	2310002J15Rik	protein_coding	Nkx2.5.Tbx5.Irx3
ENSMUSG00000025384	2310003H01Rik	protein_coding	Tbx5.Nkx2.5….Tbx5.Irx3
ENSMUSG00000034159	2310007B03Rik	protein_coding	Nkx2.5….Tbx5.Irx3
ENSMUSG00000070574	2310016G11Rik	protein_coding	Tbx5.Nkx2.5….Tbx5.Irx3
ENSMUSG00000031983	2310022B05Rik	protein_coding	Nkx2.5.Tbx5.Irx3
ENSMUSG00000078519	2310026L22Rik	lincRNA	Tbx5.Irx3
ENSMUSG00000072852	2310040G07Rik	antisense	Nkx2.5.Tbx5.Irx3
ENSMUSG00000085080	2310044K18Rik	antisense	Nkx2.5.Tbx5.Irx3
ENSMUSG00000085779	2310050B05Rik	antisense	Tbx5.Nkx2.5….Tbx5.Irx3
ENSMUSG00000085379	2310058D17Rik	lincRNA	Tbx5.Nkx2.5….Tbx5.Irx3
ENSMUSG00000050705	2310061I04Rik	protein_coding	Nkx2.5….Tbx5.Irx3
ENSMUSG00000085338	2410004I01Rik	lincRNA	Tbx5.Irx3
ENSMUSG00000087547	2410019O14Rik	lincRNA	Tbx5.Nkx2.5….Tbx5.Irx3
ENSMUSG00000038065	2410066E13Rik	protein_coding	Tbx5.Nkx2.5….Tbx5.Irx3
ENSMUSG00000044387	2410080I02Rik	lincRNA	Tbx5.Nkx2.5….Tbx5.Irx3
ENSMUSG00000051297	2410124H12Rik	protein_coding	Tbx5.Irx3
ENSMUSG00000084825	2410152P15Rik	lincRNA	Tbx5.Irx3
ENSMUSG00000066175	2510046G10Rik	protein_coding	Tbx5.Nkx2.5….Tbx5.Irx3
ENSMUSG00000073684	2610002J02Rik	protein_coding	Tbx5.Nkx2.5….Tbx5.Irx3
ENSMUSG00000053656	2700023E23Rik	processed_transcript	Nkx2.5….Tbx5.Irx3
ENSMUSG00000034601	2700049A03Rik	protein_coding	Nkx2.5….Tbx5.Irx3
ENSMUSG00000053080	2700081O15Rik	protein_coding	Tbx5.Nkx2.5….Tbx5.Irx3
ENSMUSG00000047635	2810006K23Rik	protein_coding	Tbx5.Irx3
ENSMUSG00000037735	2810032G03Rik	protein_coding	Tbx5.Nkx2.5….Tbx5.Irx3
ENSMUSG00000018570	2810408A11Rik	protein_coding	Tbx5.Nkx2.5….Tbx5.Irx3
ENSMUSG00000039725	2810408M09Rik	protein_coding	Tbx5.Irx3
ENSMUSG00000036114	2810432D09Rik	protein_coding	Tbx5.Nkx2.5….Tbx5.Irx3
ENSMUSG00000085030	2810455O05Rik	antisense	Nkx2.5….Tbx5.Irx3
ENSMUSG00000044117	2900011O08Rik	protein_coding	Nkx2.5….Tbx5.Irx3
ENSMUSG00000051339	2900026A02Rik	protein_coding	Tbx5.Irx3
ENSMUSG00000043993	2900052L18Rik	lincRNA	Tbx5.Nkx2.5….Tbx5.Irx3
ENSMUSG00000085256	3010003L10Rik	antisense	Tbx5.Nkx2.5….Tbx5.Irx3
ENSMUSG00000053553	3110082I17Rik	protein_coding	Tbx5.Nkx2.5….Tbx5.Irx3
ENSMUSG00000086815	3110082J24Rik	protein_coding	Tbx5.Nkx2.5….Tbx5.Irx3
ENSMUSG00000035399	3230401D17Rik	protein_coding	Tbx5.Nkx2.5….Tbx5.Irx3
ENSMUSG00000038917	3930402G23Rik	protein_coding	Tbx5.Irx3
ENSMUSG00000048478	4732415M23Rik	protein_coding	Nkx2.5.Tbx5.Irx3
ENSMUSG00000053613	4732444A12Rik	antisense	Tbx5.Irx3
ENSMUSG00000025871	4833439L19Rik	protein_coding	Tbx5.Irx3
ENSMUSG00000089968	4921518J05Rik	antisense	Tbx5.Nkx2.5….Tbx5.Irx3
ENSMUSG00000079177	4930417G10Rik	protein_coding	Nkx2.5.Tbx5.Irx3
ENSMUSG00000049507	4930429B21Rik	protein_coding	Tbx5.Nkx2.5….Tbx5.Irx3
ENSMUSG00000074248	4930432M17Rik	protein_coding	Nkx2.5.Tbx5.Irx3
ENSMUSG00000089879	4930448H16Rik	antisense	Tbx5.Nkx2.5….Tbx5.Irx3
ENSMUSG00000085761	4930455G09Rik	antisense	Tbx5.Irx3
ENSMUSG00000086938	4930481A15Rik	protein_coding	Tbx5.Nkx2.5….Tbx5.Irx3
ENSMUSG00000085740	4930505K14Rik	lincRNA	Tbx5.Irx3
ENSMUSG00000097602	4930519P11RIK	protein_coding	Nkx2.5.Tbx5.Irx3
ENSMUSG00000060491	4930522H14Rik	protein_coding	Nkx2.5.Tbx5.Irx3
ENSMUSG00000035364	4930524J08Rik	protein_coding	Nkx2.5….Tbx5.Irx3
ENSMUSG00000048905	4930539E08Rik	protein_coding	Tbx5.Irx3
ENSMUSG00000085735	4930550G17Rik	antisense	Tbx5.Irx3
ENSMUSG00000086396	4930555B11Rik	lincRNA	Tbx5.Irx3
ENSMUSG00000085676	4930555O08Rik	lincRNA	Tbx5.Irx3
ENSMUSG00000085664	4930556N08Rik	lincRNA	Nkx2.5….Tbx5.Irx3
ENSMUSG00000051788	4930564D02Rik	protein_coding	Nkx2.5.Tbx5.Irx3
ENSMUSG00000086113	4930596I21Rik	sense_intronic	Nkx2.5.Tbx5.Irx3
ENSMUSG00000084995	4930596M17Rik	antisense	Tbx5.Irx3
ENSMUSG00000053442	4930597O21Rik	protein_coding	Nkx2.5.Tbx5.Irx3
ENSMUSG00000013353	4931406B18Rik	protein_coding	Tbx5.Irx3
ENSMUSG00000038199	4931409K22Rik	protein_coding	Tbx5.Nkx2.5….Tbx5.Irx3
ENSMUSG00000085088	4931413K12Rik	lincRNA	Tbx5.Nkx2.5….Tbx5.Irx3
ENSMUSG00000033963	4931417G12Rik	protein_coding	Nkx2.5….Tbx5.Irx3
ENSMUSG00000056617	4931429L15Rik	protein_coding	Tbx5.Irx3
ENSMUSG00000048038	4932418E24Rik	protein_coding	Tbx5.Nkx2.5….Tbx5.Irx3
ENSMUSG00000090336	4932443I19Rik	protein_coding	Tbx5.Irx3
ENSMUSG00000086796	4932702P03Rik	antisense	Tbx5.Irx3
ENSMUSG00000050930	4933403G14Rik	protein_coding	Nkx2.5.Tbx5.Irx3
ENSMUSG00000029586	4933411G11Rik	protein_coding	Tbx5.Irx3
ENSMUSG00000085037	4933421O10Rik	lincRNA	Tbx5.Nkx2.5….Tbx5.Irx3
ENSMUSG00000036770	4933433C11Rik	protein_coding	Nkx2.5.Tbx5.Irx3
ENSMUSG00000086978	4933435F18Rik	lincRNA	Tbx5.Irx3
ENSMUSG00000034959	5031414D18Rik	protein_coding	Nkx2.5….Tbx5.Irx3
ENSMUSG00000036046	5031439G07Rik	protein_coding	Tbx5.Nkx2.5….Tbx5.Irx3
ENSMUSG00000040412	5330417C22Rik	protein_coding	Tbx5.Irx3
ENSMUSG00000087443	5530401N12Rik	antisense	Nkx2.5….Tbx5.Irx3
ENSMUSG00000091370	5730435O14Rik	processed_transcript	Nkx2.5….Tbx5.Irx3
ENSMUSG00000028331	5830415F09Rik	protein_coding	Tbx5.Irx3
ENSMUSG00000086236	5830418P13Rik	lincRNA	Tbx5.Nkx2.5….Tbx5.Irx3
ENSMUSG00000022195	6030458C11Rik	protein_coding	Tbx5.Nkx2.5….Tbx5.Irx3
ENSMUSG00000031824	6430548M08Rik	protein_coding	Tbx5.Nkx2.5….Tbx5.Irx3
ENSMUSG00000074646	6430550D23Rik	protein_coding	Tbx5.Irx3
ENSMUSG00000037977	6430571L13Rik	protein_coding	Tbx5.Nkx2.5….Tbx5.Irx3
ENSMUSG00000052979	6530403G13Rik	protein_coding	Tbx5.Irx3
ENSMUSG00000084942	7330404K18Rik	antisense	Nkx2.5.Tbx5.Irx3
ENSMUSG00000048489	8430408G22Rik	protein_coding	Nkx2.5….Tbx5.Irx3
ENSMUSG00000030207	8430419L09Rik	protein_coding	Tbx5.Irx3
ENSMUSG00000097386	9130213A22Rik	protein_coding	Tbx5.Nkx2.5….Tbx5.Irx3
ENSMUSG00000090191	9230105E05Rik	antisense	Nkx2.5.Tbx5.Irx3
ENSMUSG00000087624	9230111E07Rik	lincRNA	Tbx5.Nkx2.5….Tbx5.Irx3
ENSMUSG00000044794	9330133O14Rik	processed_pseudogene	Nkx2.5.Tbx5.Irx3
ENSMUSG00000086448	9330162012Rik	lincRNA	Tbx5.Irx3
ENSMUSG00000039133	9330171B17Rik	protein_coding	Tbx5.Nkx2.5….Tbx5.Irx3
ENSMUSG00000086554	9530034E10Rik	antisense	Nkx2.5.Tbx5.Irx3
ENSMUSG00000059027	9630013D21Rik	lincRNA	Nkx2.5….Tbx5.Irx3
ENSMUSG00000055485	9830001H06Rik	protein_coding	Tbx5.Nkx2.5….Tbx5.Irx3
ENSMUSG00000044730	9930104L06Rik	lincRNA	Tbx5.Nkx2.5….Tbx5.Irx3
ENSMUSG00000038884	A230050P20Rik	protein_coding	Nkx2.5….Tbx5.Irx3
ENSMUSG00000020887	A230052G05Rik	protein_coding	Tbx5.Nkx2.5….Tbx5.Irx3
ENSMUSG00000028794	A3galt2	protein_coding	Tbx5.Nkx2.5….Tbx5.Irx3
ENSMUSG00000048665	A430010J10Rik	processed_pseudogene	Tbx5.Nkx2.5….Tbx5.Irx3
ENSMUSG00000090564	A430057M04Rik	processed_transcript	Nkx2.5.Tbx5.Irx3
ENSMUSG00000045838	A430105I19Rik	protein_coding	Tbx5.Nkx2.5….Tbx5.Irx3
ENSMUSG00000086851	A430108G06Rik	lincRNA	Tbx5.Irx3
ENSMUSG00000093578	A430110C17Rik	lincRNA	Nkx2.5.Tbx5.Irx3
ENSMUSG00000006462	A530013C23Rik	lincRNA	Tbx5.Irx3
ENSMUSG00000055446	A630091E08Rik	protein_coding	Tbx5.Nkx2.5….Tbx5.Irx3
ENSMUSG00000090551	A730015C16Rik	protein_coding	Nkx2.5.Tbx5.Irx3
ENSMUSG00000044522	A730020M07Rik	protein_coding	Nkx2.5.Tbx5.Irx3
ENSMUSG00000085649	A730032A03Rik	antisense	Tbx5.Nkx2.5….Tbx5.Irx3
ENSMUSG00000086552	A730090H04Rik	antisense	Tbx5.Irx3
ENSMUSG00000059555	A830007P12Rik	protein_coding	Nkx2.5.Tbx5.Irx3
ENSMUSG00000050545	A830093I24Rik	protein_coding	Nkx2.5.Tbx5.Irx3
ENSMUSG00000054057	A930004D18Rik	protein_coding	Tbx5.Irx3
ENSMUSG00000063109	A930013B10Rik	lincRNA	Tbx5.Nkx2.5….Tbx5.Irx3
ENSMUSG00000085819	A930028C08Rik	antisense	Tbx5.Nkx2.5….Tbx5.Irx3
ENSMUSG00000084895	AA672651	antisense	Nkx2.5….Tbx5.Irx3
ENSMUSG00000031792	AA960436	protein_coding	Tbx5.Nkx2.5….Tbx5.Irx3
ENSMUSG00000037257	Aagab	protein_coding	Tbx5.Irx3
ENSMUSG00000006299	Aamp	protein_coding	Tbx5.Nkx2.5….Tbx5.Irx3
ENSMUSG00000097239	AARSD1	protein_coding	Tbx5.Irx3
ENSMUSG00000055923	Aasdh	protein_coding	Nkx2.5.Tbx5.Irx3
ENSMUSG00000057880	Abat	protein_coding	Tbx5.Irx3….Nkx2.5.Irx3
ENSMUSG00000026944	Abca2	protein_coding	Tbx5.Irx3
ENSMUSG00000028125	Abca4	protein_coding	Tbx5.Nkx2.5….Tbx5.Irx3
ENSMUSG00000028973	Abcb8	protein_coding	Nkx2.5.Tbx5.Irx3
ENSMUSG00000029408	Abcb9	protein_coding	Tbx5.Nkx2.5….Tbx5.Irx3
ENSMUSG00000022822	Abcc5	protein_coding	Nkx2.5….Tbx5.Irx3
ENSMUSG00000028953	Abcf2	protein_coding	Tbx5.Nkx2.5….Tbx5.Irx3
ENSMUSG00000006638	Abhd1	lincRNA	Tbx5.Nkx2.5….Tbx5.Irx3
ENSMUSG00000033157	Abhd10	protein_coding	Tbx5.Nkx2.5….Tbx5.Irx3
ENSMUSG00000040532	Abhd11	protein_coding	Nkx2.5….Tbx5.Irx3
ENSMUSG00000007950	Abhd8	protein_coding	Tbx5.Irx3
ENSMUSG00000030083	Abtb1	protein_coding	Tbx5.Irx3
ENSMUSG00000080473	AC024607.1	miRNA	Tbx5.Irx3….Nkx2.5.Irx3
ENSMUSG00000097137	AC079276.1	lincRNA	Tbx5.Nkx2.5….Tbx5.Irx3
ENSMUSG00000077939	AC084389.1	miRNA	Tbx5.Nkx2.5….Tbx5.Irx3
ENSMUSG00000080447	AC087898.1	miRNA	Tbx5.Irx3
ENSMUSG00000097542	AC098877.1	lincRNA	Tbx5.Nkx2.5….Tbx5.Irx3
ENSMUSG00000097650	AC101875.1	lincRNA	Nkx2.5….Tbx5.Irx3
ENSMUSG00000097832	AC101875.2	lincRNA	Nkx2.5….Tbx5.Irx3
ENSMUSG00000096792	AC102388.1	protein_coding	Nkx2.5….Tbx5.Irx3
ENSMUSG00000097170	AC102524.1	lincRNA	Tbx5.Nkx2.5….Tbx5.Irx3
ENSMUSG00000097885	AC102860.1	lincRNA	Tbx5.Nkx2.5….Tbx5.Irx3
ENSMUSG00000096637	AC105958.1	miRNA	Nkx2.5….Tbx5.Irx3
ENSMUSG00000097233	AC109138.2	lincRNA	Tbx5.Nkx2.5….Tbx5.Irx3
ENSMUSG00000088742	AC109196.1	miRNA	Nkx2.5….Tbx5.Irx3
ENSMUSG00000093177	AC110195.1	miRNA	Tbx5.Nkx2.5….Tbx5.Irx3
ENSMUSG00000097163	AC110234.1	lincRNA	Nkx2.5….Tbx5.Irx3
ENSMUSG00000097441	AC110520.1	lincRNA	Tbx5.Irx3
ENSMUSG00000097339	AC111080.1	lincRNA	Nkx2.5….Tbx5.Irx3
ENSMUSG00000096361	AC112683.1	protein_coding	Nkx2.5….Tbx5.Irx3
ENSMUSG00000097632	AC112962.1	lincRNA	Nkx2.5….Tbx5.Irx3
ENSMUSG00000092978	AC113178.1	miRNA	Tbx5.Irx3
ENSMUSG00000093124	AC114917.1	miRNA	Nkx2.5.Tbx5.Irx3
ENSMUSG00000076039	AC115005.1	miRNA	Nkx2.5.Tbx5.Irx3
ENSMUSG00000093098	AC115697.1	miRNA	Tbx5.Irx3
ENSMUSG00000097124	AC115727.1	lincRNA	Tbx5.Nkx2.5….Tbx5.Irx3
ENSMUSG00000097888	AC115928.1	lincRNA	Nkx2.5….Tbx5.Irx3
ENSMUSG00000097474	AC116511.1	lincRNA	Nkx2.5.Tbx5.Irx3
ENSMUSG00000097390	AC116739.1	lincRNA	Tbx5.Nkx2.5….Tbx5.Irx3
ENSMUSG00000094676	AC118232.1	processed_pseudogene	Tbx5.Irx3
ENSMUSG00000092968	AC118255.1	miRNA	Nkx2.5.Tbx5.Irx3
ENSMUSG00000097060	AC118255.2	lincRNA	Nkx2.5.Tbx5.Irx3
ENSMUSG00000097268	AC119189.1	lincRNA	Tbx5.Nkx2.5….Tbx5.Irx3
ENSMUSG00000097216	AC119206.1	lincRNA	Tbx5.Nkx2.5….Tbx5.Irx3
ENSMUSG00000092890	AC120002.1	miRNA	Tbx5.Nkx2.5….Tbx5.Irx3
ENSMUSG00000097584	AC121099.1	lincRNA	Nkx2.5.Tbx5.Irx3
ENSMUSG00000093357	AC121874.1	miRNA	Nkx2.5….Tbx5.Irx3
ENSMUSG00000097403	AC122127.1	lincRNA	Nkx2.5.Tbx5.Irx3
ENSMUSG00000097603	AC122296.2	lincRNA	Tbx5.Nkx2.5….Tbx5.Irx3
ENSMUSG00000097191	AC122546.1	lincRNA	Nkx2.5.Tbx5.Irx3
ENSMUSG00000097093	AC123724.1	lincRNA	Tbx5.Irx3
ENSMUSG00000092983	AC123853.1	miRNA	Tbx5.Nkx2.5….Tbx5.Irx3
ENSMUSG00000097540	AC124108.1	lincRNA	Nkx2.5….Tbx5.Irx3
ENSMUSG00000097323	AC124453.1	lincRNA	Tbx5.Nkx2.5….Tbx5.Irx3
ENSMUSG00000096112	AC124681.1	miRNA	Nkx2.5….Tbx5.Irx3
ENSMUSG00000077892	AC124987.1	miRNA	Tbx5.Irx3….Nkx2.5.Irx3
ENSMUSG00000097160	AC126262.1	lincRNA	Tbx5.Nkx2.5….Tbx5.Irx3
ENSMUSG00000096992	AC127433.1	lincRNA	Nkx2.5….Tbx5.Irx3
ENSMUSG00000097381	AC127580.1	lincRNA	Nkx2.5….Tbx5.Irx3
ENSMUSG00000094257	AC128663.1	processed_pseudogene	Tbx5.Irx3
ENSMUSG00000097590	AC129021.3	lincRNA	Tbx5.Nkx2.5….Tbx5.Irx3
ENSMUSG00000095690	AC129188.1	processed_pseudogene	Tbx5.Nkx2.5….Tbx5.Irx3
ENSMUSG00000095035	AC129309.1	miRNA	Tbx5.Nkx2.5….Tbx5.Irx3
ENSMUSG00000097828	AC132347.1	lincRNA	Nkx2.5.Tbx5.Irx3
ENSMUSG00000093171	AC132452.1	miRNA	Tbx5.Nkx2.5….Tbx5.Irx3
ENSMUSG00000092864	AC133502.1	miRNA	Tbx5.Irx3
ENSMUSG00000097502	AC134869.1	lincRNA	Nkx2.5….Tbx5.Irx3
ENSMUSG00000095989	AC134897.1	miRNA	Nkx2.5….Tbx5.Irx3
ENSMUSG00000097582	AC136976.2	lincRNA	Nkx2.5….Tbx5.Irx3
ENSMUSG00000092911	AC137107.1	miRNA	Nkx2.5….Tbx5.Irx3
ENSMUSG00000097662	AC137902.1	lincRNA	Tbx5.Irx3
ENSMUSG00000097845	AC138229.1	protein_coding	Nkx2.5.Tbx5.Irx3
ENSMUSG00000097902	AC138303.1	lincRNA	Nkx2.5….Tbx5.Irx3
ENSMUSG00000093021	AC138604.1	miRNA	Tbx5.Irx3….Nkx2.5.Irx3
ENSMUSG00000097827	AC139571.1	lincRNA	Tbx5.Irx3
ENSMUSG00000097755	AC145591.1	lincRNA	Nkx2.5.Tbx5.Irx3
ENSMUSG00000097203	AC147048.1	lincRNA	Tbx5.Nkx2.5….Tbx5.Irx3
ENSMUSG00000097817	AC149067.1	lincRNA	Nkx2.5….Tbx5.Irx3
ENSMUSG00000088699	AC152987.1	miRNA	Tbx5.Nkx2.5….Tbx5.Irx3
ENSMUSG00000092760	AC153910.1	miRNA	Tbx5.Irx3
ENSMUSG00000076424	AC154309.1	miRNA	Nkx2.5….Tbx5.Irx3
ENSMUSG00000077096	AC154375.1	miRNA	Nkx2.5….Tbx5.Irx3
ENSMUSG00000077839	AC154473.1	miRNA	Tbx5.Irx3
ENSMUSG00000080454	AC155262.1	miRNA	Tbx5.Irx3
ENSMUSG00000092897	AC156551.1	miRNA	Nkx2.5….Tbx5.Irx3
ENSMUSG00000077852	AC157101.1	miRNA	Tbx5.Nkx2.5….Tbx5.Irx3
ENSMUSG00000080562	AC157561.1	miRNA	Tbx5.Nkx2.5….Tbx5.Irx3
ENSMUSG00000097587	AC157610.1	lincRNA	Tbx5.Nkx2.5….Tbx5.Irx3
ENSMUSG00000097601	AC157650.1	lincRNA	Tbx5.Nkx2.5….Tbx5.Irx3
ENSMUSG00000097793	AC159256.1	lincRNA	Nkx2.5….Tbx5.Irx3
ENSMUSG00000093310	AC159324.1	miRNA	Tbx5.Nkx2.5….Tbx5.Irx3
ENSMUSG00000094674	AC160109.1	miRNA	Tbx5.Irx3
ENSMUSG00000097932	AC160109.2	lincRNA	Tbx5.Irx3
ENSMUSG00000097476	AC160929.1	lincRNA	Nkx2.5….Tbx5.Irx3
ENSMUSG00000097155	AC161371.1	lincRNA	Tbx5.Nkx2.5….Tbx5.Irx3
ENSMUSG00000097003	AC162693.1	lincRNA	Nkx2.5.Tbx5.Irx3
ENSMUSG00000097717	AC163038.2	lincRNA	Tbx5.Irx3
ENSMUSG00000097637	AC163617.1	lincRNA	Nkx2.5.Tbx5.Irx3
ENSMUSG00000096981	AC163623.1	lincRNA	Tbx5.Nkx2.5….Tbx5.Irx3
ENSMUSG00000097125	AC163629.2	lincRNA	Tbx5.Nkx2.5….Tbx5.Irx3
ENSMUSG00000097439	AC163637.1	lincRNA	Tbx5.Nkx2.5….Tbx5.Irx3
ENSMUSG00000088354	AC164075.1	miRNA	Nkx2.5.Tbx5.Irx3
ENSMUSG00000093897	AC164093.1	miRNA	Tbx5.Nkx2.5….Tbx5.Irx3
ENSMUSG00000097463	AC164105.1	lincRNA	Tbx5.Irx3
ENSMUSG00000096425	AC164546.1	miRNA	Nkx2.5.Tbx5.Irx3
ENSMUSG00000097079	AC164564.1	lincRNA	Tbx5.Irx3
ENSMUSG00000093495	AC164703.1	miRNA	Nkx2.5.Tbx5.Irx3
ENSMUSG00000097875	AC164883.1	lincRNA	Nkx2.5.Tbx5.Irx3
ENSMUSG00000097727	AC165259.1	lincRNA	Tbx5.Nkx2.5….Tbx5.Irx3
ENSMUSG00000094041	AC166252.1	miRNA	Tbx5.Irx3
ENSMUSG00000094807	AC166252.2	miRNA	Tbx5.Irx3
ENSMUSG00000078062	AC167132.1	miRNA	Tbx5.Nkx2.5….Tbx5.Irx3
ENSMUSG00000095762	AC167359.1	protein_coding	Tbx5.Nkx2.5….Tbx5.Irx3
ENSMUSG00000097257	AC167537.1	lincRNA	Tbx5.Nkx2.5….Tbx5.Irx3
ENSMUSG00000097469	AC171206.1	lincRNA	Nkx2.5….Tbx5.Irx3
ENSMUSG00000097089	AC175315.1	lincRNA	Nkx2.5….Tbx5.Irx3
ENSMUSG00000036880	Acaa2	protein_coding	Nkx2.5….Tbx5.Irx3
ENSMUSG00000029456	Acad10	protein_coding	Tbx5.Nkx2.5….Tbx5.Irx3
ENSMUSG00000042647	Acad12	protein_coding	Tbx5.Nkx2.5….Tbx5.Irx3
ENSMUSG00000030607	Acan	protein_coding	Tbx5.Irx3
ENSMUSG00000001588	Acap1	protein_coding	Tbx5.Nkx2.5….Tbx5.Irx3
ENSMUSG00000029033	Acap3	protein_coding	Tbx5.Irx3
ENSMUSG00000033701	Acbd6	protein_coding	Nkx2.5.Tbx5.Irx3
ENSMUSG00000038276	Accn3	protein_coding	Nkx2.5.Tbx5.Irx3
ENSMUSG00000040272	Accs	protein_coding	Tbx5.Irx3
ENSMUSG00000030760	Acer3	protein_coding	Tbx5.Irx3
ENSMUSG00000023328	Ache	protein_coding	Tbx5.Nkx2.5….Tbx5.Irx3
ENSMUSG00000001348	Acp5	protein_coding	Tbx5.Nkx2.5….Tbx5.Irx3
ENSMUSG00000024207	Acsbg2	protein_coding	Tbx5.Irx3
ENSMUSG00000015016	Acsf3	protein_coding	Tbx5.Nkx2.5….Tbx5.Irx3
ENSMUSG00000018796	Acsl1	protein_coding	Nkx2.5….Tbx5.Irx3
ENSMUSG00000031972	Acta1	protein_coding	Tbx5.Nkx2.5….Tbx5.Irx3
ENSMUSG00000035783	Acta2	protein_coding	Nkx2.5.Tbx5.Irx3
ENSMUSG00000062825	Actg1	protein_coding	Tbx5.Nkx2.5….Tbx5.Irx3
ENSMUSG00000074978	Actg-ps1	processed_pseudogene	Nkx2.5….Tbx5.Irx3
ENSMUSG00000078129	Actl10	protein_coding	Nkx2.5.Tbx5.Irx3
ENSMUSG00000029712	Actl6b	protein_coding	Tbx5.Nkx2.5….Tbx5.Irx3
ENSMUSG00000054808	Actn4	protein_coding	Nkx2.5.Tbx5.Irx3
ENSMUSG00000037351	Actr1b	protein_coding	Tbx5.Nkx2.5….Tbx5.Irx3
ENSMUSG00000024866	Acy3	protein_coding	Tbx5.Irx3
ENSMUSG00000027259	Adal	protein_coding	Nkx2.5.Tbx5.Irx3
ENSMUSG00000031555	Adam9	protein_coding	Nkx2.5.Tbx5.Irx3
ENSMUSG00000059901	Adamts14	protein_coding	Tbx5.Irx3
ENSMUSG00000036545	Adamts2	protein_coding	Tbx5.Irx3
ENSMUSG00000036040	Adamtsl2	protein_coding	Nkx2.5….Tbx5.Irx3
ENSMUSG00000028789	Adc	protein_coding	Nkx2.5.Tbx5.Irx3
ENSMUSG00000022550	Adck5	protein_coding	Tbx5.Nkx2.5….Tbx5.Irx3
ENSMUSG00000020654	Adcy3	protein_coding	Nkx2.5….Tbx5.Irx3
ENSMUSG00000039197	Adk	protein_coding	Nkx2.5….Tbx5.Irx3
ENSMUSG00000031489	Adrb3	protein_coding	Nkx2.5….Tbx5.Irx3
ENSMUSG00000049659	Aftph	protein_coding	Tbx5.Irx3
ENSMUSG00000029165	Agbl5	protein_coding	Tbx5.Nkx2.5….Tbx5.Irx3
ENSMUSG00000015452	Ager	protein_coding	Tbx5.Nkx2.5….Tbx5.Irx3
ENSMUSG00000034254	Agpat1	protein_coding	Tbx5.Nkx2.5….Tbx5.Irx3
ENSMUSG00000031467	Agpat5	protein_coding	Tbx5.Irx3….Nkx2.5.Irx3
ENSMUSG00000026272	Agxt	protein_coding	Nkx2.5….Tbx5.Irx3
ENSMUSG00000050812	AI314180	protein_coding	Nkx2.5….Tbx5.Irx3
ENSMUSG00000074987	AI314831	antisense	Tbx5.Irx3
ENSMUSG00000062753	AI413582	protein_coding	Tbx5.Nkx2.5….Tbx5.Irx3
ENSMUSG00000019737	AI428936	protein_coding	Tbx5.Nkx2.5….Tbx5.Irx3
ENSMUSG00000046312	AI464131	protein_coding	Tbx5.Nkx2.5….Tbx5.Irx3
ENSMUSG00000034382	AI661453	protein_coding	Nkx2.5….Tbx5.Irx3
ENSMUSG00000047423	AI837181	protein_coding	Tbx5.Nkx2.5….Tbx5.Irx3
ENSMUSG00000019806	Aig1	protein_coding	Nkx2.5….Tbx5.Irx3
ENSMUSG00000024847	Aip	protein_coding	Tbx5.Nkx2.5….Tbx5.Irx3
ENSMUSG00000000731	Aire	protein_coding	Tbx5.Nkx2.5….Tbx5.Irx3
ENSMUSG00000028792	Ak2	protein_coding	Nkx2.5.Tbx5.Irx3
ENSMUSG00000021057	Akap5	protein_coding	Tbx5.Nkx2.5….Tbx5.Irx3
ENSMUSG00000061603	Akap6	protein_coding	Tbx5.Irx3
ENSMUSG00000039166	Akap7	protein_coding	Nkx2.5.Tbx5.Irx3
ENSMUSG00000049565	Aknad1	protein_coding	Nkx2.5….Tbx5.Irx3
ENSMUSG00000011096	Akt1s1	protein_coding	Tbx5.Nkx2.5….Tbx5.Irx3
ENSMUSG00000093004	AL596123.1	miRNA	Tbx5.Nkx2.5….Tbx5.Irx3
ENSMUSG00000078015	AL603708.1	miRNA	Tbx5.Irx3
ENSMUSG00000076323	AL603804.1	miRNA	Tbx5.Nkx2.5….Tbx5.Irx3
ENSMUSG00000097289	AL607127.1	lincRNA	Tbx5.Irx3
ENSMUSG00000097158	AL627104.1	lincRNA	Nkx2.5….Tbx5.Irx3
ENSMUSG00000097088	AL627184.1	lincRNA	Nkx2.5.Tbx5.Irx3
ENSMUSG00000094091	AL645846.1	protein_coding	Tbx5.Nkx2.5….Tbx5.Irx3
ENSMUSG00000093244	AL645963.1	miRNA	Nkx2.5….Tbx5.Irx3
ENSMUSG00000097294	AL662835.2	lincRNA	Tbx5.Nkx2.5….Tbx5.Irx3
ENSMUSG00000097062	AL663030.1	lincRNA	Tbx5.Irx3
ENSMUSG00000093264	AL669855.1	miRNA	Tbx5.Nkx2.5….Tbx5.Irx3
ENSMUSG00000092889	AL669944.1	miRNA	Nkx2.5….Tbx5.Irx3
ENSMUSG00000092812	AL669982.1	miRNA	Tbx5.Irx3
ENSMUSG00000093180	AL670285.1	miRNA	Nkx2.5….Tbx5.Irx3
ENSMUSG00000080516	AL672234.1	miRNA	Tbx5.Nkx2.5….Tbx5.Irx3
ENSMUSG00000077990	AL672259.1	miRNA	Tbx5.Nkx2.5….Tbx5.Irx3
ENSMUSG00000092718	AL683823.1	miRNA	Tbx5.Irx3
ENSMUSG00000093572	AL713994.1	miRNA	Tbx5.Nkx2.5….Tbx5.Irx3
ENSMUSG00000097410	AL731670.1	lincRNA	Nkx2.5….Tbx5.Irx3
ENSMUSG00000093306	AL731857.1	miRNA	Tbx5.Nkx2.5….Tbx5.Irx3
ENSMUSG00000097731	AL807833.1	lincRNA	Tbx5.Irx3….Nkx2.5.Irx3
ENSMUSG00000092833	AL808119.1	miRNA	Tbx5.Nkx2.5….Tbx5.Irx3
ENSMUSG00000092851	AL844840.1	miRNA	Tbx5.Irx3
ENSMUSG00000097722	AL845162.1	lincRNA	Tbx5.Nkx2.5….Tbx5.Irx3
ENSMUSG00000080547	AL928581.1	miRNA	Nkx2.5….Tbx5.Irx3
ENSMUSG00000097235	AL928963.1	lincRNA	Nkx2.5….Tbx5.Irx3
ENSMUSG00000093071	AL954710.1	miRNA	Tbx5.Irx3
ENSMUSG00000095878	AL954710.2	miRNA	Tbx5.Irx3
ENSMUSG00000007833	Aldh16a1	protein_coding	Tbx5.Irx3
ENSMUSG00000029455	Aldh2	protein_coding	Tbx5.Nkx2.5….Tbx5.Irx3
ENSMUSG00000024885	Aldh3b1	protein_coding	Tbx5.Irx3
ENSMUSG00000075296	Aldh3b2	protein_coding	Tbx5.Irx3
ENSMUSG00000035936	Aldh5a1	protein_coding	Tbx5.Irx3
ENSMUSG00000039887	Alg14	protein_coding	Nkx2.5….Tbx5.Irx3
ENSMUSG00000039740	Alg2	protein_coding	Tbx5.Irx3….Nkx2.5.Irx3
ENSMUSG00000042831	Alkbh6	protein_coding	Tbx5.Nkx2.5….Tbx5.Irx3
ENSMUSG00000032807	Alox12b	protein_coding	Tbx5.Nkx2.5….Tbx5.Irx3
ENSMUSG00000060063	Alox5ap	protein_coding	Nkx2.5.Tbx5.Irx3
ENSMUSG00000020891	Alox8	protein_coding	Nkx2.5….Tbx5.Irx3
ENSMUSG00000020892	Aloxe3	protein_coding	Tbx5.Nkx2.5….Tbx5.Irx3
ENSMUSG00000038763	Alpk3	protein_coding	Tbx5.Nkx2.5….Tbx5.Irx3
ENSMUSG00000028766	Alpl	protein_coding	Tbx5.Irx3
ENSMUSG00000025134	Alyref	protein_coding	Tbx5.Irx3
ENSMUSG00000036820	Amdhd2	protein_coding	Nkx2.5.Tbx5.Irx3
ENSMUSG00000021278	Amn	protein_coding	Nkx2.5….Tbx5.Irx3
ENSMUSG00000050022	Amz1	protein_coding	Tbx5.Irx3
ENSMUSG00000025135	Anapc11	protein_coding	Tbx5.Irx3
ENSMUSG00000020107	Anapc16	protein_coding	Tbx5.Nkx2.5….Tbx5.Irx3
ENSMUSG00000026965	Anapc2	protein_coding	Nkx2.5.Tbx5.Irx3
ENSMUSG00000029466	Anapc7	protein_coding	Nkx2.5….Tbx5.Irx3
ENSMUSG00000038742	Angptl6	protein_coding	Nkx2.5….Tbx5.Irx3
ENSMUSG00000028989	Angptl7	protein_coding	Tbx5.Irx3
ENSMUSG00000031543	Ank1	protein_coding	Tbx5.Irx3
ENSMUSG00000066510	Ankdd1a	protein_coding	Tbx5.Irx3….Nkx2.5.Irx3
ENSMUSG00000046295	Ankle1	protein_coding	Tbx5.Irx3
ENSMUSG00000021661	Ankra2	protein_coding	Tbx5.Irx3
ENSMUSG00000050914	Ankrd37	protein_coding	Tbx5.Irx3
ENSMUSG00000044864	Ankrd50	protein_coding	Nkx2.5….Tbx5.Irx3
ENSMUSG00000037904	Ankrd9	protein_coding	Tbx5.Nkx2.5….Tbx5.Irx3
ENSMUSG00000024219	Anks1	protein_coding	Tbx5.Irx3
ENSMUSG00000034107	Ano7	protein_coding	Nkx2.5….Tbx5.Irx3
ENSMUSG00000034863	Ano8	protein_coding	Tbx5.Irx3
ENSMUSG00000054662	Ano9	protein_coding	Tbx5.Nkx2.5….Tbx5.Irx3
ENSMUSG00000039062	Anpep	protein_coding	Nkx2.5….Tbx5.Irx3
ENSMUSG00000003309	Ap1m2	protein_coding	Tbx5.Nkx2.5….Tbx5.Irx3
ENSMUSG00000054702	Ap1s3	protein_coding	Nkx2.5.Tbx5.Irx3
ENSMUSG00000002957	Ap2a2	protein_coding	Tbx5.Nkx2.5….Tbx5.Irx3
ENSMUSG00000020198	Ap3d1	protein_coding	Nkx2.5.Tbx5.Irx3
ENSMUSG00000021824	Ap3m1	protein_coding	Nkx2.5….Tbx5.Irx3
ENSMUSG00000031539	Ap3m2	protein_coding	Tbx5.Nkx2.5….Tbx5.Irx3
ENSMUSG00000020955	Ap4s1	protein_coding	Tbx5.Irx3
ENSMUSG00000019979	Apaf1	protein_coding	Nkx2.5.Tbx5.Irx3
ENSMUSG00000004931	Apba3	protein_coding	Tbx5.Nkx2.5….Tbx5.Irx3
ENSMUSG00000026786	Apbb1ip	protein_coding	Tbx5.Irx3
ENSMUSG00000029207	Apbb2	protein_coding	Tbx5.Irx3
ENSMUSG00000005871	Apc	protein_coding	Nkx2.5.Tbx5.Irx3
ENSMUSG00000033096	Apmap	protein_coding	Nkx2.5….Tbx5.Irx3
ENSMUSG00000028070	Apoa1bp	protein_coding	Tbx5.Irx3
ENSMUSG00000032080	Apoa4	protein_coding	Tbx5.Irx3
ENSMUSG00000032079	Apoa5	protein_coding	Tbx5.Irx3
ENSMUSG00000009585	Apobec3	protein_coding	Nkx2.5.Tbx5.Irx3
ENSMUSG00000032081	Apoc3	protein_coding	Tbx5.Irx3
ENSMUSG00000022548	Apod	protein_coding	Nkx2.5.Tbx5.Irx3
ENSMUSG00000000049	Apoh	protein_coding	Tbx5.Irx3
ENSMUSG00000090698	Apold1	protein_coding	Nkx2.5….Tbx5.Irx3
ENSMUSG00000020263	Appl2	protein_coding	Tbx5.Irx3
ENSMUSG00000038671	Arfrp1	protein_coding	Nkx2.5.Tbx5.Irx3
ENSMUSG00000041225	Arhgap12	protein_coding	Tbx5.Irx3
ENSMUSG00000034255	Arhgap27	protein_coding	Tbx5.Nkx2.5….Tbx5.Irx3
ENSMUSG00000033697	Arhgap39	protein_coding	Nkx2.5….Tbx5.Irx3
ENSMUSG00000033389	Arhgap44	protein_coding	Tbx5.Nkx2.5….Tbx5.Irx3
ENSMUSG00000025132	Arhgdia	protein_coding	Tbx5.Irx3
ENSMUSG00000040940	Arhgef1	protein_coding	Tbx5.Nkx2.5….Tbx5.Irx3
ENSMUSG00000071176	Arhgef10	protein_coding	Tbx5.Irx3
ENSMUSG00000040964	Arhgef10l	protein_coding	Tbx5.Irx3
ENSMUSG00000037509	Arhgef4	protein_coding	Tbx5.Nkx2.5….Tbx5.Irx3
ENSMUSG00000019564	Arid3a	protein_coding	Tbx5.Irx3
ENSMUSG00000025870	Arl10	protein_coding	Tbx5.Irx3
ENSMUSG00000022911	Arl13b	protein_coding	Nkx2.5….Tbx5.Irx3
ENSMUSG00000038352	Arl5c	protein_coding	Tbx5.Nkx2.5….Tbx5.Irx3
ENSMUSG00000022722	Arl6	protein_coding	Tbx5.Irx3
ENSMUSG00000030654	Arl6ip1	protein_coding	Nkx2.5….Tbx5.Irx3
ENSMUSG00000026426	Arl8a	protein_coding	Tbx5.Nkx2.5….Tbx5.Irx3
ENSMUSG00000030105	Arl8b	protein_coding	Nkx2.5….Tbx5.Irx3
ENSMUSG00000057219	Armc7	protein_coding	Tbx5.Irx3
ENSMUSG00000029465	Arpc3	protein_coding	Nkx2.5….Tbx5.Irx3
ENSMUSG00000034842	Art3	protein_coding	Tbx5.Nkx2.5….Tbx5.Irx3
ENSMUSG00000038204	Asb10	protein_coding	Tbx5.Nkx2.5….Tbx5.Irx3
ENSMUSG00000044475	Ascc1	protein_coding	Tbx5.Nkx2.5….Tbx5.Irx3
ENSMUSG00000028053	Ash1l	protein_coding	Tbx5.Irx3
ENSMUSG00000031575	Ash2l	protein_coding	Tbx5.Irx3
ENSMUSG00000038704	Aspdh	protein_coding	Nkx2.5.Tbx5.Irx3
ENSMUSG00000024426	Atat1	protein_coding	Nkx2.5….Tbx5.Irx3
ENSMUSG00000034958	Atcay	protein_coding	Tbx5.Nkx2.5….Tbx5.Irx3
ENSMUSG00000038539	Atf5	protein_coding	Tbx5.Nkx2.5….Tbx5.Irx3
ENSMUSG00000026663	Atf6	protein_coding	Nkx2.5….Tbx5.Irx3
ENSMUSG00000026280	Atg4b	protein_coding	Tbx5.Nkx2.5….Tbx5.Irx3
ENSMUSG00000002820	Atg4d	protein_coding	Tbx5.Nkx2.5….Tbx5.Irx3
ENSMUSG00000030314	Atg7	protein_coding	Nkx2.5….Tbx5.Irx3
ENSMUSG00000038295	Atg9b	protein_coding	Nkx2.5.Tbx5.Irx3
ENSMUSG00000026192	Atic	protein_coding	Nkx2.5….Tbx5.Irx3
ENSMUSG00000034112	Atp2c2	protein_coding	Tbx5.Nkx2.5….Tbx5.Irx3
ENSMUSG00000025393	Atp5b	protein_coding	Tbx5.Nkx2.5….Tbx5.Irx3
ENSMUSG00000022956	Atp5o	protein_coding	Tbx5.Irx3
ENSMUSG00000038023	Atp6v0a2	protein_coding	Tbx5.Nkx2.5….Tbx5.Irx3
ENSMUSG00000024121	Atp6v0c	protein_coding	Nkx2.5.Tbx5.Irx3
ENSMUSG00000015575	Atp6v0e	protein_coding	Tbx5.Nkx2.5….Tbx5.Irx3
ENSMUSG00000053375	Atp6v1e2	protein_coding	Tbx5.Nkx2.5….Tbx5.Irx3
ENSMUSG00000042605	Atxn2	protein_coding	Nkx2.5.Tbx5.Irx3
ENSMUSG00000020564	Atxn7l1	protein_coding	Tbx5.Nkx2.5….Tbx5.Irx3
ENSMUSG00000028830	AU040320	protein_coding	Nkx2.5….Tbx5.Irx3
ENSMUSG00000078521	Aunip	protein_coding	Nkx2.5….Tbx5.Irx3
ENSMUSG00000065990	Aurkaip1	protein_coding	Tbx5.Irx3
ENSMUSG00000041935	AW549877	protein_coding	Tbx5.Irx3
ENSMUSG00000037458	Azin1	protein_coding	Nkx2.5….Tbx5.Irx3
ENSMUSG00000027165	B230118H07Rik	protein_coding	Tbx5.Irx3
ENSMUSG00000089706	B230216N24Rik	processed_transcript	Nkx2.5.Tbx5.Irx3
ENSMUSG00000097678	B230377A18RIK	protein_coding	Nkx2.5….Tbx5.Irx3
ENSMUSG00000097477	B430202K04RIK	protein_coding	Tbx5.Nkx2.5….Tbx5.Irx3
ENSMUSG00000085532	B430319H21Rik	lincRNA	Tbx5.Nkx2.5….Tbx5.Irx3
ENSMUSG00000085133	B930095G15Rik	sense_intronic	Nkx2.5….Tbx5.Irx3
ENSMUSG00000022296	Baalc	protein_coding	Nkx2.5.Tbx5.Irx3
ENSMUSG00000000148	Baat1	protein_coding	Tbx5.Irx3
ENSMUSG00000031820	Babam1	protein_coding	Tbx5.Irx3
ENSMUSG00000037316	Bag4	protein_coding	Tbx5.Irx3
ENSMUSG00000039741	Bahcc1	protein_coding	Tbx5.Nkx2.5….Tbx5.Irx3
ENSMUSG00000025372	Baiap2	protein_coding	Nkx2.5….Tbx5.Irx3
ENSMUSG00000024844	Banf1	protein_coding	Tbx5.Nkx2.5….Tbx5.Irx3
ENSMUSG00000034266	Batf	protein_coding	Tbx5.Nkx2.5….Tbx5.Irx3
ENSMUSG00000026630	Batf3	protein_coding	Nkx2.5.Tbx5.Irx3
ENSMUSG00000040054	Baz2a	protein_coding	Tbx5.Nkx2.5….Tbx5.Irx3
ENSMUSG00000084938	BB557941	lincRNA	Tbx5.Irx3
ENSMUSG00000031755	Bbs2	protein_coding	Nkx2.5.Tbx5.Irx3
ENSMUSG00000063145	Bbs5	protein_coding	Tbx5.Irx3
ENSMUSG00000035835	BC005764	protein_coding	Tbx5.Nkx2.5….Tbx5.Irx3
ENSMUSG00000031853	BC021891	protein_coding	Tbx5.Nkx2.5….Tbx5.Irx3
ENSMUSG00000044361	BC024139	protein_coding	Tbx5.Nkx2.5….Tbx5.Irx3
ENSMUSG00000038827	BC026590	protein_coding	Nkx2.5….Tbx5.Irx3
ENSMUSG00000044375	BC027072	protein_coding	Tbx5.Nkx2.5….Tbx5.Irx3
ENSMUSG00000085185	BC028777	lincRNA	Nkx2.5.Tbx5.Irx3
ENSMUSG00000047617	BC029214	protein_coding	Nkx2.5.Tbx5.Irx3
ENSMUSG00000033722	BC034090	protein_coding	Nkx2.5.Tbx5.Irx3
ENSMUSG00000087221	BC037032	lincRNA	Tbx5.Irx3
ENSMUSG00000040658	BC048355	protein_coding	Nkx2.5….Tbx5.Irx3
ENSMUSG00000050641	BC048562	protein_coding	Nkx2.5.Tbx5.Irx3
ENSMUSG00000074052	BC048644	antisense	Tbx5.Nkx2.5….Tbx5.Irx3
ENSMUSG00000021763	BC067074	protein_coding	Tbx5.Irx3
ENSMUSG00000051721	BC068281	protein_coding	Tbx5.Nkx2.5….Tbx5.Irx3
ENSMUSG00000076433	BC100451	protein_coding	Tbx5.Irx3
ENSMUSG00000004892	Bcan	protein_coding	Nkx2.5….Tbx5.Irx3
ENSMUSG00000037525	Bcdin3d	protein_coding	Tbx5.Nkx2.5….Tbx5.Irx3
ENSMUSG00000030802	Bckdk	protein_coding	Nkx2.5.Tbx5.Irx3
ENSMUSG00000030814	Bcl7c	protein_coding	Tbx5.Nkx2.5….Tbx5.Irx3
ENSMUSG00000063382	Bcl9l	protein_coding	Nkx2.5….Tbx5.Irx3
ENSMUSG00000031845	Bcmo1	protein_coding	Nkx2.5….Tbx5.Irx3
ENSMUSG00000028167	Bdh2	protein_coding	Nkx2.5….Tbx5.Irx3
ENSMUSG00000048186	Bend7	protein_coding	Tbx5.Irx3
ENSMUSG00000074483	Bglap	protein_coding	Nkx2.5….Tbx5.Irx3
ENSMUSG00000074486	Bglap2	protein_coding	Nkx2.5….Tbx5.Irx3
ENSMUSG00000074489	Bglap-rs1	protein_coding	Nkx2.5….Tbx5.Irx3
ENSMUSG00000014329	Bicc1	protein_coding	Nkx2.5.Tbx5.Irx3
ENSMUSG00000067787	Blcap	protein_coding	Tbx5.Nkx2.5….Tbx5.Irx3
ENSMUSG00000025201	Bloc1s2b	protein_coding	Nkx2.5.Tbx5.Irx3
ENSMUSG00000032726	Bmp8a	protein_coding	Nkx2.5….Tbx5.Irx3
ENSMUSG00000026278	Bok	protein_coding	Tbx5.Nkx2.5….Tbx5.Irx3
ENSMUSG00000047721	Bola2	protein_coding	Tbx5.Nkx2.5….Tbx5.Irx3
ENSMUSG00000029458	Brap	protein_coding	Tbx5.Nkx2.5….Tbx5.Irx3
ENSMUSG00000017146	Brca1	protein_coding	Tbx5.Irx3
ENSMUSG00000024335	Brd2	protein_coding	Tbx5.Nkx2.5….Tbx5.Irx3
ENSMUSG00000029279	Brdt	protein_coding	Tbx5.Nkx2.5….Tbx5.Irx3
ENSMUSG00000033940	Brk1	protein_coding	Nkx2.5….Tbx5.Irx3
ENSMUSG00000063952	Brpf3	protein_coding	Nkx2.5….Tbx5.Irx3
ENSMUSG00000023175	Bsg	protein_coding	Tbx5.Nkx2.5….Tbx5.Irx3
ENSMUSG00000046718	Bst2	protein_coding	Tbx5.Irx3
ENSMUSG00000040298	Btbd16	protein_coding	Tbx5.Irx3
ENSMUSG00000002803	Btbd6	protein_coding	Tbx5.Nkx2.5….Tbx5.Irx3
ENSMUSG00000021660	Btf3	protein_coding	Tbx5.Irx3
ENSMUSG00000028568	Btf3l4	protein_coding	Nkx2.5.Tbx5.Irx3
ENSMUSG00000020490	Btnl10	protein_coding	Tbx5.Irx3
ENSMUSG00000061728	Btnl7	pseudogene	Tbx5.Nkx2.5….Tbx5.Irx3
ENSMUSG00000032077	Bud13	protein_coding	Tbx5.Irx3
ENSMUSG00000085078	C030013C21Rik	sense_intronic	Tbx5.Nkx2.5….Tbx5.Irx3
ENSMUSG00000060380	C030014I23Rik	lincRNA	Nkx2.5….Tbx5.Irx3
ENSMUSG00000079537	C030048H21Rik	protein_coding	Tbx5.Irx3
ENSMUSG00000090340	C030048H21Rik	protein_coding	Tbx5.Irx3
ENSMUSG00000042507	C130039O16Rik	protein_coding	Tbx5.Nkx2.5….Tbx5.Irx3
ENSMUSG00000073429	C130040N14Rik	protein_coding	Tbx5.Nkx2.5….Tbx5.Irx3
ENSMUSG00000045532	C1ql1	protein_coding	Tbx5.Irx3
ENSMUSG00000017446	C1qtnf1	protein_coding	Tbx5.Irx3
ENSMUSG00000024371	C2	protein_coding	Tbx5.Nkx2.5….Tbx5.Irx3
ENSMUSG00000046858	C230030N03Rik	processed_pseudogene	Tbx5.Nkx2.5….Tbx5.Irx3
ENSMUSG00000045912	C2cd4c	protein_coding	Tbx5.Irx3
ENSMUSG00000039623	C330006K01Rik	protein_coding	Tbx5.Nkx2.5….Tbx5.Irx3
ENSMUSG00000056753	C330011M18Rik	protein_coding	Tbx5.Nkx2.5….Tbx5.Irx3
ENSMUSG00000015083	C8g	protein_coding	Nkx2.5.Tbx5.Irx3
ENSMUSG00000024842	Cabp4	protein_coding	Tbx5.Nkx2.5….Tbx5.Irx3
ENSMUSG00000015488	Cacfd1	protein_coding	Nkx2.5….Tbx5.Irx3
ENSMUSG00000024112	Cacna1h	protein_coding	Tbx5.Nkx2.5….Tbx5.Irx3
ENSMUSG00000020882	Cacnb1	protein_coding	Tbx5.Nkx2.5….Tbx5.Irx3
ENSMUSG00000017412	Cacnb4	protein_coding	Nkx2.5.Tbx5.Irx3
ENSMUSG00000003657	Calb2	protein_coding	Tbx5.Irx3
ENSMUSG00000003814	Calr	protein_coding	Tbx5.Irx3
ENSMUSG00000029471	Camkk2	protein_coding	Tbx5.Nkx2.5….Tbx5.Irx3
ENSMUSG00000025575	Cant1	protein_coding	Tbx5.Irx3
ENSMUSG00000054083	Capn12	protein_coding	Nkx2.5.Tbx5.Irx3
ENSMUSG00000001794	Capns1	protein_coding	Nkx2.5….Tbx5.Irx3
ENSMUSG00000090236	Car15	protein_coding	Tbx5.Nkx2.5….Tbx5.Irx3
ENSMUSG00000008393	Carhsp1	protein_coding	Nkx2.5.Tbx5.Irx3
ENSMUSG00000075289	Carns1	protein_coding	Tbx5.Nkx2.5….Tbx5.Irx3
ENSMUSG00000043541	Casc1	protein_coding	Nkx2.5.Tbx5.Irx3
ENSMUSG00000078676	Casc3	protein_coding	Tbx5.Nkx2.5….Tbx5.Irx3
ENSMUSG00000049676	Catsperg1	protein_coding	Tbx5.Nkx2.5….Tbx5.Irx3
ENSMUSG00000062694	Cav3	protein_coding	Tbx5.Nkx2.5….Tbx5.Irx3
ENSMUSG00000006362	Cbfa2t3	protein_coding	Tbx5.Nkx2.5….Tbx5.Irx3
ENSMUSG00000040380	Cbln3	protein_coding	Tbx5.Nkx2.5….Tbx5.Irx3
ENSMUSG00000051483	Cbr1	protein_coding	Tbx5.Irx3
ENSMUSG00000022947	Cbr3	protein_coding	Tbx5.Irx3
ENSMUSG00000018666	Cbx1	protein_coding	Tbx5.Irx3
ENSMUSG00000030714	Ccdc101	protein_coding	Tbx5.Nkx2.5….Tbx5.Irx3
ENSMUSG00000020930	Ccdc103	protein_coding	Tbx5.Irx3
ENSMUSG00000071104	Ccdc110	protein_coding	Nkx2.5….Tbx5.Irx3
ENSMUSG00000019659	Ccdc12	protein_coding	Tbx5.Nkx2.5….Tbx5.Irx3
ENSMUSG00000007721	Ccdc124	protein_coding	Tbx5.Nkx2.5….Tbx5.Irx3
ENSMUSG00000068114	Ccdc134	protein_coding	Tbx5.Nkx2.5….Tbx5.Irx3
ENSMUSG00000031786	Ccdc135	protein_coding	Tbx5.Irx3
ENSMUSG00000039632	Ccdc151	protein_coding	Tbx5.Irx3
ENSMUSG00000038292	Ccdc155	protein_coding	Nkx2.5….Tbx5.Irx3
ENSMUSG00000052407	Ccdc171	protein_coding	Nkx2.5….Tbx5.Irx3
ENSMUSG00000047220	Ccdc36	protein_coding	Nkx2.5.Tbx5.Irx3
ENSMUSG00000027676	Ccdc39	protein_coding	Tbx5.Irx3
ENSMUSG00000039963	Ccdc40	protein_coding	Tbx5.Irx3
ENSMUSG00000049305	Ccdc71	protein_coding	Nkx2.5.Tbx5.Irx3
ENSMUSG00000041117	Ccdc8	protein_coding	Nkx2.5.Tbx5.Irx3
ENSMUSG00000026339	Ccdc93	protein_coding	Tbx5.Irx3
ENSMUSG00000070464	Ccl26	protein_coding	Nkx2.5….Tbx5.Irx3
ENSMUSG00000000982	Ccl3	protein_coding	Tbx5.Irx3
ENSMUSG00000018930	Ccl4	protein_coding	Tbx5.Irx3
ENSMUSG00000018927	Ccl6	protein_coding	Tbx5.Irx3
ENSMUSG00000034165	Ccnd3	protein_coding	Tbx5.Irx3
ENSMUSG00000080708	Ccnd3-ps	pseudogene	Tbx5.Irx3….Nkx2.5.Irx3
ENSMUSG00000072082	Ccnf	protein_coding	Nkx2.5.Tbx5.Irx3
ENSMUSG00000021258	Ccnk	protein_coding	Tbx5.Nkx2.5….Tbx5.Irx3
ENSMUSG00000029068	Ccnl2	protein_coding	Tbx5.Irx3
ENSMUSG00000044052	Ccr10	protein_coding	Tbx5.Irx3
ENSMUSG00000020698	Cct6b	protein_coding	Tbx5.Nkx2.5….Tbx5.Irx3
ENSMUSG00000029617	Ccz1	protein_coding	Tbx5.Nkx2.5….Tbx5.Irx3
ENSMUSG00000019818	Cd164	protein_coding	Tbx5.Irx3
ENSMUSG00000030577	Cd22	protein_coding	Nkx2.5….Tbx5.Irx3
ENSMUSG00000017309	Cd300lg	protein_coding	Tbx5.Irx3
ENSMUSG00000030798	Cd37	protein_coding	Nkx2.5….Tbx5.Irx3
ENSMUSG00000000682	Cd52	protein_coding	Tbx5.Irx3
ENSMUSG00000003379	Cd79a	protein_coding	Tbx5.Nkx2.5….Tbx5.Irx3
ENSMUSG00000028755	Cda	protein_coding	Nkx2.5.Tbx5.Irx3
ENSMUSG00000044201	Cdc25c	protein_coding	Nkx2.5.Tbx5.Irx3
ENSMUSG00000020307	Cdc34	protein_coding	Tbx5.Nkx2.5….Tbx5.Irx3
ENSMUSG00000017499	Cdc6	protein_coding	Tbx5.Nkx2.5….Tbx5.Irx3
ENSMUSG00000028873	Cdca8	protein_coding	Tbx5.Nkx2.5….Tbx5.Irx3
ENSMUSG00000047636	Cdcp2	protein_coding	Tbx5.Nkx2.5….Tbx5.Irx3
ENSMUSG00000031841	Cdh13	protein_coding	Nkx2.5.Tbx5.Irx3
ENSMUSG00000031962	Cdh15	protein_coding	Tbx5.Nkx2.5….Tbx5.Irx3
ENSMUSG00000025497	Cdhr5	protein_coding	Nkx2.5….Tbx5.Irx3
ENSMUSG00000033862	Cdk10	protein_coding	Nkx2.5.Tbx5.Irx3
ENSMUSG00000041297	Cdk13	protein_coding	Tbx5.Irx3
ENSMUSG00000026437	Cdk18	protein_coding	Tbx5.Nkx2.5….Tbx5.Irx3
ENSMUSG00000029394	Cdk2ap1	protein_coding	Nkx2.5….Tbx5.Irx3
ENSMUSG00000028969	Cdk5	protein_coding	Nkx2.5.Tbx5.Irx3
ENSMUSG00000048895	Cdk5r1	protein_coding	Tbx5.Nkx2.5….Tbx5.Irx3
ENSMUSG00000018669	Cdk5rap3	protein_coding	Tbx5.Nkx2.5….Tbx5.Irx3
ENSMUSG00000009555	Cdk9	protein_coding	Tbx5.Irx3
ENSMUSG00000023067	Cdkn1a	protein_coding	Nkx2.5.Tbx5.Irx3
ENSMUSG00000003031	Cdkn1b	protein_coding	Nkx2.5….Tbx5.Irx3
ENSMUSG00000037664	Cdkn1c	protein_coding	Tbx5.Nkx2.5….Tbx5.Irx3
ENSMUSG00000028551	Cdkn2c	protein_coding	Nkx2.5….Tbx5.Irx3
ENSMUSG00000096472	Cdkn2d	protein_coding	Tbx5.Nkx2.5….Tbx5.Irx3
ENSMUSG00000050910	Cdr2l	protein_coding	Tbx5.Irx3
ENSMUSG00000039518	Cdsn	protein_coding	Tbx5.Nkx2.5….Tbx5.Irx3
ENSMUSG00000032803	Cdv3	protein_coding	Nkx2.5.Tbx5.Irx3
ENSMUSG00000034957	Cebpa	protein_coding	Tbx5.Irx3
ENSMUSG00000056501	Cebpb	protein_coding	Tbx5.Irx3
ENSMUSG00000071637	Cebpd	processed_pseudogene	Tbx5.Irx3
ENSMUSG00000068740	Celsr2	protein_coding	Nkx2.5….Tbx5.Irx3
ENSMUSG00000036672	Cenpt	protein_coding	Nkx2.5.Tbx5.Irx3
ENSMUSG00000021537	Cetn3	protein_coding	Nkx2.5….Tbx5.Irx3
ENSMUSG00000061780	Cfd	protein_coding	Tbx5.Nkx2.5….Tbx5.Irx3
ENSMUSG00000056201	Cfl1	protein_coding	Tbx5.Nkx2.5….Tbx5.Irx3
ENSMUSG00000062929	Cfl2	protein_coding	Tbx5.Nkx2.5….Tbx5.Irx3
ENSMUSG00000068876	Cgn	protein_coding	Nkx2.5.Tbx5.Irx3
ENSMUSG00000029161	Cgref1	protein_coding	Tbx5.Nkx2.5….Tbx5.Irx3
ENSMUSG00000063765	Chadl	protein_coding	Nkx2.5.Tbx5.Irx3
ENSMUSG00000053768	Chchd3	protein_coding	Tbx5.Irx3….Nkx2.5.Irx3
ENSMUSG00000005045	Chd5	protein_coding	Tbx5.Irx3
ENSMUSG00000025512	Chid1	protein_coding	Tbx5.Nkx2.5….Tbx5.Irx3
ENSMUSG00000000743	Chmp1a	protein_coding	Nkx2.5.Tbx5.Irx3
ENSMUSG00000038467	Chmp4b	protein_coding	Tbx5.Nkx2.5….Tbx5.Irx3
ENSMUSG00000025371	Chmp6	protein_coding	Nkx2.5….Tbx5.Irx3
ENSMUSG00000056486	Chn1	protein_coding	Tbx5.Irx3
ENSMUSG00000038181	Chpf2	protein_coding	Tbx5.Nkx2.5….Tbx5.Irx3
ENSMUSG00000068391	Chrac1	protein_coding	Tbx5.Nkx2.5….Tbx5.Irx3
ENSMUSG00000006958	Chrd	protein_coding	Nkx2.5….Tbx5.Irx3
ENSMUSG00000040495	Chrm4	protein_coding	Nkx2.5.Tbx5.Irx3
ENSMUSG00000034612	Chst11	protein_coding	Tbx5.Irx3
ENSMUSG00000030538	Cib1	protein_coding	Nkx2.5.Tbx5.Irx3
ENSMUSG00000022504	Ciita	protein_coding	Tbx5.Nkx2.5….Tbx5.Irx3
ENSMUSG00000021276	Cinp	protein_coding	Nkx2.5….Tbx5.Irx3
ENSMUSG00000078695	Cisd3	protein_coding	Tbx5.Nkx2.5….Tbx5.Irx3
ENSMUSG00000032578	Cish	protein_coding	Tbx5.Nkx2.5….Tbx5.Irx3
ENSMUSG00000022843	Clcn2	protein_coding	Nkx2.5….Tbx5.Irx3
ENSMUSG00000033770	Clcnka	protein_coding	Tbx5.Irx3
ENSMUSG00000008843	Cldn13	protein_coding	Tbx5.Irx3
ENSMUSG00000070473	Cldn3	protein_coding	Nkx2.5….Tbx5.Irx3
ENSMUSG00000047501	Cldn4	protein_coding	Tbx5.Irx3
ENSMUSG00000018569	Cldn7	protein_coding	Tbx5.Nkx2.5….Tbx5.Irx3
ENSMUSG00000038973	Cldnd2	protein_coding	Tbx5.Nkx2.5….Tbx5.Irx3
ENSMUSG00000068663	Clec16a	protein_coding	Tbx5.Nkx2.5….Tbx5.Irx3
ENSMUSG00000025784	Clec3b	protein_coding	Nkx2.5….Tbx5.Irx3
ENSMUSG00000020461	Clhc1	protein_coding	Tbx5.Irx3
ENSMUSG00000037242	Clic4	protein_coding	Tbx5.Nkx2.5….Tbx5.Irx3
ENSMUSG00000022949	Clic6	protein_coding	Tbx5.Irx3
ENSMUSG00000013921	Clip3	protein_coding	Tbx5.Nkx2.5….Tbx5.Irx3
ENSMUSG00000026317	Cln8	protein_coding	Tbx5.Irx3
ENSMUSG00000039953	Clstn1	protein_coding	Nkx2.5….Tbx5.Irx3
ENSMUSG00000047547	Cltb	protein_coding	Tbx5.Irx3
ENSMUSG00000022225	Cma1	protein_coding	Tbx5.Irx3
ENSMUSG00000068289	Cma2	protein_coding	Tbx5.Irx3
ENSMUSG00000034390	Cmip	protein_coding	Nkx2.5….Tbx5.Irx3
ENSMUSG00000042190	Cmklr1	protein_coding	Tbx5.Nkx2.5….Tbx5.Irx3
ENSMUSG00000031789	Cngb1	protein_coding	Tbx5.Irx3
ENSMUSG00000001349	Cnn1	protein_coding	Tbx5.Nkx2.5….Tbx5.Irx3
ENSMUSG00000034724	Cnot6l	protein_coding	Tbx5.Irx3….Nkx2.5.Irx3
ENSMUSG00000038949	Cnst	protein_coding	Nkx2.5.Tbx5.Irx3
ENSMUSG00000028444	Cntfr	protein_coding	Tbx5.Irx3
ENSMUSG00000017167	Cntnap1	protein_coding	Tbx5.Irx3
ENSMUSG00000013465	Cobra1	protein_coding	Nkx2.5.Tbx5.Irx3
ENSMUSG00000031753	Cog4	protein_coding	Nkx2.5….Tbx5.Irx3
ENSMUSG00000024330	Col11a2	protein_coding	Nkx2.5….Tbx5.Irx3
ENSMUSG00000031502	Col4a1	protein_coding	Tbx5.Nkx2.5….Tbx5.Irx3
ENSMUSG00000031503	Col4a2	protein_coding	Tbx5.Nkx2.5….Tbx5.Irx3
ENSMUSG00000004098	Col5a3	protein_coding	Nkx2.5….Tbx5.Irx3
ENSMUSG00000025650	Col7a1	protein_coding	Nkx2.5….Tbx5.Irx3
ENSMUSG00000036513	Commd2	protein_coding	Nkx2.5….Tbx5.Irx3
ENSMUSG00000031849	Comp	protein_coding	Tbx5.Nkx2.5….Tbx5.Irx3
ENSMUSG00000000326	Comt	protein_coding	Tbx5.Irx3
ENSMUSG00000021773	Comtd1	protein_coding	Nkx2.5.Tbx5.Irx3
ENSMUSG00000035297	Cops4	protein_coding	Nkx2.5….Tbx5.Irx3
ENSMUSG00000030707	Coro1a	protein_coding	Tbx5.Nkx2.5….Tbx5.Irx3
ENSMUSG00000024835	Coro1b	protein_coding	Tbx5.Nkx2.5….Tbx5.Irx3
ENSMUSG00000028337	Coro2a	protein_coding	Tbx5.Irx3
ENSMUSG00000039637	Coro7	protein_coding	Tbx5.Nkx2.5….Tbx5.Irx3
ENSMUSG00000031818	Cox4i1	protein_coding	Tbx5.Nkx2.5….Tbx5.Irx3
ENSMUSG00000009876	Cox4i2	protein_coding	Tbx5.Nkx2.5….Tbx5.Irx3
ENSMUSG00000061518	Cox5b	protein_coding	Tbx5.Nkx2.5….Tbx5.Irx3
ENSMUSG00000074218	Cox7a1	protein_coding	Nkx2.5….Tbx5.Irx3
ENSMUSG00000034361	Cpne2	protein_coding	Nkx2.5….Tbx5.Irx3
ENSMUSG00000034796	Cpne7	protein_coding	Tbx5.Nkx2.5….Tbx5.Irx3
ENSMUSG00000034022	Cpsf1	protein_coding	Tbx5.Nkx2.5….Tbx5.Irx3
ENSMUSG00000029034	Cpsf3l	protein_coding	Tbx5.Irx3
ENSMUSG00000025958	Creb1	protein_coding	Nkx2.5….Tbx5.Irx3
ENSMUSG00000032652	Crebl2	protein_coding	Tbx5.Nkx2.5….Tbx5.Irx3
ENSMUSG00000024146	Cript	protein_coding	Tbx5.Nkx2.5….Tbx5.Irx3
ENSMUSG00000003575	Crtc1	protein_coding	Tbx5.Nkx2.5….Tbx5.Irx3
ENSMUSG00000021947	Cryl1	protein_coding	Tbx5.Irx3
ENSMUSG00000058240	Cryzl1	protein_coding	Nkx2.5….Tbx5.Irx3
ENSMUSG00000032312	Csk	protein_coding	Tbx5.Irx3
ENSMUSG00000032515	Csrnp1	protein_coding	Nkx2.5….Tbx5.Irx3
ENSMUSG00000044636	Csrnp2	protein_coding	Tbx5.Irx3
ENSMUSG00000024846	Cst6	protein_coding	Tbx5.Nkx2.5….Tbx5.Irx3
ENSMUSG00000068129	Cst7	protein_coding	Nkx2.5….Tbx5.Irx3
ENSMUSG00000097560	CT030702.1	lincRNA	Nkx2.5….Tbx5.Irx3
ENSMUSG00000070495	Ctcfl	protein_coding	Tbx5.Irx3
ENSMUSG00000018559	Ctdnep1	protein_coding	Tbx5.Nkx2.5….Tbx5.Irx3
ENSMUSG00000042340	Ctf1	protein_coding	Tbx5.Nkx2.5….Tbx5.Irx3
ENSMUSG00000060034	Ctf2	protein_coding	Tbx5.Nkx2.5….Tbx5.Irx3
ENSMUSG00000060843	Ctnna3	protein_coding	Tbx5.Irx3
ENSMUSG00000038816	Ctnnal1	protein_coding	Nkx2.5….Tbx5.Irx3
ENSMUSG00000028988	Ctnnbip1	protein_coding	Nkx2.5….Tbx5.Irx3
ENSMUSG00000062478	Ctrc	protein_coding	Tbx5.Nkx2.5….Tbx5.Irx3
ENSMUSG00000031896	Ctrl	protein_coding	Tbx5.Nkx2.5….Tbx5.Irx3
ENSMUSG00000007891	Ctsd	protein_coding	Nkx2.5….Tbx5.Irx3
ENSMUSG00000062127	Cttnbp2nl	protein_coding	Nkx2.5.Tbx5.Irx3
ENSMUSG00000049482	Ctu2	protein_coding	Nkx2.5.Tbx5.Irx3
ENSMUSG00000038545	Cul7	protein_coding	Tbx5.Irx3
ENSMUSG00000040327	Cul9	protein_coding	Tbx5.Nkx2.5….Tbx5.Irx3
ENSMUSG00000072641	Cux2	processed_pseudogene	Nkx2.5.Tbx5.Irx3
ENSMUSG00000034855	Cxcl10	protein_coding	Tbx5.Nkx2.5….Tbx5.Irx3
ENSMUSG00000060183	Cxcl11	polymorphic_pseudogene	Tbx5.Nkx2.5….Tbx5.Irx3
ENSMUSG00000029417	Cxcl9	protein_coding	Tbx5.Nkx2.5….Tbx5.Irx3
ENSMUSG00000026180	Cxcr2	protein_coding	Nkx2.5.Tbx5.Irx3
ENSMUSG00000047880	Cxcr5	protein_coding	Tbx5.Nkx2.5….Tbx5.Irx3
ENSMUSG00000048521	Cxcr6	protein_coding	Tbx5.Nkx2.5….Tbx5.Irx3
ENSMUSG00000018042	Cyb5r3	protein_coding	Tbx5.Nkx2.5….Tbx5.Irx3
ENSMUSG00000028621	Cyb5rl	protein_coding	Tbx5.Nkx2.5….Tbx5.Irx3
ENSMUSG00000006519	Cyba	protein_coding	Nkx2.5.Tbx5.Irx3
ENSMUSG00000032315	Cyp1a1	protein_coding	Tbx5.Irx3
ENSMUSG00000032310	Cyp1a2	protein_coding	Tbx5.Irx3
ENSMUSG00000030483	Cyp2b10	protein_coding	Nkx2.5….Tbx5.Irx3
ENSMUSG00000017132	Cyth1	protein_coding	Tbx5.Nkx2.5….Tbx5.Irx3
ENSMUSG00000018008	Cyth4	protein_coding	Tbx5.Irx3
ENSMUSG00000092130	D030025P21Rik	protein_coding	Tbx5.Nkx2.5….Tbx5.Irx3
ENSMUSG00000078700	D030028A08Rik	lincRNA	Tbx5.Nkx2.5….Tbx5.Irx3
ENSMUSG00000019579	D17Wsu104e	protein_coding	Nkx2.5….Tbx5.Irx3
ENSMUSG00000027331	D2Ertd750e	protein_coding	Tbx5.Nkx2.5….Tbx5.Irx3
ENSMUSG00000050973	D330012F22Rik	protein_coding	Nkx2.5.Tbx5.Irx3
ENSMUSG00000073437	D330041H03Rik	processed_transcript	Tbx5.Nkx2.5….Tbx5.Irx3
ENSMUSG00000033883	D3Ertd254e	protein_coding	Tbx5.Irx3
ENSMUSG00000087190	D430001F17Rik	lincRNA	Tbx5.Irx3
ENSMUSG00000045750	D830014E11Rik	protein_coding	Nkx2.5….Tbx5.Irx3
ENSMUSG00000043126	D830039M14Rik	protein_coding	Nkx2.5.Tbx5.Irx3
ENSMUSG00000048826	Dact2	protein_coding	Tbx5.Irx3
ENSMUSG00000053226	Dand5	protein_coding	Tbx5.Irx3
ENSMUSG00000068921	Dap3	protein_coding	Tbx5.Irx3
ENSMUSG00000032380	Dapk2	protein_coding	Nkx2.5….Tbx5.Irx3
ENSMUSG00000000346	Dazap2	protein_coding	Tbx5.Irx3
ENSMUSG00000038057	Dbil5	protein_coding	Nkx2.5.Tbx5.Irx3
ENSMUSG00000034675	Dbn1	protein_coding	Tbx5.Irx3
ENSMUSG00000020476	Dbnl	protein_coding	Nkx2.5.Tbx5.Irx3
ENSMUSG00000028436	Dcaf12	protein_coding	Tbx5.Nkx2.5….Tbx5.Irx3
ENSMUSG00000037103	Dcaf15	protein_coding	Tbx5.Nkx2.5….Tbx5.Irx3
ENSMUSG00000021222	Dcaf4	protein_coding	Tbx5.Irx3….Nkx2.5.Irx3
ENSMUSG00000020935	Dcakd	protein_coding	Tbx5.Nkx2.5….Tbx5.Irx3
ENSMUSG00000031516	Dctn6	protein_coding	Tbx5.Nkx2.5….Tbx5.Irx3
ENSMUSG00000038506	Dcun1d2	protein_coding	Tbx5.Nkx2.5….Tbx5.Irx3
ENSMUSG00000074247	Dda1	protein_coding	Tbx5.Irx3
ENSMUSG00000078515	Ddi2	protein_coding	Nkx2.5….Tbx5.Irx3
ENSMUSG00000020108	Ddit4	protein_coding	Tbx5.Nkx2.5….Tbx5.Irx3
ENSMUSG00000028757	Ddost	protein_coding	Nkx2.5.Tbx5.Irx3
ENSMUSG00000032101	Ddx25	protein_coding	Tbx5.Irx3
ENSMUSG00000021758	Ddx4	protein_coding	Tbx5.Irx3
ENSMUSG00000030204	Ddx47	protein_coding	Tbx5.Irx3
ENSMUSG00000029504	Ddx51	protein_coding	Nkx2.5.Tbx5.Irx3
ENSMUSG00000029389	Ddx55	protein_coding	Tbx5.Nkx2.5….Tbx5.Irx3
ENSMUSG00000026404	Ddx59	protein_coding	Nkx2.5.Tbx5.Irx3
ENSMUSG00000032097	Ddx6	protein_coding	Tbx5.Nkx2.5….Tbx5.Irx3
ENSMUSG00000028223	Decr1	protein_coding	Tbx5.Irx3
ENSMUSG00000013973	Dedd	protein_coding	Tbx5.Nkx2.5….Tbx5.Irx3
ENSMUSG00000074678	Defb25	protein_coding	Tbx5.Irx3
ENSMUSG00000056268	Dennd1b	protein_coding	Nkx2.5.Tbx5.Irx3
ENSMUSG00000022365	Derl1	protein_coding	Tbx5.Irx3
ENSMUSG00000038055	Dexi	protein_coding	Tbx5.Nkx2.5….Tbx5.Irx3
ENSMUSG00000003166	Dgcr2	protein_coding	Tbx5.Nkx2.5….Tbx5.Irx3
ENSMUSG00000000276	Dgke	protein_coding	Tbx5.Nkx2.5….Tbx5.Irx3
ENSMUSG00000038665	Dgki	protein_coding	Nkx2.5….Tbx5.Irx3
ENSMUSG00000040479	Dgkz	protein_coding	Nkx2.5.Tbx5.Irx3
ENSMUSG00000058454	Dhcr7	protein_coding	Tbx5.Nkx2.5….Tbx5.Irx3
ENSMUSG00000031730	Dhodh	protein_coding	Nkx2.5….Tbx5.Irx3
ENSMUSG00000021094	Dhrs7	protein_coding	Tbx5.Nkx2.5….Tbx5.Irx3
ENSMUSG00000024422	Dhx16	protein_coding	Nkx2.5….Tbx5.Irx3
ENSMUSG00000037993	Dhx38	protein_coding	Tbx5.Irx3
ENSMUSG00000034785	Dio1	protein_coding	Tbx5.Nkx2.5….Tbx5.Irx3
ENSMUSG00000043670	Diras1	protein_coding	Tbx5.Nkx2.5….Tbx5.Irx3
ENSMUSG00000043051	Disc1	protein_coding	Tbx5.Nkx2.5….Tbx5.Irx3
ENSMUSG00000040035	Disp2	protein_coding	Tbx5.Nkx2.5….Tbx5.Irx3
ENSMUSG00000030772	Dkk3	protein_coding	Tbx5.Nkx2.5….Tbx5.Irx3
ENSMUSG00000030792	Dkkl1	protein_coding	Nkx2.5….Tbx5.Irx3
ENSMUSG00000003436	Dll3	protein_coding	Tbx5.Irx3
ENSMUSG00000001510	Dlx3	protein_coding	Nkx2.5….Tbx5.Irx3
ENSMUSG00000020871	Dlx4	protein_coding	Tbx5.Irx3
ENSMUSG00000047143	Dmrta2	protein_coding	Tbx5.Nkx2.5….Tbx5.Irx3
ENSMUSG00000028610	Dmrtb1	protein_coding	Tbx5.Irx3
ENSMUSG00000031831	Dnaaf1	protein_coding	Tbx5.Nkx2.5….Tbx5.Irx3
ENSMUSG00000055809	Dnaaf3	protein_coding	Tbx5.Irx3
ENSMUSG00000020109	Dnajb12	protein_coding	Tbx5.Nkx2.5….Tbx5.Irx3
ENSMUSG00000047108	Dnajb7	protein_coding	Tbx5.Irx3
ENSMUSG00000036764	Dnajc12	protein_coding	Tbx5.Irx3
ENSMUSG00000024350	Dnajc18	protein_coding	Tbx5.Irx3
ENSMUSG00000070972	Dnajc25	protein_coding	Nkx2.5….Tbx5.Irx3
ENSMUSG00000020657	Dnajc27	protein_coding	Tbx5.Nkx2.5….Tbx5.Irx3
ENSMUSG00000053856	Dnajc5g	protein_coding	Nkx2.5….Tbx5.Irx3
ENSMUSG00000021811	Dnajc9	protein_coding	Nkx2.5.Tbx5.Irx3
ENSMUSG00000042523	Dnalc1	protein_coding	Tbx5.Irx3
ENSMUSG00000005980	Dnase1	protein_coding	Nkx2.5.Tbx5.Irx3
ENSMUSG00000024136	Dnase1l2	protein_coding	Tbx5.Nkx2.5….Tbx5.Irx3
ENSMUSG00000026825	Dnm1	protein_coding	Tbx5.Nkx2.5….Tbx5.Irx3
ENSMUSG00000000730	Dnmt3l	protein_coding	Tbx5.Nkx2.5….Tbx5.Irx3
ENSMUSG00000044716	Dok7	protein_coding	Tbx5.Nkx2.5….Tbx5.Irx3
ENSMUSG00000022960	Donson	protein_coding	Nkx2.5….Tbx5.Irx3
ENSMUSG00000061589	Dot1l	protein_coding	Nkx2.5.Tbx5.Irx3
ENSMUSG00000073408	Dpcr1	protein_coding	Tbx5.Nkx2.5….Tbx5.Irx3
ENSMUSG00000019278	Dpep1	protein_coding	Nkx2.5.Tbx5.Irx3
ENSMUSG00000031898	Dpep3	protein_coding	Tbx5.Nkx2.5….Tbx5.Irx3
ENSMUSG00000021221	Dpf3	protein_coding	Nkx2.5….Tbx5.Irx3
ENSMUSG00000042737	Dpm3	protein_coding	Tbx5.Nkx2.5….Tbx5.Irx3
ENSMUSG00000026958	Dpp7	protein_coding	Tbx5.Irx3
ENSMUSG00000001229	Dpp9	protein_coding	Tbx5.Nkx2.5….Tbx5.Irx3
ENSMUSG00000024914	Drap1	protein_coding	Tbx5.Nkx2.5….Tbx5.Irx3
ENSMUSG00000025496	Drd4	protein_coding	Nkx2.5….Tbx5.Irx3
ENSMUSG00000022191	Drosha	protein_coding	Tbx5.Nkx2.5….Tbx5.Irx3
ENSMUSG00000027635	Dsn1	protein_coding	Nkx2.5….Tbx5.Irx3
ENSMUSG00000027430	Dtd1	protein_coding	Tbx5.Nkx2.5….Tbx5.Irx3
ENSMUSG00000004947	Dtx2	protein_coding	Tbx5.Irx3
ENSMUSG00000039982	Dtx4	protein_coding	Tbx5.Irx3
ENSMUSG00000039384	Dusp10	protein_coding	Tbx5.Nkx2.5….Tbx5.Irx3
ENSMUSG00000030002	Dusp11	protein_coding	Tbx5.Nkx2.5….Tbx5.Irx3
ENSMUSG00000026659	Dusp12	protein_coding	Nkx2.5….Tbx5.Irx3
ENSMUSG00000096968	DUSP12	protein_coding	Nkx2.5….Tbx5.Irx3
ENSMUSG00000030203	Dusp16	protein_coding	Tbx5.Nkx2.5….Tbx5.Irx3
ENSMUSG00000026564	Dusp27	protein_coding	Nkx2.5….Tbx5.Irx3
ENSMUSG00000053716	Dusp7	protein_coding	Nkx2.5….Tbx5.Irx3
ENSMUSG00000029071	Dvl1	protein_coding	Tbx5.Irx3
ENSMUSG00000018707	Dync1h1	protein_coding	Tbx5.Nkx2.5….Tbx5.Irx3
ENSMUSG00000022897	Dyrk1a	protein_coding	Tbx5.Irx3….Nkx2.5.Irx3
ENSMUSG00000016526	Dyrk3	protein_coding	Tbx5.Nkx2.5….Tbx5.Irx3
ENSMUSG00000084989	E030010N08Rik	protein_coding	Nkx2.5….Tbx5.Irx3
ENSMUSG00000048790	E030011O05Rik	protein_coding	Tbx5.Nkx2.5….Tbx5.Irx3
ENSMUSG00000078605	E030025P04Rik	protein_coding	Tbx5.Irx3
ENSMUSG00000087216	E130111B04Rik	antisense	Tbx5.Irx3
ENSMUSG00000074210	E130208F15Rik	protein_coding	Tbx5.Nkx2.5….Tbx5.Irx3
ENSMUSG00000051832	E230016K23Rik	lincRNA	Tbx5.Irx3
ENSMUSG00000027490	E2f1	protein_coding	Nkx2.5.Tbx5.Irx3
ENSMUSG00000021810	Ecd	protein_coding	Nkx2.5.Tbx5.Irx3
ENSMUSG00000057530	Ece1	protein_coding	Nkx2.5….Tbx5.Irx3
ENSMUSG00000053898	Ech1	protein_coding	Nkx2.5.Tbx5.Irx3
ENSMUSG00000024132	Eci1	protein_coding	Tbx5.Nkx2.5….Tbx5.Irx3
ENSMUSG00000073599	Ecscr	protein_coding	Tbx5.Irx3
ENSMUSG00000066839	Ecsit	protein_coding	Tbx5.Nkx2.5….Tbx5.Irx3
ENSMUSG00000027699	Ect2	protein_coding	Nkx2.5.Tbx5.Irx3
ENSMUSG00000003227	Edar	protein_coding	Tbx5.Nkx2.5….Tbx5.Irx3
ENSMUSG00000036270	Edc4	protein_coding	Tbx5.Nkx2.5….Tbx5.Irx3
ENSMUSG00000030104	Edem1	protein_coding	Nkx2.5….Tbx5.Irx3
ENSMUSG00000028635	Edn2	protein_coding	Tbx5.Nkx2.5….Tbx5.Irx3
ENSMUSG00000055762	Eef1d	protein_coding	Tbx5.Nkx2.5….Tbx5.Irx3
ENSMUSG00000036611	Eepd1	protein_coding	Tbx5.Nkx2.5….Tbx5.Irx3
ENSMUSG00000020562	Efcab10	protein_coding	Nkx2.5….Tbx5.Irx3
ENSMUSG00000021176	Efcab11	protein_coding	Nkx2.5….Tbx5.Irx3
ENSMUSG00000024909	Efemp2	protein_coding	Tbx5.Nkx2.5….Tbx5.Irx3
ENSMUSG00000026255	Efhd1	protein_coding	Tbx5.Nkx2.5….Tbx5.Irx3
ENSMUSG00000040659	Efhd2	protein_coding	Tbx5.Nkx2.5….Tbx5.Irx3
ENSMUSG00000027954	Efna1	protein_coding	Tbx5.Nkx2.5….Tbx5.Irx3
ENSMUSG00000020658	Efr3b	protein_coding	Tbx5.Nkx2.5….Tbx5.Irx3
ENSMUSG00000020929	Eftud2	protein_coding	Tbx5.Irx3
ENSMUSG00000015467	Egfl8	protein_coding	Tbx5.Nkx2.5….Tbx5.Irx3
ENSMUSG00000031987	Egln1	protein_coding	Tbx5.Nkx2.5….Tbx5.Irx3
ENSMUSG00000013787	Ehmt2	protein_coding	Tbx5.Nkx2.5….Tbx5.Irx3
ENSMUSG00000024841	Eif1ad	protein_coding	Tbx5.Nkx2.5….Tbx5.Irx3
ENSMUSG00000029613	Eif2ak1	protein_coding	Nkx2.5….Tbx5.Irx3
ENSMUSG00000005102	Eif2ak4	protein_coding	Tbx5.Irx3
ENSMUSG00000029388	Eif2b1	protein_coding	Tbx5.Nkx2.5….Tbx5.Irx3
ENSMUSG00000093631	Eif2c2	antisense	Tbx5.Nkx2.5….Tbx5.Irx3
ENSMUSG00000026427	Eif2d	protein_coding	Tbx5.Nkx2.5….Tbx5.Irx3
ENSMUSG00000031490	Eif4ebp1	protein_coding	Nkx2.5….Tbx5.Irx3
ENSMUSG00000020091	Eif4ebp2	protein_coding	Nkx2.5.Tbx5.Irx3
ENSMUSG00000045983	Eif4g1	protein_coding	Tbx5.Irx3
ENSMUSG00000078812	Eif5a	protein_coding	Tbx5.Nkx2.5….Tbx5.Irx3
ENSMUSG00000043618	Eif5al3-ps	pseudogene	Tbx5.Irx3
ENSMUSG00000036941	Elac1	protein_coding	Tbx5.Irx3
ENSMUSG00000020125	Elane	protein_coding	Tbx5.Nkx2.5….Tbx5.Irx3
ENSMUSG00000003410	Elavl3	protein_coding	Tbx5.Irx3
ENSMUSG00000036461	Elf1	protein_coding	Nkx2.5.Tbx5.Irx3
ENSMUSG00000048988	Elfn1	protein_coding	Tbx5.Nkx2.5….Tbx5.Irx3
ENSMUSG00000017670	Elmo2	protein_coding	Tbx5.Nkx2.5….Tbx5.Irx3
ENSMUSG00000029675	Eln	protein_coding	Tbx5.Irx3
ENSMUSG00000013822	Elof1	protein_coding	Tbx5.Nkx2.5….Tbx5.Irx3
ENSMUSG00000022031	Elp3	protein_coding	Nkx2.5….Tbx5.Irx3
ENSMUSG00000018565	Elp5	protein_coding	Tbx5.Nkx2.5….Tbx5.Irx3
ENSMUSG00000078517	Emc1	protein_coding	Tbx5.Irx3….Nkx2.5.Irx3
ENSMUSG00000008140	Emc10	protein_coding	Nkx2.5.Tbx5.Irx3
ENSMUSG00000030286	Emc3	protein_coding	Nkx2.5….Tbx5.Irx3
ENSMUSG00000031819	Emc8	protein_coding	Tbx5.Nkx2.5….Tbx5.Irx3
ENSMUSG00000029163	Emilin1	protein_coding	Tbx5.Nkx2.5….Tbx5.Irx3
ENSMUSG00000022995	Enah	protein_coding	Nkx2.5….Tbx5.Irx3
ENSMUSG00000041773	Enc1	protein_coding	Nkx2.5….Tbx5.Irx3
ENSMUSG00000026814	Eng	protein_coding	Tbx5.Nkx2.5….Tbx5.Irx3
ENSMUSG00000028445	Enho	protein_coding	Nkx2.5….Tbx5.Irx3
ENSMUSG00000029326	Enoph1	protein_coding	Tbx5.Irx3
ENSMUSG00000097341	ENSMUSG00000073564	protein_coding	Tbx5.Nkx2.5….Tbx5.Irx3
ENSMUSG00000015085	Entpd2	protein_coding	Tbx5.Irx3
ENSMUSG00000019978	Epb4.1l2	protein_coding	Nkx2.5….Tbx5.Irx3
ENSMUSG00000028876	Epha10	protein_coding	Nkx2.5….Tbx5.Irx3
ENSMUSG00000006154	Eps8l1	protein_coding	Tbx5.Irx3
ENSMUSG00000018166	Erbb3	protein_coding	Nkx2.5….Tbx5.Irx3
ENSMUSG00000054051	Ercc6	protein_coding	Tbx5.Irx3
ENSMUSG00000005881	Ergic3	protein_coding	Tbx5.Irx3
ENSMUSG00000028967	Errfi1	protein_coding	Tbx5.Nkx2.5….Tbx5.Irx3
ENSMUSG00000021996	Esd	protein_coding	Nkx2.5….Tbx5.Irx3
ENSMUSG00000025366	Esyt1	protein_coding	Tbx5.Nkx2.5….Tbx5.Irx3
ENSMUSG00000004610	Etfb	protein_coding	Tbx5.Nkx2.5….Tbx5.Irx3
ENSMUSG00000070644	Etnk2	protein_coding	Nkx2.5….Tbx5.Irx3
ENSMUSG00000089875	Etohd2	lincRNA	Nkx2.5….Tbx5.Irx3
ENSMUSG00000050189	Etos1	protein_coding	Tbx5.Irx3
ENSMUSG00000048647	Exd1	protein_coding	Nkx2.5….Tbx5.Irx3
ENSMUSG00000034321	Exosc1	protein_coding	Nkx2.5.Tbx5.Irx3
ENSMUSG00000025785	Exosc7	protein_coding	Nkx2.5….Tbx5.Irx3
ENSMUSG00000027198	Ext2	protein_coding	Nkx2.5….Tbx5.Irx3
ENSMUSG00000028838	Extl1	protein_coding	Tbx5.Irx3
ENSMUSG00000017897	Eya2	protein_coding	Tbx5.Irx3
ENSMUSG00000031444	F10	protein_coding	Tbx5.Irx3
ENSMUSG00000021492	F12	protein_coding	Nkx2.5….Tbx5.Irx3
ENSMUSG00000031443	F7	protein_coding	Tbx5.Irx3
ENSMUSG00000052125	F730043M19Rik	lincRNA	Tbx5.Nkx2.5….Tbx5.Irx3
ENSMUSG00000010663	Fads1	protein_coding	Tbx5.Nkx2.5….Tbx5.Irx3
ENSMUSG00000044788	Fads6	protein_coding	Tbx5.Irx3
ENSMUSG00000010517	Faf1	protein_coding	Nkx2.5….Tbx5.Irx3
ENSMUSG00000025873	Faf2	protein_coding	Tbx5.Irx3
ENSMUSG00000037962	Fam101a	protein_coding	Tbx5.Irx3
ENSMUSG00000094437	FAM103A1	protein_coding	Nkx2.5….Tbx5.Irx3
ENSMUSG00000044134	Fam109a	protein_coding	Nkx2.5.Tbx5.Irx3
ENSMUSG00000022434	Fam118a	protein_coding	Tbx5.Nkx2.5….Tbx5.Irx3
ENSMUSG00000031813	Fam125a	protein_coding	Tbx5.Nkx2.5….Tbx5.Irx3
ENSMUSG00000026796	Fam129b	protein_coding	Tbx5.Nkx2.5….Tbx5.Irx3
ENSMUSG00000043243	Fam129c	protein_coding	Tbx5.Nkx2.5….Tbx5.Irx3
ENSMUSG00000050821	Fam131a	protein_coding	Nkx2.5….Tbx5.Irx3
ENSMUSG00000006218	Fam131c	protein_coding	Tbx5.Irx3
ENSMUSG00000058503	Fam133b	protein_coding	Nkx2.5.Tbx5.Irx3
ENSMUSG00000017802	Fam134c	protein_coding	Tbx5.Nkx2.5….Tbx5.Irx3
ENSMUSG00000055416	Fam136b-ps	protein_coding	Tbx5.Irx3
ENSMUSG00000039599	Fam149b	protein_coding	Nkx2.5.Tbx5.Irx3
ENSMUSG00000009216	Fam163b	protein_coding	Nkx2.5….Tbx5.Irx3
ENSMUSG00000026969	Fam166a	protein_coding	Nkx2.5.Tbx5.Irx3
ENSMUSG00000046337	Fam178b	protein_coding	Tbx5.Nkx2.5….Tbx5.Irx3
ENSMUSG00000045761	Fam179a	protein_coding	Tbx5.Nkx2.5….Tbx5.Irx3
ENSMUSG00000075510	Fam187a	protein_coding	Tbx5.Irx3
ENSMUSG00000026767	Fam188a	protein_coding	Tbx5.Irx3….Nkx2.5.Irx3
ENSMUSG00000031774	Fam192a	protein_coding	Nkx2.5….Tbx5.Irx3
ENSMUSG00000029672	Fam3c	protein_coding	Nkx2.5….Tbx5.Irx3
ENSMUSG00000046694	Fam46b	protein_coding	Tbx5.Irx3
ENSMUSG00000034300	Fam53c	protein_coding	Nkx2.5.Tbx5.Irx3
ENSMUSG00000044576	Fam59b	protein_coding	Tbx5.Nkx2.5….Tbx5.Irx3
ENSMUSG00000036006	Fam65b	protein_coding	Nkx2.5….Tbx5.Irx3
ENSMUSG00000051113	Fam71e1	protein_coding	Nkx2.5.Tbx5.Irx3
ENSMUSG00000042269	Fam92b	protein_coding	Tbx5.Nkx2.5….Tbx5.Irx3
ENSMUSG00000032381	Fam96a	protein_coding	Nkx2.5….Tbx5.Irx3
ENSMUSG00000032815	Fanca	protein_coding	Nkx2.5.Tbx5.Irx3
ENSMUSG00000034023	Fancd2	protein_coding	Nkx2.5….Tbx5.Irx3
ENSMUSG00000003808	Farsa	protein_coding	Tbx5.Irx3
ENSMUSG00000024778	Fas	protein_coding	Nkx2.5.Tbx5.Irx3
ENSMUSG00000032507	Fbxl2	protein_coding	Tbx5.Irx3
ENSMUSG00000022559	Fbxl6	protein_coding	Tbx5.Nkx2.5….Tbx5.Irx3
ENSMUSG00000005371	Fbxo11	protein_coding	Tbx5.Irx3
ENSMUSG00000052934	Fbxo31	protein_coding	Tbx5.Nkx2.5….Tbx5.Irx3
ENSMUSG00000022358	Fbxo32	protein_coding	Tbx5.Irx3
ENSMUSG00000022184	Fbxo4	protein_coding	Tbx5.Irx3
ENSMUSG00000015095	Fbxw5	protein_coding	Nkx2.5.Tbx5.Irx3
ENSMUSG00000032867	Fbxw8	protein_coding	Tbx5.Nkx2.5….Tbx5.Irx3
ENSMUSG00000003420	Fcgrt	protein_coding	Tbx5.Nkx2.5….Tbx5.Irx3
ENSMUSG00000024742	Fen1	protein_coding	Tbx5.Nkx2.5….Tbx5.Irx3
ENSMUSG00000013338	Fer1l4	protein_coding	Tbx5.Irx3
ENSMUSG00000044453	Ffar1	protein_coding	Nkx2.5….Tbx5.Irx3
ENSMUSG00000019429	Ffar3	protein_coding	Nkx2.5….Tbx5.Irx3
ENSMUSG00000024013	Fgd2	protein_coding	Tbx5.Nkx2.5….Tbx5.Irx3
ENSMUSG00000036585	Fgf1	protein_coding	Nkx2.5….Tbx5.Irx3
ENSMUSG00000025219	Fgf8	protein_coding	Tbx5.Irx3
ENSMUSG00000005320	Fgfr4	protein_coding	Tbx5.Irx3
ENSMUSG00000051435	Fhad1	protein_coding	Tbx5.Irx3
ENSMUSG00000053334	Ficd	protein_coding	Tbx5.Irx3
ENSMUSG00000030001	Figla	protein_coding	Nkx2.5….Tbx5.Irx3
ENSMUSG00000048486	Fitm2	protein_coding	Tbx5.Nkx2.5….Tbx5.Irx3
ENSMUSG00000001555	Fkbp10	protein_coding	Tbx5.Nkx2.5….Tbx5.Irx3
ENSMUSG00000020635	Fkbp1b	protein_coding	Tbx5.Nkx2.5….Tbx5.Irx3
ENSMUSG00000048920	Fkrp	protein_coding	Nkx2.5….Tbx5.Irx3
ENSMUSG00000059714	Flot1	protein_coding	Nkx2.5….Tbx5.Irx3
ENSMUSG00000089989	Flt3l	protein_coding	Tbx5.Nkx2.5….Tbx5.Irx3
ENSMUSG00000023008	Fmnl3	protein_coding	Tbx5.Nkx2.5….Tbx5.Irx3
ENSMUSG00000001334	Fndc5	protein_coding	Tbx5.Irx3
ENSMUSG00000051490	Foxd4	protein_coding	Tbx5.Irx3
ENSMUSG00000070990	Foxe1	protein_coding	Tbx5.Irx3
ENSMUSG00000056493	Foxk1	protein_coding	Tbx5.Nkx2.5….Tbx5.Irx3
ENSMUSG00000042002	Foxn4	protein_coding	Tbx5.Irx3
ENSMUSG00000030067	Foxp1	protein_coding	Tbx5.Nkx2.5….Tbx5.Irx3
ENSMUSG00000074397	Foxr1	protein_coding	Nkx2.5….Tbx5.Irx3
ENSMUSG00000009566	Fpgs	protein_coding	Tbx5.Irx3
ENSMUSG00000070733	Fryl	protein_coding	Nkx2.5.Tbx5.Irx3
ENSMUSG00000090491	Fryl	protein_coding	Nkx2.5.Tbx5.Irx3
ENSMUSG00000094595	Fsbp	protein_coding	Nkx2.5….Tbx5.Irx3
ENSMUSG00000025380	Fscn2	protein_coding	Tbx5.Nkx2.5….Tbx5.Irx3
ENSMUSG00000054752	Fsd1l	protein_coding	Nkx2.5.Tbx5.Irx3
ENSMUSG00000055932	Fto	protein_coding	Tbx5.Nkx2.5….Tbx5.Irx3
ENSMUSG00000033703	Fuk	protein_coding	Tbx5.Nkx2.5….Tbx5.Irx3
ENSMUSG00000036587	Fut7	protein_coding	Tbx5.Irx3
ENSMUSG00000011658	Fuz	protein_coding	Tbx5.Irx3
ENSMUSG00000025241	Fyco1	protein_coding	Tbx5.Nkx2.5….Tbx5.Irx3
ENSMUSG00000022800	Fyttd1	protein_coding	Tbx5.Nkx2.5….Tbx5.Irx3
ENSMUSG00000049791	Fzd4	protein_coding	Tbx5.Nkx2.5….Tbx5.Irx3
ENSMUSG00000045005	Fzd5	protein_coding	Nkx2.5….Tbx5.Irx3
ENSMUSG00000022297	Fzd6	protein_coding	Nkx2.5.Tbx5.Irx3
ENSMUSG00000074203	G430095P16Rik	protein_coding	Tbx5.Irx3
ENSMUSG00000018567	Gabarap	protein_coding	Tbx5.Nkx2.5….Tbx5.Irx3
ENSMUSG00000023267	Gabrr2	protein_coding	Tbx5.Nkx2.5….Tbx5.Irx3
ENSMUSG00000015312	Gadd45b	protein_coding	Tbx5.Nkx2.5….Tbx5.Irx3
ENSMUSG00000033751	Gadd45gip1	protein_coding	Tbx5.Irx3
ENSMUSG00000020766	Galk1	protein_coding	Tbx5.Nkx2.5….Tbx5.Irx3
ENSMUSG00000089704	Galnt2	protein_coding	Tbx5.Nkx2.5….Tbx5.Irx3
ENSMUSG00000036180	Gatad2a	protein_coding	Tbx5.Nkx2.5….Tbx5.Irx3
ENSMUSG00000028048	Gba	protein_coding	Tbx5.Nkx2.5….Tbx5.Irx3
ENSMUSG00000092137	Gcom1	protein_coding	Nkx2.5….Tbx5.Irx3
ENSMUSG00000017943	Gdap1l1	protein_coding	Tbx5.Nkx2.5….Tbx5.Irx3
ENSMUSG00000038508	Gdf15	protein_coding	Nkx2.5.Tbx5.Irx3
ENSMUSG00000049396	Gemin4	protein_coding	Nkx2.5.Tbx5.Irx3
ENSMUSG00000055760	Gemin6	protein_coding	Tbx5.Irx3
ENSMUSG00000025858	Get4	protein_coding	Tbx5.Nkx2.5….Tbx5.Irx3
ENSMUSG00000020932	Gfap	protein_coding	Tbx5.Irx3
ENSMUSG00000021666	Gfm2	protein_coding	Nkx2.5….Tbx5.Irx3
ENSMUSG00000024366	Gfra3	protein_coding	Nkx2.5.Tbx5.Irx3
ENSMUSG00000033128	Gga1	protein_coding	Tbx5.Nkx2.5….Tbx5.Irx3
ENSMUSG00000017747	Ghdc	protein_coding	Tbx5.Nkx2.5….Tbx5.Irx3
ENSMUSG00000064177	Ghrl	protein_coding	Nkx2.5….Tbx5.Irx3
ENSMUSG00000029714	Gigyf1	protein_coding	Tbx5.Nkx2.5….Tbx5.Irx3
ENSMUSG00000048000	Gigyf2	protein_coding	Nkx2.5….Tbx5.Irx3
ENSMUSG00000040006	Ginm1	protein_coding	Tbx5.Irx3
ENSMUSG00000047197	Gjd3	protein_coding	Tbx5.Nkx2.5….Tbx5.Irx3
ENSMUSG00000017286	Glod4	protein_coding	Nkx2.5.Tbx5.Irx3
ENSMUSG00000034807	Glt25d1	protein_coding	Tbx5.Nkx2.5….Tbx5.Irx3
ENSMUSG00000029073	Gltpd1	protein_coding	Tbx5.Irx3
ENSMUSG00000022536	Glyr1	protein_coding	Tbx5.Nkx2.5….Tbx5.Irx3
ENSMUSG00000094012	Gm10024	protein_coding	Tbx5.Irx3
ENSMUSG00000091478	Gm10039	pseudogene	Tbx5.Nkx2.5….Tbx5.Irx3
ENSMUSG00000058927	Gm10053	protein_coding	Tbx5.Irx3
ENSMUSG00000060087	Gm10074	pseudogene	Nkx2.5.Tbx5.Irx3
ENSMUSG00000036962	Gm101	protein_coding	Tbx5.Nkx2.5….Tbx5.Irx3
ENSMUSG00000063412	Gm10131	processed_pseudogene	Tbx5.Nkx2.5….Tbx5.Irx3
ENSMUSG00000064032	Gm10143	lincRNA	Tbx5.Nkx2.5….Tbx5.Irx3
ENSMUSG00000066116	Gm10154	pseudogene	Nkx2.5….Tbx5.Irx3
ENSMUSG00000066180	Gm10155	processed_pseudogene	Nkx2.5….Tbx5.Irx3
ENSMUSG00000066936	Gm10188	protein_coding	Nkx2.5….Tbx5.Irx3
ENSMUSG00000067719	Gm10221	protein_coding	Tbx5.Nkx2.5….Tbx5.Irx3
ENSMUSG00000068601	Gm10244	protein_coding	Nkx2.5.Tbx5.Irx3
ENSMUSG00000069584	Gm10272	protein_coding	Tbx5.Irx3
ENSMUSG00000070111	Gm10286	processed_pseudogene	Nkx2.5.Tbx5.Irx3
ENSMUSG00000071102	Gm10313	processed_pseudogene	Tbx5.Irx3
ENSMUSG00000072492	Gm10364	pseudogene	Nkx2.5.Tbx5.Irx3
ENSMUSG00000072688	Gm10399	protein_coding	Nkx2.5….Tbx5.Irx3
ENSMUSG00000072769	Gm10419	protein_coding	Tbx5.Irx3
ENSMUSG00000072940	Gm10443	pseudogene	Tbx5.Nkx2.5….Tbx5.Irx3
ENSMUSG00000073242	Gm10485	antisense	Tbx5.Nkx2.5….Tbx5.Irx3
ENSMUSG00000073607	Gm10548	pseudogene	Nkx2.5.Tbx5.Irx3
ENSMUSG00000073679	Gm10562	antisense	Tbx5.Irx3
ENSMUSG00000090174	Gm10612	antisense	Tbx5.Nkx2.5….Tbx5.Irx3
ENSMUSG00000074215	Gm10643	protein_coding	Tbx5.Nkx2.5….Tbx5.Irx3
ENSMUSG00000074252	Gm10654	protein_coding	Tbx5.Nkx2.5….Tbx5.Irx3
ENSMUSG00000074373	Gm10680	antisense	Tbx5.Irx3
ENSMUSG00000074828	Gm10768	protein_coding	Tbx5.Irx3
ENSMUSG00000085272	Gm1078	protein_coding	Tbx5.Irx3
ENSMUSG00000085169	Gm10785	lincRNA	Nkx2.5….Tbx5.Irx3
ENSMUSG00000075036	Gm10805	processed_pseudogene	Nkx2.5.Tbx5.Irx3
ENSMUSG00000075555	Gm10863	antisense	Tbx5.Irx3
ENSMUSG00000078444	Gm10941	protein_coding	Tbx5.Nkx2.5….Tbx5.Irx3
ENSMUSG00000079175	Gm11060	protein_coding	Tbx5.Irx3
ENSMUSG00000084851	Gm11267	sense_intronic	Nkx2.5.Tbx5.Irx3
ENSMUSG00000085603	Gm11346	pseudogene	Nkx2.5….Tbx5.Irx3
ENSMUSG00000082416	Gm11414	pseudogene	Nkx2.5….Tbx5.Irx3
ENSMUSG00000081828	Gm11420	pseudogene	Tbx5.Nkx2.5….Tbx5.Irx3
ENSMUSG00000083371	Gm11422	pseudogene	Tbx5.Nkx2.5….Tbx5.Irx3
ENSMUSG00000085175	Gm11423	antisense	Tbx5.Nkx2.5….Tbx5.Irx3
ENSMUSG00000083664	Gm11433	pseudogene	Tbx5.Irx3
ENSMUSG00000085538	Gm11455	antisense	Tbx5.Nkx2.5….Tbx5.Irx3
ENSMUSG00000083740	Gm11456	pseudogene	Tbx5.Irx3
ENSMUSG00000081758	Gm11460	pseudogene	Tbx5.Irx3
ENSMUSG00000085618	Gm11466	lincRNA	Tbx5.Nkx2.5….Tbx5.Irx3
ENSMUSG00000085046	Gm11467	lincRNA	Tbx5.Nkx2.5….Tbx5.Irx3
ENSMUSG00000084840	Gm11468	lincRNA	Tbx5.Irx3
ENSMUSG00000083436	Gm11471	pseudogene	Nkx2.5….Tbx5.Irx3
ENSMUSG00000081946	Gm11472	pseudogene	Nkx2.5….Tbx5.Irx3
ENSMUSG00000083661	Gm11473	pseudogene	Tbx5.Nkx2.5….Tbx5.Irx3
ENSMUSG00000081304	Gm11509	pseudogene	Tbx5.Nkx2.5….Tbx5.Irx3
ENSMUSG00000087630	Gm11513	antisense	Tbx5.Nkx2.5….Tbx5.Irx3
ENSMUSG00000081249	Gm11517	pseudogene	Tbx5.Irx3
ENSMUSG00000085307	Gm11525	antisense	Tbx5.Nkx2.5….Tbx5.Irx3
ENSMUSG00000085242	Gm11537	antisense	Tbx5.Irx3
ENSMUSG00000084936	Gm11583	antisense	Tbx5.Irx3
ENSMUSG00000085586	Gm11613	lincRNA	Tbx5.Nkx2.5….Tbx5.Irx3
ENSMUSG00000085145	Gm11614	antisense	Nkx2.5….Tbx5.Irx3
ENSMUSG00000080839	Gm11625	pseudogene	Tbx5.Irx3
ENSMUSG00000086347	Gm11626	antisense	Tbx5.Irx3
ENSMUSG00000086716	Gm11629	processed_transcript	Tbx5.Nkx2.5….Tbx5.Irx3
ENSMUSG00000084079	Gm11631	pseudogene	Tbx5.Irx3
ENSMUSG00000084896	Gm11632	processed_transcript	Tbx5.Irx3
ENSMUSG00000085486	Gm11634	antisense	Tbx5.Irx3
ENSMUSG00000086617	Gm11635	lincRNA	Tbx5.Irx3
ENSMUSG00000040838	Gm11639	protein_coding	Tbx5.Irx3
ENSMUSG00000085733	Gm11641	antisense	Tbx5.Nkx2.5….Tbx5.Irx3
ENSMUSG00000085360	Gm11647	antisense	Tbx5.Nkx2.5….Tbx5.Irx3
ENSMUSG00000084978	Gm11655	antisense	Nkx2.5….Tbx5.Irx3
ENSMUSG00000081524	Gm11658	pseudogene	Tbx5.Irx3
ENSMUSG00000083748	Gm11662	pseudogene	Tbx5.Irx3
ENSMUSG00000081376	Gm11694	pseudogene	Tbx5.Irx3
ENSMUSG00000085651	Gm11695	antisense	Tbx5.Irx3
ENSMUSG00000056687	Gm11696	protein_coding	Nkx2.5….Tbx5.Irx3
ENSMUSG00000087683	Gm11712	antisense	Tbx5.Irx3
ENSMUSG00000085245	Gm11713	antisense	Tbx5.Irx3
ENSMUSG00000087113	Gm11714	lincRNA	Tbx5.Irx3
ENSMUSG00000086442	Gm11722	sense_intronic	Tbx5.Irx3
ENSMUSG00000087486	Gm11723	antisense	Tbx5.Nkx2.5….Tbx5.Irx3
ENSMUSG00000080810	Gm11737	pseudogene	Tbx5.Nkx2.5….Tbx5.Irx3
ENSMUSG00000084052	Gm11745	pseudogene	Tbx5.Nkx2.5….Tbx5.Irx3
ENSMUSG00000086514	Gm11747	antisense	Tbx5.Irx3
ENSMUSG00000087404	Gm11752	lincRNA	Tbx5.Irx3
ENSMUSG00000085548	Gm11753	sense_intronic	Tbx5.Irx3
ENSMUSG00000086924	Gm11766	lincRNA	Nkx2.5….Tbx5.Irx3
ENSMUSG00000085207	Gm11767	antisense	Nkx2.5….Tbx5.Irx3
ENSMUSG00000084822	Gm11768	antisense	Tbx5.Irx3
ENSMUSG00000086750	Gm11770	antisense	Tbx5.Nkx2.5….Tbx5.Irx3
ENSMUSG00000085501	Gm11772	antisense	Tbx5.Nkx2.5….Tbx5.Irx3
ENSMUSG00000084853	Gm11791	lincRNA	Nkx2.5.Tbx5.Irx3
ENSMUSG00000083137	Gm11792	pseudogene	Nkx2.5.Tbx5.Irx3
ENSMUSG00000082510	Gm11793	pseudogene	Nkx2.5.Tbx5.Irx3
ENSMUSG00000084190	Gm11869	pseudogene	Tbx5.Irx3
ENSMUSG00000082851	Gm11931	pseudogene	Tbx5.Nkx2.5….Tbx5.Irx3
ENSMUSG00000085512	Gm11958	lincRNA	Tbx5.Nkx2.5….Tbx5.Irx3
ENSMUSG00000085559	Gm11959	lincRNA	Tbx5.Nkx2.5….Tbx5.Irx3
ENSMUSG00000085232	Gm11962	pseudogene	Nkx2.5….Tbx5.Irx3
ENSMUSG00000085189	Gm11963	antisense	Nkx2.5….Tbx5.Irx3
ENSMUSG00000083555	Gm12035	pseudogene	Tbx5.Nkx2.5….Tbx5.Irx3
ENSMUSG00000084252	Gm12036	pseudogene	Tbx5.Irx3
ENSMUSG00000085165	Gm12089	antisense	Tbx5.Irx3
ENSMUSG00000081575	Gm12090	pseudogene	Tbx5.Irx3
ENSMUSG00000081613	Gm12109	pseudogene	Tbx5.Irx3
ENSMUSG00000082750	Gm12156	pseudogene	Nkx2.5….Tbx5.Irx3
ENSMUSG00000085564	Gm12198	lincRNA	Tbx5.Irx3
ENSMUSG00000087654	Gm12256	antisense	Tbx5.Irx3
ENSMUSG00000086063	Gm12257	antisense	Tbx5.Irx3
ENSMUSG00000080152	Gm12260	pseudogene	Tbx5.Nkx2.5….Tbx5.Irx3
ENSMUSG00000082148	Gm12266	pseudogene	Tbx5.Nkx2.5….Tbx5.Irx3
ENSMUSG00000082032	Gm12271	pseudogene	Tbx5.Nkx2.5….Tbx5.Irx3
ENSMUSG00000082857	Gm12293	pseudogene	Tbx5.Nkx2.5….Tbx5.Irx3
ENSMUSG00000084251	Gm12310	pseudogene	Tbx5.Nkx2.5….Tbx5.Irx3
ENSMUSG00000081485	Gm12338	pseudogene	Tbx5.Nkx2.5….Tbx5.Irx3
ENSMUSG00000086031	Gm12348	lincRNA	Tbx5.Nkx2.5….Tbx5.Irx3
ENSMUSG00000075576	Gm12359	antisense	Tbx5.Nkx2.5….Tbx5.Irx3
ENSMUSG00000056412	Gm12396	pseudogene	Tbx5.Nkx2.5….Tbx5.Irx3
ENSMUSG00000081866	Gm12401	pseudogene	Tbx5.Irx3….Nkx2.5.Irx3
ENSMUSG00000087623	Gm12404	lincRNA	Tbx5.Nkx2.5….Tbx5.Irx3
ENSMUSG00000087054	Gm12405	antisense	Nkx2.5….Tbx5.Irx3
ENSMUSG00000084761	Gm12406	antisense	Nkx2.5….Tbx5.Irx3
ENSMUSG00000081152	Gm12430	pseudogene	Tbx5.Irx3
ENSMUSG00000082384	Gm12437	pseudogene	Tbx5.Irx3
ENSMUSG00000083091	Gm12438	pseudogene	Tbx5.Irx3
ENSMUSG00000087383	Gm12446	antisense	Tbx5.Irx3
ENSMUSG00000080816	Gm12447	pseudogene	Tbx5.Irx3
ENSMUSG00000081516	Gm12470	pseudogene	Nkx2.5.Tbx5.Irx3
ENSMUSG00000086000	Gm12493	antisense	Tbx5.Nkx2.5….Tbx5.Irx3
ENSMUSG00000081499	Gm12517	pseudogene	Nkx2.5….Tbx5.Irx3
ENSMUSG00000074281	Gm12522	lincRNA	Tbx5.Nkx2.5….Tbx5.Irx3
ENSMUSG00000084863	Gm12523	antisense	Nkx2.5.Tbx5.Irx3
ENSMUSG00000078601	Gm12525	antisense	Nkx2.5.Tbx5.Irx3
ENSMUSG00000080772	Gm12543	pseudogene	Nkx2.5.Tbx5.Irx3
ENSMUSG00000084854	Gm12678	lincRNA	Tbx5.Nkx2.5….Tbx5.Irx3
ENSMUSG00000086205	Gm12679	antisense	Tbx5.Nkx2.5….Tbx5.Irx3
ENSMUSG00000085581	Gm12786	antisense	Tbx5.Nkx2.5….Tbx5.Irx3
ENSMUSG00000082771	Gm12803	pseudogene	Nkx2.5….Tbx5.Irx3
ENSMUSG00000082941	Gm12850	pseudogene	Nkx2.5….Tbx5.Irx3
ENSMUSG00000081916	Gm12899	pseudogene	Tbx5.Irx3
ENSMUSG00000084874	Gm12906	pseudogene	Tbx5.Irx3
ENSMUSG00000087195	Gm12907	lincRNA	Tbx5.Irx3
ENSMUSG00000085334	Gm12940	processed_transcript	Tbx5.Irx3
ENSMUSG00000084088	Gm12941	pseudogene	Tbx5.Irx3
ENSMUSG00000070737	Gm12942	protein_coding	Tbx5.Irx3
ENSMUSG00000084149	Gm12944	pseudogene	Tbx5.Irx3
ENSMUSG00000087451	Gm12970	antisense	Nkx2.5….Tbx5.Irx3
ENSMUSG00000086548	Gm12972	lincRNA	Nkx2.5….Tbx5.Irx3
ENSMUSG00000082833	Gm12982	pseudogene	Nkx2.5….Tbx5.Irx3
ENSMUSG00000087270	Gm12983	pseudogene	Nkx2.5….Tbx5.Irx3
ENSMUSG00000085002	Gm12984	antisense	Nkx2.5….Tbx5.Irx3
ENSMUSG00000081672	Gm13000	pseudogene	Nkx2.5….Tbx5.Irx3
ENSMUSG00000086159	Gm13025	lincRNA	Tbx5.Irx3
ENSMUSG00000078518	Gm13030	protein_coding	Tbx5.Irx3
ENSMUSG00000085424	Gm13037	antisense	Nkx2.5….Tbx5.Irx3
ENSMUSG00000087236	Gm1305	protein_coding	Nkx2.5….Tbx5.Irx3
ENSMUSG00000085574	Gm13053	sense_intronic	Tbx5.Irx3
ENSMUSG00000081079	Gm13059	pseudogene	Nkx2.5….Tbx5.Irx3
ENSMUSG00000086949	Gm13066	antisense	Nkx2.5….Tbx5.Irx3
ENSMUSG00000085403	Gm13068	antisense	Tbx5.Nkx2.5….Tbx5.Irx3
ENSMUSG00000085807	Gm13069	antisense	Tbx5.Nkx2.5….Tbx5.Irx3
ENSMUSG00000083811	Gm13071	pseudogene	Tbx5.Irx3
ENSMUSG00000085836	Gm13074	lincRNA	Nkx2.5….Tbx5.Irx3
ENSMUSG00000086061	Gm13075	antisense	Tbx5.Irx3
ENSMUSG00000084238	Gm13076	pseudogene	Nkx2.5….Tbx5.Irx3
ENSMUSG00000069188	Gm13192	pseudogene	Tbx5.Irx3
ENSMUSG00000082795	Gm13193	pseudogene	Tbx5.Irx3
ENSMUSG00000086670	Gm13194	pseudogene	Tbx5.Irx3
ENSMUSG00000083065	Gm13195	pseudogene	Tbx5.Nkx2.5….Tbx5.Irx3
ENSMUSG00000083378	Gm13196	pseudogene	Tbx5.Irx3
ENSMUSG00000083001	Gm13250	pseudogene	Nkx2.5….Tbx5.Irx3
ENSMUSG00000086850	Gm13257	antisense	Tbx5.Irx3
ENSMUSG00000086491	Gm13291	lincRNA	Tbx5.Irx3
ENSMUSG00000086006	Gm13293	lincRNA	Tbx5.Irx3
ENSMUSG00000080905	Gm13295	pseudogene	Tbx5.Irx3
ENSMUSG00000074628	Gm1332	protein_coding	Tbx5.Nkx2.5….Tbx5.Irx3
ENSMUSG00000083547	Gm13321	pseudogene	Tbx5.Irx3….Nkx2.5.Irx3
ENSMUSG00000081116	Gm13329	pseudogene	Tbx5.Irx3
ENSMUSG00000085319	Gm13330	antisense	Tbx5.Irx3
ENSMUSG00000083057	Gm13356	pseudogene	Tbx5.Irx3
ENSMUSG00000083335	Gm13397	pseudogene	Nkx2.5….Tbx5.Irx3
ENSMUSG00000087364	Gm13398	antisense	Nkx2.5….Tbx5.Irx3
ENSMUSG00000085008	Gm13399	antisense	Tbx5.Nkx2.5….Tbx5.Irx3
ENSMUSG00000083004	Gm13413	pseudogene	Tbx5.Nkx2.5….Tbx5.Irx3
ENSMUSG00000083528	Gm13432	pseudogene	Nkx2.5.Tbx5.Irx3
ENSMUSG00000083043	Gm13433	pseudogene	Nkx2.5.Tbx5.Irx3
ENSMUSG00000087496	Gm13523	antisense	Tbx5.Nkx2.5….Tbx5.Irx3
ENSMUSG00000080812	Gm13526	pseudogene	Tbx5.Irx3
ENSMUSG00000082132	Gm13541	pseudogene	Tbx5.Nkx2.5….Tbx5.Irx3
ENSMUSG00000085545	Gm13553	lincRNA	Tbx5.Irx3
ENSMUSG00000085767	Gm13563	antisense	Tbx5.Irx3….Nkx2.5.Irx3
ENSMUSG00000085543	Gm13568	lincRNA	Nkx2.5….Tbx5.Irx3
ENSMUSG00000075325	Gm13582	lincRNA	Nkx2.5….Tbx5.Irx3
ENSMUSG00000085182	Gm13596	antisense	Nkx2.5.Tbx5.Irx3
ENSMUSG00000089902	Gm13625	processed_transcript	Nkx2.5….Tbx5.Irx3
ENSMUSG00000085439	Gm13634	antisense	Tbx5.Nkx2.5….Tbx5.Irx3
ENSMUSG00000081062	Gm13640	pseudogene	Tbx5.Irx3
ENSMUSG00000085922	Gm13643	antisense	Tbx5.Nkx2.5….Tbx5.Irx3
ENSMUSG00000087570	Gm13647	lincRNA	Nkx2.5….Tbx5.Irx3
ENSMUSG00000084794	Gm13662	lincRNA	Nkx2.5….Tbx5.Irx3
ENSMUSG00000086641	Gm13663	lincRNA	Nkx2.5….Tbx5.Irx3
ENSMUSG00000082036	Gm13724	pseudogene	Nkx2.5….Tbx5.Irx3
ENSMUSG00000083961	Gm13725	pseudogene	Nkx2.5….Tbx5.Irx3
ENSMUSG00000081878	Gm13739	pseudogene	Nkx2.5….Tbx5.Irx3
ENSMUSG00000080817	Gm13751	pseudogene	Tbx5.Irx3
ENSMUSG00000082373	Gm13754	pseudogene	Tbx5.Irx3
ENSMUSG00000082108	Gm13777	pseudogene	Tbx5.Nkx2.5….Tbx5.Irx3
ENSMUSG00000086495	Gm13778	lincRNA	Tbx5.Nkx2.5….Tbx5.Irx3
ENSMUSG00000084243	Gm13784	pseudogene	Tbx5.Irx3
ENSMUSG00000086980	Gm13791	processed_transcript	Tbx5.Irx3
ENSMUSG00000082700	Gm13792	pseudogene	Tbx5.Irx3
ENSMUSG00000081353	Gm13818	pseudogene	Nkx2.5….Tbx5.Irx3
ENSMUSG00000087477	Gm13822	antisense	Tbx5.Nkx2.5….Tbx5.Irx3
ENSMUSG00000080707	Gm13823	pseudogene	Tbx5.Nkx2.5….Tbx5.Irx3
ENSMUSG00000084894	Gm13834	lincRNA	Tbx5.Nkx2.5….Tbx5.Irx3
ENSMUSG00000087613	Gm13855	antisense	Nkx2.5….Tbx5.Irx3
ENSMUSG00000087356	Gm13856	antisense	Nkx2.5….Tbx5.Irx3
ENSMUSG00000087151	Gm14022	lincRNA	Tbx5.Nkx2.5….Tbx5.Irx3
ENSMUSG00000079051	Gm14025	protein_coding	Tbx5.Nkx2.5….Tbx5.Irx3
ENSMUSG00000090248	Gm14027	processed_transcript	Tbx5.Nkx2.5….Tbx5.Irx3
ENSMUSG00000086421	Gm14091	antisense	Tbx5.Nkx2.5….Tbx5.Irx3
ENSMUSG00000086407	Gm14123	lincRNA	Nkx2.5….Tbx5.Irx3
ENSMUSG00000082318	Gm14162	pseudogene	Tbx5.Nkx2.5….Tbx5.Irx3
ENSMUSG00000089684	Gm14163	pseudogene	Tbx5.Irx3
ENSMUSG00000083498	Gm14172	pseudogene	Tbx5.Irx3
ENSMUSG00000085483	Gm14198	antisense	Tbx5.Nkx2.5….Tbx5.Irx3
ENSMUSG00000081002	Gm14240	pseudogene	Tbx5.Irx3
ENSMUSG00000087616	Gm14257	antisense	Tbx5.Nkx2.5….Tbx5.Irx3
ENSMUSG00000085905	Gm14273	antisense	Nkx2.5….Tbx5.Irx3
ENSMUSG00000085949	Gm14275	lincRNA	Tbx5.Irx3
ENSMUSG00000082163	Gm14276	pseudogene	Tbx5.Nkx2.5….Tbx5.Irx3
ENSMUSG00000086605	Gm14290	lincRNA	Nkx2.5….Tbx5.Irx3
ENSMUSG00000084797	Gm14321	lincRNA	Tbx5.Nkx2.5….Tbx5.Irx3
ENSMUSG00000081416	Gm14383	pseudogene	Nkx2.5….Tbx5.Irx3
ENSMUSG00000086630	Gm14397	antisense	Tbx5.Irx3
ENSMUSG00000085358	Gm14437	antisense	Tbx5.Irx3
ENSMUSG00000087442	Gm14453	antisense	Nkx2.5.Tbx5.Irx3
ENSMUSG00000085847	Gm14540	antisense	Tbx5.Irx3….Nkx2.5.Irx3
ENSMUSG00000086834	Gm14547	antisense	Tbx5.Nkx2.5….Tbx5.Irx3
ENSMUSG00000086114	Gm14642	lincRNA	Tbx5.Irx3
ENSMUSG00000082492	Gm14871	pseudogene	Tbx5.Nkx2.5….Tbx5.Irx3
ENSMUSG00000085285	Gm14968	lincRNA	Tbx5.Irx3
ENSMUSG00000084058	Gm15263	pseudogene	Nkx2.5.Tbx5.Irx3
ENSMUSG00000086010	Gm15318	antisense	Tbx5.Irx3
ENSMUSG00000082682	Gm15349	pseudogene	Tbx5.Irx3
ENSMUSG00000086770	Gm15351	antisense	Tbx5.Nkx2.5….Tbx5.Irx3
ENSMUSG00000081951	Gm15352	pseudogene	Tbx5.Irx3
ENSMUSG00000079146	Gm15353	antisense	Tbx5.Nkx2.5….Tbx5.Irx3
ENSMUSG00000085857	Gm15392	antisense	Tbx5.Irx3
ENSMUSG00000079524	Gm15402	antisense	Nkx2.5.Tbx5.Irx3
ENSMUSG00000087647	Gm15407	lincRNA	Nkx2.5….Tbx5.Irx3
ENSMUSG00000087387	Gm15420	antisense	Nkx2.5.Tbx5.Irx3
ENSMUSG00000085311	Gm15445	antisense	Tbx5.Nkx2.5….Tbx5.Irx3
ENSMUSG00000085493	Gm15469	antisense	Tbx5.Nkx2.5….Tbx5.Irx3
ENSMUSG00000086145	Gm15479	sense_intronic	Tbx5.Nkx2.5….Tbx5.Irx3
ENSMUSG00000082645	Gm15481	pseudogene	Nkx2.5.Tbx5.Irx3
ENSMUSG00000087367	Gm15491	antisense	Tbx5.Irx3
ENSMUSG00000087297	Gm15494	antisense	Tbx5.Irx3
ENSMUSG00000091177	Gm15494	antisense	Tbx5.Irx3
ENSMUSG00000084964	Gm15503	sense_intronic	Nkx2.5….Tbx5.Irx3
ENSMUSG00000082954	Gm15504	pseudogene	Nkx2.5.Tbx5.Irx3
ENSMUSG00000087639	Gm15512	antisense	Tbx5.Nkx2.5….Tbx5.Irx3
ENSMUSG00000086291	Gm15513	sense_intronic	Tbx5.Nkx2.5….Tbx5.Irx3
ENSMUSG00000085449	Gm15520	antisense	Nkx2.5….Tbx5.Irx3
ENSMUSG00000085166	Gm15522	lincRNA	Nkx2.5.Tbx5.Irx3
ENSMUSG00000086946	Gm15527	antisense	Tbx5.Nkx2.5….Tbx5.Irx3
ENSMUSG00000086863	Gm15543	antisense	Nkx2.5.Tbx5.Irx3
ENSMUSG00000087384	Gm15558	antisense	Tbx5.Nkx2.5….Tbx5.Irx3
ENSMUSG00000081497	Gm15560	pseudogene	Tbx5.Irx3
ENSMUSG00000080759	Gm15573	pseudogene	Tbx5.Irx3
ENSMUSG00000087348	Gm15582	antisense	Tbx5.Irx3
ENSMUSG00000084881	Gm15585	antisense	Tbx5.Nkx2.5….Tbx5.Irx3
ENSMUSG00000086769	Gm15587	antisense	Nkx2.5.Tbx5.Irx3
ENSMUSG00000086729	Gm15589	antisense	Nkx2.5.Tbx5.Irx3
ENSMUSG00000086237	Gm15591	antisense	Tbx5.Nkx2.5….Tbx5.Irx3
ENSMUSG00000085846	Gm15597	antisense	Tbx5.Nkx2.5….Tbx5.Irx3
ENSMUSG00000086149	Gm15598	antisense	Tbx5.Nkx2.5….Tbx5.Irx3
ENSMUSG00000085828	Gm15612	lincRNA	Tbx5.Irx3
ENSMUSG00000082203	Gm15636	pseudogene	Tbx5.Irx3
ENSMUSG00000089779	Gm15641	antisense	Tbx5.Nkx2.5….Tbx5.Irx3
ENSMUSG00000090212	Gm15647	antisense	Nkx2.5.Tbx5.Irx3
ENSMUSG00000086873	Gm15672	processed_transcript	Tbx5.Nkx2.5….Tbx5.Irx3
ENSMUSG00000089776	Gm15684	antisense	Tbx5.Nkx2.5….Tbx5.Irx3
ENSMUSG00000086165	Gm15690	antisense	Tbx5.Nkx2.5….Tbx5.Irx3
ENSMUSG00000081404	Gm15694	pseudogene	Nkx2.5….Tbx5.Irx3
ENSMUSG00000083853	Gm15696	pseudogene	Nkx2.5….Tbx5.Irx3
ENSMUSG00000086656	Gm15701	antisense	Tbx5.Nkx2.5….Tbx5.Irx3
ENSMUSG00000085414	Gm15705	antisense	Tbx5.Nkx2.5….Tbx5.Irx3
ENSMUSG00000089680	Gm15722	antisense	Tbx5.Nkx2.5….Tbx5.Irx3
ENSMUSG00000081274	Gm15727	pseudogene	Nkx2.5.Tbx5.Irx3
ENSMUSG00000086075	Gm15728	lincRNA	Nkx2.5.Tbx5.Irx3
ENSMUSG00000085713	Gm15736	lincRNA	Tbx5.Nkx2.5….Tbx5.Irx3
ENSMUSG00000089938	Gm15744	pseudogene	Tbx5.Nkx2.5….Tbx5.Irx3
ENSMUSG00000086910	Gm15755	antisense	Tbx5.Nkx2.5….Tbx5.Irx3
ENSMUSG00000084392	Gm15757	pseudogene	Nkx2.5….Tbx5.Irx3
ENSMUSG00000087556	Gm15764	processed_transcript	Tbx5.Irx3
ENSMUSG00000082554	Gm15806	pseudogene	Nkx2.5….Tbx5.Irx3
ENSMUSG00000082277	Gm15807	pseudogene	Nkx2.5….Tbx5.Irx3
ENSMUSG00000083536	Gm15808	pseudogene	Nkx2.5….Tbx5.Irx3
ENSMUSG00000084878	Gm15817	antisense	Nkx2.5….Tbx5.Irx3
ENSMUSG00000085858	Gm15831	protein_coding	Nkx2.5.Tbx5.Irx3
ENSMUSG00000081238	Gm15836	pseudogene	Nkx2.5….Tbx5.Irx3
ENSMUSG00000083909	Gm15842	pseudogene	Nkx2.5.Tbx5.Irx3
ENSMUSG00000079906	Gm15846	pseudogene	Nkx2.5….Tbx5.Irx3
ENSMUSG00000090079	Gm15849	antisense	Nkx2.5.Tbx5.Irx3
ENSMUSG00000085341	Gm15863	antisense	Tbx5.Nkx2.5….Tbx5.Irx3
ENSMUSG00000085725	Gm15873	antisense	Tbx5.Irx3
ENSMUSG00000087542	Gm15878	pseudogene	Nkx2.5….Tbx5.Irx3
ENSMUSG00000084790	Gm15879	antisense	Nkx2.5.Tbx5.Irx3
ENSMUSG00000083585	Gm15885	pseudogene	Tbx5.Nkx2.5….Tbx5.Irx3
ENSMUSG00000089712	Gm15889	lincRNA	Tbx5.Irx3
ENSMUSG00000090105	Gm15890	antisense	Tbx5.Irx3
ENSMUSG00000085246	Gm15893	antisense	Tbx5.Nkx2.5….Tbx5.Irx3
ENSMUSG00000090039	Gm15894	antisense	Tbx5.Nkx2.5….Tbx5.Irx3
ENSMUSG00000089742	Gm15898	sense_intronic	Tbx5.Nkx2.5….Tbx5.Irx3
ENSMUSG00000085917	Gm15899	pseudogene	Tbx5.Nkx2.5….Tbx5.Irx3
ENSMUSG00000085961	Gm15904	antisense	Nkx2.5.Tbx5.Irx3
ENSMUSG00000087416	Gm15906	lincRNA	Tbx5.Irx3
ENSMUSG00000082104	Gm15933	pseudogene	Nkx2.5.Tbx5.Irx3
ENSMUSG00000084024	Gm15937	pseudogene	Tbx5.Nkx2.5….Tbx5.Irx3
ENSMUSG00000086801	Gm15943	lincRNA	Tbx5.Irx3
ENSMUSG00000089818	Gm15950	pseudogene	Nkx2.5….Tbx5.Irx3
ENSMUSG00000081692	Gm15971	pseudogene	Tbx5.Irx3….Nkx2.5.Irx3
ENSMUSG00000087240	Gm15976	antisense	Tbx5.Irx3
ENSMUSG00000086744	Gm15997	processed_transcript	Tbx5.Nkx2.5….Tbx5.Irx3
ENSMUSG00000082177	Gm16005	pseudogene	Tbx5.Irx3
ENSMUSG00000085194	Gm16012	processed_transcript	Tbx5.Nkx2.5….Tbx5.Irx3
ENSMUSG00000080972	Gm16061	pseudogene	Tbx5.Nkx2.5….Tbx5.Irx3
ENSMUSG00000084912	Gm16078	antisense	Tbx5.Nkx2.5….Tbx5.Irx3
ENSMUSG00000081228	Gm16089	pseudogene	Tbx5.Nkx2.5….Tbx5.Irx3
ENSMUSG00000087114	Gm16099	antisense	Tbx5.Nkx2.5….Tbx5.Irx3
ENSMUSG00000087248	Gm16120	antisense	Nkx2.5.Tbx5.Irx3
ENSMUSG00000087606	Gm16121	antisense	Tbx5.Nkx2.5….Tbx5.Irx3
ENSMUSG00000085673	Gm16122	antisense	Tbx5.Nkx2.5….Tbx5.Irx3
ENSMUSG00000086585	Gm16126	antisense	Tbx5.Irx3
ENSMUSG00000086248	Gm16127	processed_transcript	Tbx5.Irx3
ENSMUSG00000087436	Gm16156	antisense	Tbx5.Nkx2.5….Tbx5.Irx3
ENSMUSG00000087693	Gm16191	antisense	Tbx5.Irx3
ENSMUSG00000087308	Gm16195	lincRNA	Nkx2.5.Tbx5.Irx3
ENSMUSG00000086154	Gm16196	antisense	Nkx2.5.Tbx5.Irx3
ENSMUSG00000086360	Gm16214	antisense	Nkx2.5….Tbx5.Irx3
ENSMUSG00000086499	Gm16217	antisense	Tbx5.Irx3
ENSMUSG00000090006	Gm16227	sense_intronic	Tbx5.Nkx2.5….Tbx5.Irx3
ENSMUSG00000085731	Gm16229	antisense	Tbx5.Irx3….Nkx2.5.Irx3
ENSMUSG00000087163	Gm16230	antisense	Tbx5.Irx3….Nkx2.5.Irx3
ENSMUSG00000086694	Gm16237	antisense	Nkx2.5.Tbx5.Irx3
ENSMUSG00000085168	Gm16252	antisense	Nkx2.5….Tbx5.Irx3
ENSMUSG00000084998	Gm16279	antisense	Nkx2.5….Tbx5.Irx3
ENSMUSG00000085361	Gm16305	pseudogene	Nkx2.5.Tbx5.Irx3
ENSMUSG00000064263	Gm1631	protein_coding	Nkx2.5….Tbx5.Irx3
ENSMUSG00000091842	Gm16490	protein_coding	Nkx2.5….Tbx5.Irx3
ENSMUSG00000091775	Gm16494	protein_coding	Nkx2.5.Tbx5.Irx3
ENSMUSG00000018931	Gm16515	protein_coding	Tbx5.Nkx2.5….Tbx5.Irx3
ENSMUSG00000042549	Gm16516	antisense	Nkx2.5….Tbx5.Irx3
ENSMUSG00000083015	Gm16518	pseudogene	Tbx5.Nkx2.5….Tbx5.Irx3
ENSMUSG00000089821	Gm16535	antisense	Tbx5.Nkx2.5….Tbx5.Irx3
ENSMUSG00000089729	Gm16552	antisense	Nkx2.5.Tbx5.Irx3
ENSMUSG00000090012	Gm16555	antisense	Tbx5.Nkx2.5….Tbx5.Irx3
ENSMUSG00000086220	Gm16599	antisense	Nkx2.5….Tbx5.Irx3
ENSMUSG00000087088	Gm16638	lincRNA	Nkx2.5.Tbx5.Irx3
ENSMUSG00000085990	Gm16731	lincRNA	Tbx5.Nkx2.5….Tbx5.Irx3
ENSMUSG00000086289	Gm16933	lincRNA	Nkx2.5.Tbx5.Irx3
ENSMUSG00000091784	Gm17022	pseudogene	Tbx5.Nkx2.5….Tbx5.Irx3
ENSMUSG00000091443	Gm17023	antisense	Tbx5.Nkx2.5….Tbx5.Irx3
ENSMUSG00000091492	Gm17025	antisense	Tbx5.Irx3
ENSMUSG00000091366	Gm17040	pseudogene	Tbx5.Nkx2.5….Tbx5.Irx3
ENSMUSG00000090570	Gm17041	antisense	Tbx5.Nkx2.5….Tbx5.Irx3
ENSMUSG00000091623	Gm17092	antisense	Nkx2.5….Tbx5.Irx3
ENSMUSG00000090327	Gm17111	antisense	Tbx5.Irx3
ENSMUSG00000061115	Gm17113	pseudogene	Nkx2.5….Tbx5.Irx3
ENSMUSG00000090464	Gm17140	antisense	Nkx2.5.Tbx5.Irx3
ENSMUSG00000075558	Gm17151	antisense	Nkx2.5.Tbx5.Irx3
ENSMUSG00000090708	Gm17196	antisense	Tbx5.Irx3
ENSMUSG00000090964	Gm17206	antisense	Tbx5.Nkx2.5….Tbx5.Irx3
ENSMUSG00000090561	Gm17207	sense_intronic	Nkx2.5.Tbx5.Irx3
ENSMUSG00000091078	Gm17218	antisense	Tbx5.Nkx2.5….Tbx5.Irx3
ENSMUSG00000091865	Gm17244	protein_coding	Nkx2.5….Tbx5.Irx3
ENSMUSG00000090429	Gm17271	protein_coding	Tbx5.Nkx2.5….Tbx5.Irx3
ENSMUSG00000090290	Gm17296	protein_coding	Tbx5.Nkx2.5….Tbx5.Irx3
ENSMUSG00000091021	Gm17300	lincRNA	Tbx5.Nkx2.5….Tbx5.Irx3
ENSMUSG00000090718	Gm17376	processed_pseudogene	Tbx5.Irx3
ENSMUSG00000091731	Gm17542	protein_coding	Tbx5.Nkx2.5….Tbx5.Irx3
ENSMUSG00000091644	Gm17590	protein_coding	Nkx2.5.Tbx5.Irx3
ENSMUSG00000091768	Gm17617	protein_coding	Tbx5.Nkx2.5….Tbx5.Irx3
ENSMUSG00000090282	Gm17688	protein_coding	Nkx2.5….Tbx5.Irx3
ENSMUSG00000092366	Gm17782	pseudogene	Nkx2.5.Tbx5.Irx3
ENSMUSG00000092245	Gm17973	pseudogene	Tbx5.Nkx2.5….Tbx5.Irx3
ENSMUSG00000092325	Gm18284	pseudogene	Nkx2.5.Tbx5.Irx3
ENSMUSG00000092612	Gm18604	pseudogene	Nkx2.5.Tbx5.Irx3
ENSMUSG00000095970	Gm19402	protein_coding	Nkx2.5….Tbx5.Irx3
ENSMUSG00000092363	Gm20391	pseudogene	Nkx2.5.Tbx5.Irx3
ENSMUSG00000092362	Gm20392	pseudogene	Nkx2.5.Tbx5.Irx3
ENSMUSG00000092283	Gm20412	processed_transcript	Nkx2.5….Tbx5.Irx3
ENSMUSG00000092595	Gm20427	processed_transcript	Nkx2.5….Tbx5.Irx3
ENSMUSG00000092306	Gm20447	pseudogene	Nkx2.5.Tbx5.Irx3
ENSMUSG00000092406	Gm20462	pseudogene	Tbx5.Nkx2.5….Tbx5.Irx3
ENSMUSG00000092395	Gm20463	antisense	Tbx5.Nkx2.5….Tbx5.Irx3
ENSMUSG00000092474	Gm20478	processed_transcript	Nkx2.5.Tbx5.Irx3
ENSMUSG00000092367	Gm20479	protein_coding	Tbx5.Nkx2.5….Tbx5.Irx3
ENSMUSG00000092609	Gm20481	protein_coding	Tbx5.Nkx2.5….Tbx5.Irx3
ENSMUSG00000092596	Gm20490	processed_transcript	Nkx2.5.Tbx5.Irx3
ENSMUSG00000092480	Gm20495	pseudogene	Nkx2.5.Tbx5.Irx3
ENSMUSG00000092345	Gm20503	protein_coding	Nkx2.5….Tbx5.Irx3
ENSMUSG00000092470	Gm20518	protein_coding	Tbx5.Nkx2.5….Tbx5.Irx3
ENSMUSG00000092428	Gm20545	pseudogene	Nkx2.5.Tbx5.Irx3
ENSMUSG00000092392	Gm20546	processed_transcript	Nkx2.5.Tbx5.Irx3
ENSMUSG00000092511	Gm20547	protein_coding	Tbx5.Nkx2.5….Tbx5.Irx3
ENSMUSG00000093649	Gm20614	pseudogene	Nkx2.5….Tbx5.Irx3
ENSMUSG00000093511	Gm20680	antisense	Tbx5.Irx3
ENSMUSG00000093452	Gm20687	antisense	Nkx2.5.Tbx5.Irx3
ENSMUSG00000093446	Gm20694	pseudogene	Nkx2.5….Tbx5.Irx3
ENSMUSG00000093575	Gm20695	protein_coding	Tbx5.Nkx2.5….Tbx5.Irx3
ENSMUSG00000073650	Gm216	protein_coding	Tbx5.Nkx2.5….Tbx5.Irx3
ENSMUSG00000082305	Gm2420	pseudogene	Nkx2.5….Tbx5.Irx3
ENSMUSG00000082959	Gm2566	pseudogene	Tbx5.Nkx2.5….Tbx5.Irx3
ENSMUSG00000082068	Gm2673	pseudogene	Tbx5.Nkx2.5….Tbx5.Irx3
ENSMUSG00000078240	Gm3550	protein_coding	Nkx2.5.Tbx5.Irx3
ENSMUSG00000083808	Gm3828	pseudogene	Tbx5.Nkx2.5….Tbx5.Irx3
ENSMUSG00000074591	Gm410	protein_coding	Tbx5.Irx3
ENSMUSG00000092240	Gm4246	pseudogene	Nkx2.5.Tbx5.Irx3
ENSMUSG00000092502	Gm4252	pseudogene	Nkx2.5.Tbx5.Irx3
ENSMUSG00000083911	Gm4342	pseudogene	Nkx2.5….Tbx5.Irx3
ENSMUSG00000071151	Gm4799	protein_coding	Tbx5.Irx3
ENSMUSG00000058869	Gm4832	processed_pseudogene	Tbx5.Irx3
ENSMUSG00000062472	Gm4945	protein_coding	Nkx2.5.Tbx5.Irx3
ENSMUSG00000031085	Gm498	protein_coding	Tbx5.Irx3
ENSMUSG00000083812	Gm5054	pseudogene	Tbx5.Irx3
ENSMUSG00000066647	Gm5113	protein_coding	Nkx2.5….Tbx5.Irx3
ENSMUSG00000053742	Gm5114	protein_coding	Tbx5.Irx3
ENSMUSG00000072553	Gm525	protein_coding	Tbx5.Nkx2.5….Tbx5.Irx3
ENSMUSG00000090468	Gm5331	protein_coding	Tbx5.Irx3….Nkx2.5.Irx3
ENSMUSG00000042962	Gm5436	processed_pseudogene	Tbx5.Nkx2.5….Tbx5.Irx3
ENSMUSG00000075502	Gm5465	protein_coding	Nkx2.5.Tbx5.Irx3
ENSMUSG00000096215	Gm5480	protein_coding	Nkx2.5….Tbx5.Irx3
ENSMUSG00000071035	Gm5499	protein_coding	Tbx5.Irx3
ENSMUSG00000073535	Gm5532	lincRNA	Nkx2.5.Tbx5.Irx3
ENSMUSG00000022187	Gm5546	protein_coding	Nkx2.5.Tbx5.Irx3
ENSMUSG00000046372	Gm5590	processed_pseudogene	Tbx5.Irx3
ENSMUSG00000086108	Gm5602	lincRNA	Nkx2.5….Tbx5.Irx3
ENSMUSG00000074754	Gm561	protein_coding	Tbx5.Nkx2.5….Tbx5.Irx3
ENSMUSG00000082815	Gm5678	pseudogene	Tbx5.Irx3
ENSMUSG00000092265	Gm5682	pseudogene	Nkx2.5.Tbx5.Irx3
ENSMUSG00000095276	Gm581	protein_coding	Nkx2.5….Tbx5.Irx3
ENSMUSG00000068262	Gm5879	processed_pseudogene	Tbx5.Irx3
ENSMUSG00000061356	Gm600	protein_coding	Nkx2.5….Tbx5.Irx3
ENSMUSG00000074026	Gm6091	processed_pseudogene	Nkx2.5.Tbx5.Irx3
ENSMUSG00000074280	Gm6166	processed_pseudogene	Tbx5.Nkx2.5….Tbx5.Irx3
ENSMUSG00000086926	Gm6226	pseudogene	Tbx5.Nkx2.5….Tbx5.Irx3
ENSMUSG00000072487	Gm628	protein_coding	Tbx5.Irx3
ENSMUSG00000051133	Gm6293	pseudogene	Tbx5.Nkx2.5….Tbx5.Irx3
ENSMUSG00000091233	Gm6434	protein_coding	Tbx5.Nkx2.5….Tbx5.Irx3
ENSMUSG00000047822	Gm6484	protein_coding	Nkx2.5.Tbx5.Irx3
ENSMUSG00000091526	Gm6494	protein_coding	Tbx5.Nkx2.5….Tbx5.Irx3
ENSMUSG00000086361	Gm6569	protein_coding	Tbx5.Irx3
ENSMUSG00000092374	Gm6623	pseudogene	Nkx2.5.Tbx5.Irx3
ENSMUSG00000092317	Gm6633	pseudogene	Nkx2.5.Tbx5.Irx3
ENSMUSG00000092289	Gm6659	pseudogene	Nkx2.5.Tbx5.Irx3
ENSMUSG00000091269	Gm6682	processed_pseudogene	Nkx2.5.Tbx5.Irx3
ENSMUSG00000068226	Gm6723	pseudogene	Tbx5.Irx3
ENSMUSG00000086984	Gm6762	pseudogene	Tbx5.Irx3
ENSMUSG00000078691	Gm6821	protein_coding	Nkx2.5….Tbx5.Irx3
ENSMUSG00000074780	Gm6843	protein_coding	Tbx5.Irx3
ENSMUSG00000082922	Gm6939	pseudogene	Tbx5.Nkx2.5….Tbx5.Irx3
ENSMUSG00000048185	Gm7075	protein_coding	Tbx5.Irx3
ENSMUSG00000083505	Gm7541	pseudogene	Nkx2.5.Tbx5.Irx3
ENSMUSG00000089953	Gm757	protein_coding	Nkx2.5.Tbx5.Irx3
ENSMUSG00000085915	Gm8091	pseudogene	Nkx2.5….Tbx5.Irx3
ENSMUSG00000091496	Gm8398	pseudogene	Tbx5.Nkx2.5….Tbx5.Irx3
ENSMUSG00000023120	Gm853	protein_coding	Tbx5.Nkx2.5….Tbx5.Irx3
ENSMUSG00000047905	Gm8566	pseudogene	Nkx2.5….Tbx5.Irx3
ENSMUSG00000024437	Gm8615	processed_pseudogene	Tbx5.Nkx2.5….Tbx5.Irx3
ENSMUSG00000092557	Gm8696	pseudogene	Tbx5.Nkx2.5….Tbx5.Irx3
ENSMUSG00000092284	Gm8801	pseudogene	Tbx5.Nkx2.5….Tbx5.Irx3
ENSMUSG00000092457	Gm8835	pseudogene	Nkx2.5.Tbx5.Irx3
ENSMUSG00000073402	Gm8909	protein_coding	Nkx2.5.Tbx5.Irx3
ENSMUSG00000064081	Gm8973	protein_coding	Tbx5.Nkx2.5….Tbx5.Irx3
ENSMUSG00000094430	Gm933	protein_coding	Tbx5.Nkx2.5….Tbx5.Irx3
ENSMUSG00000087298	Gm9392	pseudogene	Tbx5.Nkx2.5….Tbx5.Irx3
ENSMUSG00000090588	Gm9573	protein_coding	Tbx5.Nkx2.5….Tbx5.Irx3
ENSMUSG00000091562	Gm9581	processed_transcript	Nkx2.5….Tbx5.Irx3
ENSMUSG00000092409	Gm9613	pseudogene	Tbx5.Nkx2.5….Tbx5.Irx3
ENSMUSG00000049562	Gm962	protein_coding	Tbx5.Nkx2.5….Tbx5.Irx3
ENSMUSG00000082741	Gm9703	pseudogene	Tbx5.Irx3
ENSMUSG00000095332	Gm9821	protein_coding	Nkx2.5.Tbx5.Irx3
ENSMUSG00000048603	Gm9828	antisense	Tbx5.Irx3
ENSMUSG00000049832	Gm9840	pseudogene	Tbx5.Nkx2.5….Tbx5.Irx3
ENSMUSG00000053244	Gm9901	processed_pseudogene	Nkx2.5….Tbx5.Irx3
ENSMUSG00000053839	Gm9924	protein_coding	Tbx5.Nkx2.5….Tbx5.Irx3
ENSMUSG00000053925	Gm9929	lincRNA	Nkx2.5….Tbx5.Irx3
ENSMUSG00000054957	Gm9959	processed_pseudogene	Nkx2.5….Tbx5.Irx3
ENSMUSG00000055497	Gm9974	pseudogene	Tbx5.Nkx2.5….Tbx5.Irx3
ENSMUSG00000056128	Gm9991	protein_coding	Tbx5.Nkx2.5….Tbx5.Irx3
ENSMUSG00000056509	Gm9999	protein_coding	Nkx2.5.Tbx5.Irx3
ENSMUSG00000000149	Gna12	protein_coding	Nkx2.5….Tbx5.Irx3
ENSMUSG00000020611	Gna13	protein_coding	Nkx2.5….Tbx5.Irx3
ENSMUSG00000024697	Gna14	protein_coding	Nkx2.5….Tbx5.Irx3
ENSMUSG00000032562	Gnai2	protein_coding	Nkx2.5.Tbx5.Irx3
ENSMUSG00000034837	Gnat1	protein_coding	Nkx2.5.Tbx5.Irx3
ENSMUSG00000040009	Gnaz	protein_coding	Tbx5.Irx3
ENSMUSG00000036402	Gng12	protein_coding	Nkx2.5.Tbx5.Irx3
ENSMUSG00000048240	Gng7	protein_coding	Tbx5.Nkx2.5….Tbx5.Irx3
ENSMUSG00000042532	Golga7b	protein_coding	Tbx5.Nkx2.5….Tbx5.Irx3
ENSMUSG00000032513	Gorasp1	protein_coding	Nkx2.5….Tbx5.Irx3
ENSMUSG00000039720	Got1l1	protein_coding	Tbx5.Nkx2.5….Tbx5.Irx3
ENSMUSG00000030054	Gp9	protein_coding	Tbx5.Irx3
ENSMUSG00000000544	Gpa33	protein_coding	Nkx2.5….Tbx5.Irx3
ENSMUSG00000028069	Gpatch4	protein_coding	Nkx2.5….Tbx5.Irx3
ENSMUSG00000064272	Gpbar1	protein_coding	Tbx5.Nkx2.5….Tbx5.Irx3
ENSMUSG00000021340	Gpld1	protein_coding	Tbx5.Irx3
ENSMUSG00000044017	Gpr133	protein_coding	Tbx5.Irx3
ENSMUSG00000044724	Gpr152	protein_coding	Tbx5.Nkx2.5….Tbx5.Irx3
ENSMUSG00000042804	Gpr153	protein_coding	Nkx2.5….Tbx5.Irx3
ENSMUSG00000040133	Gpr176	protein_coding	Tbx5.Irx3
ENSMUSG00000051212	Gpr183	protein_coding	Tbx5.Irx3
ENSMUSG00000032641	Gpr19	protein_coding	Tbx5.Nkx2.5….Tbx5.Irx3
ENSMUSG00000044317	Gpr4	protein_coding	Nkx2.5….Tbx5.Irx3
ENSMUSG00000049608	Gpr55	protein_coding	Tbx5.Irx3
ENSMUSG00000031785	Gpr56	protein_coding	Nkx2.5.Tbx5.Irx3
ENSMUSG00000060470	Gpr97	protein_coding	Nkx2.5.Tbx5.Irx3
ENSMUSG00000030205	Gprc5d	protein_coding	Nkx2.5….Tbx5.Irx3
ENSMUSG00000023170	Gps2	protein_coding	Tbx5.Nkx2.5….Tbx5.Irx3
ENSMUSG00000026930	Gpsm1	protein_coding	Tbx5.Nkx2.5….Tbx5.Irx3
ENSMUSG00000027883	Gpsm2	protein_coding	Nkx2.5….Tbx5.Irx3
ENSMUSG00000034786	Gpsm3	protein_coding	Tbx5.Nkx2.5….Tbx5.Irx3
ENSMUSG00000075706	Gpx4	protein_coding	Tbx5.Nkx2.5….Tbx5.Irx3
ENSMUSG00000001700	Gramd3	protein_coding	Tbx5.Irx3
ENSMUSG00000035637	Grhpr	protein_coding	Tbx5.Nkx2.5….Tbx5.Irx3
ENSMUSG00000022564	Grina	protein_coding	Tbx5.Nkx2.5….Tbx5.Irx3
ENSMUSG00000052783	Grk4	protein_coding	Nkx2.5.Tbx5.Irx3
ENSMUSG00000074886	Grk6	protein_coding	Nkx2.5….Tbx5.Irx3
ENSMUSG00000023192	Grm2	protein_coding	Tbx5.Irx3
ENSMUSG00000063239	Grm4	protein_coding	Tbx5.Irx3
ENSMUSG00000044221	Grsf1	protein_coding	Tbx5.Nkx2.5….Tbx5.Irx3
ENSMUSG00000022738	Gsc2	protein_coding	Tbx5.Nkx2.5….Tbx5.Irx3
ENSMUSG00000022575	Gsdmd	protein_coding	Nkx2.5….Tbx5.Irx3
ENSMUSG00000031822	Gse1	protein_coding	Tbx5.Nkx2.5….Tbx5.Irx3
ENSMUSG00000027610	Gss	protein_coding	Tbx5.Nkx2.5….Tbx5.Irx3
ENSMUSG00000021033	Gstz1	protein_coding	Nkx2.5….Tbx5.Irx3
ENSMUSG00000086429	Gt(ROSA)26Sor	non_coding	Nkx2.5.Tbx5.Irx3
ENSMUSG00000006599	Gtf2h1	protein_coding	Nkx2.5.Tbx5.Irx3
ENSMUSG00000029387	Gtf2h3	protein_coding	Tbx5.Nkx2.5….Tbx5.Irx3
ENSMUSG00000060261	Gtf2i	protein_coding	Tbx5.Irx3
ENSMUSG00000015942	Gtf2ird2	protein_coding	Nkx2.5….Tbx5.Irx3
ENSMUSG00000029144	Gtf3c2	protein_coding	Tbx5.Nkx2.5….Tbx5.Irx3
ENSMUSG00000007610	Gtpbp3	protein_coding	Tbx5.Irx3
ENSMUSG00000023982	Guca1a	protein_coding	Nkx2.5….Tbx5.Irx3
ENSMUSG00000023247	Guca2a	protein_coding	Nkx2.5….Tbx5.Irx3
ENSMUSG00000032978	Guca2b	protein_coding	Nkx2.5….Tbx5.Irx3
ENSMUSG00000020890	Gucy2e	protein_coding	Nkx2.5….Tbx5.Irx3
ENSMUSG00000054206	Gzmm	protein_coding	Tbx5.Nkx2.5….Tbx5.Irx3
ENSMUSG00000019188	H13	protein_coding	Nkx2.5….Tbx5.Irx3
ENSMUSG00000073422	H2-Ke6	protein_coding	Tbx5.Irx3
ENSMUSG00000024334	H2-Oa	protein_coding	Tbx5.Nkx2.5….Tbx5.Irx3
ENSMUSG00000092383	H2-Pb	pseudogene	Nkx2.5….Tbx5.Irx3
ENSMUSG00000054128	H2-T3	protein_coding	Nkx2.5.Tbx5.Irx3
ENSMUSG00000016559	H3f3b	protein_coding	Tbx5.Nkx2.5….Tbx5.Irx3
ENSMUSG00000082029	H3f3c	pseudogene	Nkx2.5….Tbx5.Irx3
ENSMUSG00000056978	Hamp2	protein_coding	Tbx5.Irx3
ENSMUSG00000037335	Hand1	protein_coding	Nkx2.5….Tbx5.Irx3
ENSMUSG00000004894	Hapln2	protein_coding	Nkx2.5….Tbx5.Irx3
ENSMUSG00000079555	Haus3	protein_coding	Tbx5.Nkx2.5….Tbx5.Irx3
ENSMUSG00000045471	Hcrt	protein_coding	Tbx5.Nkx2.5….Tbx5.Irx3
ENSMUSG00000025857	Heatr2	protein_coding	Tbx5.Nkx2.5….Tbx5.Irx3
ENSMUSG00000042770	Hebp1	protein_coding	Tbx5.Irx3
ENSMUSG00000075254	Heg1	protein_coding	Tbx5.Nkx2.5….Tbx5.Irx3
ENSMUSG00000020228	Helb	protein_coding	Tbx5.Irx3
ENSMUSG00000028332	Hemgn	protein_coding	Tbx5.Irx3
ENSMUSG00000032579	Hemk1	protein_coding	Tbx5.Nkx2.5….Tbx5.Irx3
ENSMUSG00000046240	Hepacam	protein_coding	Nkx2.5….Tbx5.Irx3
ENSMUSG00000031770	Herpud1	protein_coding	Tbx5.Irx3
ENSMUSG00000028946	Hes3	protein_coding	Tbx5.Irx3
ENSMUSG00000023781	Hes7	protein_coding	Tbx5.Nkx2.5….Tbx5.Irx3
ENSMUSG00000021665	Hexb	protein_coding	Nkx2.5….Tbx5.Irx3
ENSMUSG00000029102	Hgfac	protein_coding	Tbx5.Nkx2.5….Tbx5.Irx3
ENSMUSG00000034586	Hid1	protein_coding	Tbx5.Irx3
ENSMUSG00000004328	Hif3a	protein_coding	Nkx2.5.Tbx5.Irx3
ENSMUSG00000020928	Higd1b	protein_coding	Nkx2.5….Tbx5.Irx3
ENSMUSG00000025868	Higd2a	protein_coding	Tbx5.Irx3
ENSMUSG00000039959	Hip1	protein_coding	Nkx2.5….Tbx5.Irx3
ENSMUSG00000078851	Hist3h2a	protein_coding	Tbx5.Nkx2.5….Tbx5.Irx3
ENSMUSG00000056895	Hist3h2ba	protein_coding	Tbx5.Nkx2.5….Tbx5.Irx3
ENSMUSG00000080712	Hist3h2bb-ps	pseudogene	Tbx5.Nkx2.5….Tbx5.Irx3
ENSMUSG00000046711	Hmga1	protein_coding	Tbx5.Nkx2.5….Tbx5.Irx3
ENSMUSG00000080928	Hmgb1-ps6	pseudogene	Nkx2.5….Tbx5.Irx3
ENSMUSG00000020737	Hn1	protein_coding	Tbx5.Irx3
ENSMUSG00000017950	Hnf4a	protein_coding	Tbx5.Nkx2.5….Tbx5.Irx3
ENSMUSG00000007836	Hnrnpa0	protein_coding	Tbx5.Irx3
ENSMUSG00000000568	Hnrnpd	protein_coding	Nkx2.5….Tbx5.Irx3
ENSMUSG00000015165	Hnrnpl	protein_coding	Nkx2.5.Tbx5.Irx3
ENSMUSG00000029328	Hnrpdl	protein_coding	Tbx5.Irx3
ENSMUSG00000059325	Hopx	protein_coding	Nkx2.5.Tbx5.Irx3
ENSMUSG00000031722	Hp	protein_coding	Tbx5.Irx3
ENSMUSG00000028759	Hp1bp3	protein_coding	Tbx5.Irx3
ENSMUSG00000028785	Hpca	protein_coding	Nkx2.5….Tbx5.Irx3
ENSMUSG00000046093	Hpcal4	protein_coding	Nkx2.5….Tbx5.Irx3
ENSMUSG00000014418	Hps5	protein_coding	Nkx2.5.Tbx5.Irx3
ENSMUSG00000046607	Hrk	protein_coding	Tbx5.Nkx2.5….Tbx5.Irx3
ENSMUSG00000034189	Hsdl1	protein_coding	Tbx5.Nkx2.5….Tbx5.Irx3
ENSMUSG00000021270	Hsp90aa1	protein_coding	Tbx5.Nkx2.5….Tbx5.Irx3
ENSMUSG00000091971	Hspa1a	protein_coding	Tbx5.Nkx2.5….Tbx5.Irx3
ENSMUSG00000090877	Hspa1b	protein_coding	Tbx5.Nkx2.5….Tbx5.Irx3
ENSMUSG00000007033	Hspa1l	protein_coding	Tbx5.Nkx2.5….Tbx5.Irx3
ENSMUSG00000059970	Hspa2	protein_coding	Tbx5.Nkx2.5….Tbx5.Irx3
ENSMUSG00000063172	Hspb11	protein_coding	Tbx5.Nkx2.5….Tbx5.Irx3
ENSMUSG00000084213	Hspe1-ps5	pseudogene	Tbx5.Irx3
ENSMUSG00000034997	Htr2a	protein_coding	Nkx2.5….Tbx5.Irx3
ENSMUSG00000028747	Htr6	protein_coding	Nkx2.5….Tbx5.Irx3
ENSMUSG00000037406	Htra4	protein_coding	Nkx2.5.Tbx5.Irx3
ENSMUSG00000050555	Hyls1	protein_coding	Tbx5.Irx3
ENSMUSG00000062995	Ica1	protein_coding	Nkx2.5….Tbx5.Irx3
ENSMUSG00000039662	Icmt	protein_coding	Tbx5.Irx3
ENSMUSG00000042745	Id1	protein_coding	Tbx5.Nkx2.5….Tbx5.Irx3
ENSMUSG00000030541	Idh2	protein_coding	Tbx5.Nkx2.5….Tbx5.Irx3
ENSMUSG00000050002	Idnk	protein_coding	Tbx5.Irx3
ENSMUSG00000003541	Ier3	protein_coding	Nkx2.5….Tbx5.Irx3
ENSMUSG00000010358	Ifi35	protein_coding	Tbx5.Irx3
ENSMUSG00000045777	Ifitm10	protein_coding	Nkx2.5….Tbx5.Irx3
ENSMUSG00000065968	Ifitm7	protein_coding	Nkx2.5….Tbx5.Irx3
ENSMUSG00000001105	Ift20	protein_coding	Nkx2.5….Tbx5.Irx3
ENSMUSG00000007867	Ift43	protein_coding	Tbx5.Nkx2.5….Tbx5.Irx3
ENSMUSG00000029469	Ift81	protein_coding	Nkx2.5….Tbx5.Irx3
ENSMUSG00000040040	Ift88	protein_coding	Nkx2.5….Tbx5.Irx3
ENSMUSG00000029814	Igf2bp3	protein_coding	Tbx5.Nkx2.5….Tbx5.Irx3
ENSMUSG00000013367	Iglon5	protein_coding	Tbx5.Nkx2.5….Tbx5.Irx3
ENSMUSG00000019975	Ikbip	protein_coding	Nkx2.5.Tbx5.Irx3
ENSMUSG00000028431	Ikbkap	protein_coding	Nkx2.5….Tbx5.Irx3
ENSMUSG00000073889	Il11ra1	protein_coding	Tbx5.Irx3
ENSMUSG00000005465	Il27ra	protein_coding	Tbx5.Nkx2.5….Tbx5.Irx3
ENSMUSG00000074141	Il4i1	protein_coding	Tbx5.Nkx2.5….Tbx5.Irx3
ENSMUSG00000020279	Il9r	protein_coding	Tbx5.Irx3
ENSMUSG00000052337	Immt	protein_coding	Tbx5.Nkx2.5….Tbx5.Irx3
ENSMUSG00000037035	Inhbb	protein_coding	Tbx5.Nkx2.5….Tbx5.Irx3
ENSMUSG00000025477	Inpp5a	protein_coding	Nkx2.5.Tbx5.Irx3
ENSMUSG00000026925	Inpp5e	protein_coding	Tbx5.Irx3….Nkx2.5.Irx3
ENSMUSG00000005640	Insrr	protein_coding	Tbx5.Irx3
ENSMUSG00000029547	Ints1	protein_coding	Tbx5.Nkx2.5….Tbx5.Irx3
ENSMUSG00000036555	Iqce	protein_coding	Tbx5.Irx3
ENSMUSG00000091129	Iqcf6	protein_coding	Tbx5.Irx3
ENSMUSG00000037801	Iqch	protein_coding	Tbx5.Irx3
ENSMUSG00000030536	Iqgap1	protein_coding	Tbx5.Nkx2.5….Tbx5.Irx3
ENSMUSG00000028068	Iqgap3	protein_coding	Tbx5.Irx3….Nkx2.5.Irx3
ENSMUSG00000032251	Irak1bp1	protein_coding	Tbx5.Irx3
ENSMUSG00000051495	Irf2bp2	protein_coding	Tbx5.Nkx2.5….Tbx5.Irx3
ENSMUSG00000029771	Irf5	protein_coding	Tbx5.Nkx2.5….Tbx5.Irx3
ENSMUSG00000025498	Irf7	protein_coding	Nkx2.5….Tbx5.Irx3
ENSMUSG00000041515	Irf8	protein_coding	Tbx5.Nkx2.5….Tbx5.Irx3
ENSMUSG00000044792	Isca1	protein_coding	Nkx2.5….Tbx5.Irx3
ENSMUSG00000025825	Iscu	protein_coding	Tbx5.Irx3
ENSMUSG00000001507	Itga3	protein_coding	Nkx2.5….Tbx5.Irx3
ENSMUSG00000027111	Itga6	protein_coding	Nkx2.5….Tbx5.Irx3
ENSMUSG00000039115	Itga9	protein_coding	Tbx5.Nkx2.5….Tbx5.Irx3
ENSMUSG00000025809	Itgb1	protein_coding	Nkx2.5.Tbx5.Irx3
ENSMUSG00000020689	Itgb3	protein_coding	Tbx5.Nkx2.5….Tbx5.Irx3
ENSMUSG00000028549	Itgb3bp	protein_coding	Nkx2.5.Tbx5.Irx3
ENSMUSG00000022957	Itsn1	protein_coding	Nkx2.5….Tbx5.Irx3
ENSMUSG00000066500	Izumo2	protein_coding	Tbx5.Nkx2.5….Tbx5.Irx3
ENSMUSG00000055862	Izumo4	protein_coding	Nkx2.5.Tbx5.Irx3
ENSMUSG00000002799	Jag2	protein_coding	Nkx2.5….Tbx5.Irx3
ENSMUSG00000063568	Jazf1	protein_coding	Tbx5.Irx3
ENSMUSG00000056962	Jmjd6	protein_coding	Nkx2.5.Tbx5.Irx3
ENSMUSG00000038695	Josd2	protein_coding	Nkx2.5.Tbx5.Irx3
ENSMUSG00000017817	Jph2	protein_coding	Tbx5.Nkx2.5….Tbx5.Irx3
ENSMUSG00000001552	Jup	protein_coding	Tbx5.Nkx2.5….Tbx5.Irx3
ENSMUSG00000032194	Kank2	protein_coding	Nkx2.5.Tbx5.Irx3
ENSMUSG00000030801	Kat8	protein_coding	Nkx2.5.Tbx5.Irx3
ENSMUSG00000031787	Katnb1	protein_coding	Tbx5.Irx3
ENSMUSG00000075307	Kbtbd10	protein_coding	Tbx5.Irx3
ENSMUSG00000027895	Kcnc4	protein_coding	Nkx2.5….Tbx5.Irx3
ENSMUSG00000038319	Kcnh2	protein_coding	Nkx2.5.Tbx5.Irx3
ENSMUSG00000035355	Kcnh4	protein_coding	Tbx5.Nkx2.5….Tbx5.Irx3
ENSMUSG00000025221	Kcnip2	protein_coding	Nkx2.5….Tbx5.Irx3
ENSMUSG00000033998	Kcnk1	protein_coding	Tbx5.Nkx2.5….Tbx5.Irx3
ENSMUSG00000046410	Kcnk6	protein_coding	Tbx5.Nkx2.5….Tbx5.Irx3
ENSMUSG00000002908	Kcnn1	protein_coding	Tbx5.Nkx2.5….Tbx5.Irx3
ENSMUSG00000040164	Kcns1	protein_coding	Tbx5.Nkx2.5….Tbx5.Irx3
ENSMUSG00000031576	Kcnu1	protein_coding	Tbx5.Irx3
ENSMUSG00000059022	Kcp	protein_coding	Tbx5.Nkx2.5….Tbx5.Irx3
ENSMUSG00000046731	Kctd11	protein_coding	Tbx5.Nkx2.5….Tbx5.Irx3
ENSMUSG00000005936	Kctd20	protein_coding	Tbx5.Nkx2.5….Tbx5.Irx3
ENSMUSG00000038080	Kdm1b	protein_coding	Tbx5.Irx3
ENSMUSG00000038773	Kdm3b	protein_coding	Nkx2.5.Tbx5.Irx3
ENSMUSG00000003308	Keap1	protein_coding	Tbx5.Nkx2.5….Tbx5.Irx3
ENSMUSG00000029162	Khk	protein_coding	Tbx5.Nkx2.5….Tbx5.Irx3
ENSMUSG00000047153	Khnyn	protein_coding	Tbx5.Nkx2.5….Tbx5.Irx3
ENSMUSG00000041498	Kif14	protein_coding	Tbx5.Nkx2.5….Tbx5.Irx3
ENSMUSG00000028758	Kif17	protein_coding	Tbx5.Irx3
ENSMUSG00000051378	Kif18b	protein_coding	Tbx5.Irx3
ENSMUSG00000028438	Kif24	protein_coding	Tbx5.Nkx2.5….Tbx5.Irx3
ENSMUSG00000018395	Kif3a	protein_coding	Tbx5.Irx3
ENSMUSG00000050382	Kif7	protein_coding	Nkx2.5….Tbx5.Irx3
ENSMUSG00000032489	Kif9	protein_coding	Tbx5.Nkx2.5….Tbx5.Irx3
ENSMUSG00000035773	Kiss1r	protein_coding	Tbx5.Nkx2.5….Tbx5.Irx3
ENSMUSG00000021288	Klc1	protein_coding	Tbx5.Nkx2.5….Tbx5.Irx3
ENSMUSG00000003546	Klc4	protein_coding	Tbx5.Irx3
ENSMUSG00000029178	Klf3	protein_coding	Nkx2.5….Tbx5.Irx3
ENSMUSG00000033863	Klf9	protein_coding	Tbx5.Nkx2.5….Tbx5.Irx3
ENSMUSG00000040263	Klhdc4	protein_coding	Tbx5.Nkx2.5….Tbx5.Irx3
ENSMUSG00000032609	Klhdc8b	protein_coding	Nkx2.5.Tbx5.Irx3
ENSMUSG00000045259	Klhdc9	protein_coding	Tbx5.Nkx2.5….Tbx5.Irx3
ENSMUSG00000001558	Klhl10	protein_coding	Tbx5.Nkx2.5….Tbx5.Irx3
ENSMUSG00000054792	Klhl18	protein_coding	Tbx5.Nkx2.5….Tbx5.Irx3
ENSMUSG00000022750	Klhl22	protein_coding	Nkx2.5….Tbx5.Irx3
ENSMUSG00000020627	Klhl29	protein_coding	Tbx5.Nkx2.5….Tbx5.Irx3
ENSMUSG00000014164	Klhl3	protein_coding	Tbx5.Irx3
ENSMUSG00000003731	Kpna6	protein_coding	Tbx5.Nkx2.5….Tbx5.Irx3
ENSMUSG00000001440	Kpnb1	protein_coding	Tbx5.Irx3….Nkx2.5.Irx3
ENSMUSG00000035047	Kri1	protein_coding	Tbx5.Nkx2.5….Tbx5.Irx3
ENSMUSG00000023043	Krt18	protein_coding	Tbx5.Irx3
ENSMUSG00000023039	Krt7	protein_coding	Tbx5.Irx3
ENSMUSG00000050463	Krt78	protein_coding	Tbx5.Irx3
ENSMUSG00000061397	Krt79	protein_coding	Tbx5.Irx3
ENSMUSG00000049382	Krt8	protein_coding	Tbx5.Irx3
ENSMUSG00000037185	Krt80	protein_coding	Tbx5.Irx3
ENSMUSG00000047641	Krt83	protein_coding	Tbx5.Irx3
ENSMUSG00000066100	Krtap5-1	protein_coding	Tbx5.Irx3
ENSMUSG00000045236	Krtap5-4	protein_coding	Tbx5.Irx3
ENSMUSG00000042747	Krtcap2	protein_coding	Tbx5.Nkx2.5….Tbx5.Irx3
ENSMUSG00000018334	Ksr1	protein_coding	Tbx5.Nkx2.5….Tbx5.Irx3
ENSMUSG00000061578	Ksr2	protein_coding	Nkx2.5.Tbx5.Irx3
ENSMUSG00000073775	Kti12	protein_coding	Nkx2.5.Tbx5.Irx3
ENSMUSG00000087166	L1td1	protein_coding	Tbx5.Irx3
ENSMUSG00000022394	L3mbtl2	protein_coding	Nkx2.5.Tbx5.Irx3
ENSMUSG00000052911	Lamb2	protein_coding	Nkx2.5.Tbx5.Irx3
ENSMUSG00000020585	Laptm4a	protein_coding	Nkx2.5.Tbx5.Irx3
ENSMUSG00000024493	Lars	protein_coding	Tbx5.Irx3
ENSMUSG00000035237	Lcat	protein_coding	Tbx5.Nkx2.5….Tbx5.Irx3
ENSMUSG00000054469	Lclat1	protein_coding	Nkx2.5.Tbx5.Irx3
ENSMUSG00000074890	Lcmt2	protein_coding	Nkx2.5.Tbx5.Irx3
ENSMUSG00000026943	Lcn12	protein_coding	Nkx2.5.Tbx5.Irx3
ENSMUSG00000026822	Lcn2	protein_coding	Tbx5.Nkx2.5….Tbx5.Irx3
ENSMUSG00000063229	Ldha	protein_coding	Tbx5.Nkx2.5….Tbx5.Irx3
ENSMUSG00000030851	Ldhc	protein_coding	Tbx5.Nkx2.5….Tbx5.Irx3
ENSMUSG00000032193	Ldlr	protein_coding	Tbx5.Nkx2.5….Tbx5.Irx3
ENSMUSG00000079330	Lemd1	protein_coding	Nkx2.5….Tbx5.Irx3
ENSMUSG00000006931	Leprel4	protein_coding	Tbx5.Nkx2.5….Tbx5.Irx3
ENSMUSG00000031513	Leprotl1	protein_coding	Tbx5.Nkx2.5….Tbx5.Irx3
ENSMUSG00000037353	Letmd1	protein_coding	Tbx5.Irx3
ENSMUSG00000029570	Lfng	protein_coding	Tbx5.Nkx2.5….Tbx5.Irx3
ENSMUSG00000068220	Lgals1	protein_coding	Tbx5.Nkx2.5….Tbx5.Irx3
ENSMUSG00000050335	Lgals3	protein_coding	Nkx2.5….Tbx5.Irx3
ENSMUSG00000033880	Lgals3bp	protein_coding	Tbx5.Irx3
ENSMUSG00000053964	Lgals4	protein_coding	Nkx2.5.Tbx5.Irx3
ENSMUSG00000042793	Lgr6	protein_coding	Nkx2.5.Tbx5.Irx3
ENSMUSG00000042873	Lhfpl4	protein_coding	Nkx2.5.Tbx5.Irx3
ENSMUSG00000026934	Lhx3	protein_coding	Tbx5.Irx3
ENSMUSG00000029595	Lhx5	protein_coding	Nkx2.5….Tbx5.Irx3
ENSMUSG00000034394	Lif	protein_coding	Tbx5.Nkx2.5….Tbx5.Irx3
ENSMUSG00000020697	Lig3	protein_coding	Tbx5.Nkx2.5….Tbx5.Irx3
ENSMUSG00000090077	Lime1	protein_coding	Nkx2.5.Tbx5.Irx3
ENSMUSG00000035310	Lin54	protein_coding	Nkx2.5….Tbx5.Irx3
ENSMUSG00000032207	Lipc	protein_coding	Tbx5.Nkx2.5….Tbx5.Irx3
ENSMUSG00000037216	Lipt1	protein_coding	Tbx5.Nkx2.5….Tbx5.Irx3
ENSMUSG00000022500	Litaf	protein_coding	Tbx5.Nkx2.5….Tbx5.Irx3
ENSMUSG00000056271	Lman1l	protein_coding	Tbx5.Irx3
ENSMUSG00000021484	Lman2	protein_coding	Nkx2.5….Tbx5.Irx3
ENSMUSG00000024590	Lmnb1	protein_coding	Tbx5.Nkx2.5….Tbx5.Irx3
ENSMUSG00000062075	Lmnb2	protein_coding	Tbx5.Nkx2.5….Tbx5.Irx3
ENSMUSG00000036832	Lpar3	protein_coding	Nkx2.5.Tbx5.Irx3
ENSMUSG00000021608	Lpcat1	protein_coding	Tbx5.Irx3
ENSMUSG00000020593	Lpin1	protein_coding	Tbx5.Nkx2.5….Tbx5.Irx3
ENSMUSG00000036957	Lrfn3	protein_coding	Tbx5.Nkx2.5….Tbx5.Irx3
ENSMUSG00000040249	Lrp1	protein_coding	Tbx5.Irx3
ENSMUSG00000022175	Lrp10	protein_coding	Tbx5.Irx3
ENSMUSG00000031637	Lrp2bp	protein_coding	Tbx5.Irx3
ENSMUSG00000024913	Lrp5	protein_coding	Tbx5.Nkx2.5….Tbx5.Irx3
ENSMUSG00000032352	Lrrc1	protein_coding	Tbx5.Nkx2.5….Tbx5.Irx3
ENSMUSG00000037151	Lrrc20	protein_coding	Nkx2.5.Tbx5.Irx3
ENSMUSG00000049988	Lrrc25	protein_coding	Nkx2.5.Tbx5.Irx3
ENSMUSG00000030556	Lrrc28	protein_coding	Tbx5.Nkx2.5….Tbx5.Irx3
ENSMUSG00000028617	Lrrc42	protein_coding	Tbx5.Nkx2.5….Tbx5.Irx3
ENSMUSG00000056598	Lrrc48	protein_coding	Tbx5.Nkx2.5….Tbx5.Irx3
ENSMUSG00000047085	Lrrc4b	protein_coding	Nkx2.5.Tbx5.Irx3
ENSMUSG00000023084	Lrrc71	protein_coding	Nkx2.5….Tbx5.Irx3
ENSMUSG00000071073	Lrrc73	protein_coding	Tbx5.Nkx2.5….Tbx5.Irx3
ENSMUSG00000026443	Lrrn2	protein_coding	Nkx2.5.Tbx5.Irx3
ENSMUSG00000026792	Lrsam1	protein_coding	Tbx5.Irx3
ENSMUSG00000037296	Lsm1	protein_coding	Tbx5.Irx3
ENSMUSG00000031848	Lsm4	protein_coding	Nkx2.5.Tbx5.Irx3
ENSMUSG00000002020	Ltbp2	protein_coding	Tbx5.Nkx2.5….Tbx5.Irx3
ENSMUSG00000040488	Ltbp4	protein_coding	Tbx5.Nkx2.5….Tbx5.Irx3
ENSMUSG00000047557	Lxn	protein_coding	Nkx2.5.Tbx5.Irx3
ENSMUSG00000040370	Lyrm5	protein_coding	Nkx2.5.Tbx5.Irx3
ENSMUSG00000020310	Madcam1	protein_coding	Tbx5.Nkx2.5….Tbx5.Irx3
ENSMUSG00000051510	Mafg	protein_coding	Tbx5.Irx3
ENSMUSG00000053906	Mafg	processed_pseudogene	Tbx5.Irx3
ENSMUSG00000018143	Mafk	protein_coding	Tbx5.Nkx2.5….Tbx5.Irx3
ENSMUSG00000036634	Mag	protein_coding	Tbx5.Irx3
ENSMUSG00000045095	Magi1	protein_coding	Nkx2.5.Tbx5.Irx3
ENSMUSG00000037306	Man1c1	protein_coding	Nkx2.5….Tbx5.Irx3
ENSMUSG00000031812	Map1lc3b	protein_coding	Tbx5.Nkx2.5….Tbx5.Irx3
ENSMUSG00000018932	Map2k3	protein_coding	Nkx2.5….Tbx5.Irx3
ENSMUSG00000024242	Map4k3	protein_coding	Nkx2.5….Tbx5.Irx3
ENSMUSG00000004864	Mapk13	protein_coding	Nkx2.5….Tbx5.Irx3
ENSMUSG00000041775	Mapk1ip1	protein_coding	Tbx5.Nkx2.5….Tbx5.Irx3
ENSMUSG00000032577	Mapkapk3	protein_coding	Tbx5.Nkx2.5….Tbx5.Irx3
ENSMUSG00000029454	Mapkapk5	protein_coding	Tbx5.Nkx2.5….Tbx5.Irx3
ENSMUSG00000029166	Mapre3	protein_coding	Nkx2.5….Tbx5.Irx3
ENSMUSG00000060657	Marf1	protein_coding	Nkx2.5.Tbx5.Irx3
ENSMUSG00000004933	Matk	protein_coding	Tbx5.Nkx2.5….Tbx5.Irx3
ENSMUSG00000020583	Matn3	protein_coding	Nkx2.5.Tbx5.Irx3
ENSMUSG00000031858	Mau2	protein_coding	Tbx5.Nkx2.5….Tbx5.Irx3
ENSMUSG00000071113	Mboat4	protein_coding	Tbx5.Nkx2.5….Tbx5.Irx3
ENSMUSG00000041607	Mbp	protein_coding	Tbx5.Irx3
ENSMUSG00000031835	Mbtps1	protein_coding	Tbx5.Nkx2.5….Tbx5.Irx3
ENSMUSG00000074037	Mc1r	protein_coding	Nkx2.5.Tbx5.Irx3
ENSMUSG00000038537	Mc3r	protein_coding	Tbx5.Irx3
ENSMUSG00000026669	Mcm10	protein_coding	Tbx5.Irx3
ENSMUSG00000002870	Mcm2	protein_coding	Tbx5.Nkx2.5….Tbx5.Irx3
ENSMUSG00000042814	Mcts2	protein_coding	Nkx2.5….Tbx5.Irx3
ENSMUSG00000061607	Mdc1	protein_coding	Nkx2.5….Tbx5.Irx3
ENSMUSG00000027239	Mdk	protein_coding	Nkx2.5.Tbx5.Irx3
ENSMUSG00000012114	Med15	protein_coding	Nkx2.5….Tbx5.Irx3
ENSMUSG00000013833	Med16	protein_coding	Tbx5.Nkx2.5….Tbx5.Irx3
ENSMUSG00000017210	Med24	protein_coding	Tbx5.Nkx2.5….Tbx5.Irx3
ENSMUSG00000002968	Med25	protein_coding	Tbx5.Irx3
ENSMUSG00000026799	Med27	protein_coding	Tbx5.Nkx2.5….Tbx5.Irx3
ENSMUSG00000003444	Med29	protein_coding	Tbx5.Nkx2.5….Tbx5.Irx3
ENSMUSG00000001419	Mef2d	protein_coding	Tbx5.Irx3….Nkx2.5.Irx3
ENSMUSG00000030544	Mesp1	protein_coding	Nkx2.5….Tbx5.Irx3
ENSMUSG00000030543	Mesp2	protein_coding	Nkx2.5….Tbx5.Irx3
ENSMUSG00000039345	Mettl22	protein_coding	Tbx5.Irx3….Nkx2.5.Irx3
ENSMUSG00000090266	Mettl23	protein_coding	Nkx2.5.Tbx5.Irx3
ENSMUSG00000051730	Mettl5	protein_coding	Tbx5.Irx3
ENSMUSG00000001082	Mfsd10	protein_coding	Nkx2.5.Tbx5.Irx3
ENSMUSG00000020818	Mfsd11	protein_coding	Nkx2.5.Tbx5.Irx3
ENSMUSG00000037336	Mfsd2b	protein_coding	Tbx5.Nkx2.5….Tbx5.Irx3
ENSMUSG00000059149	Mfsd4	protein_coding	Nkx2.5….Tbx5.Irx3
ENSMUSG00000066595	Mfsd7b	protein_coding	Nkx2.5.Tbx5.Irx3
ENSMUSG00000025220	Mgea5	protein_coding	Nkx2.5….Tbx5.Irx3
ENSMUSG00000038244	Mical2	protein_coding	Tbx5.Irx3
ENSMUSG00000033039	Micall1	protein_coding	Tbx5.Irx3
ENSMUSG00000036718	Micall2	protein_coding	Tbx5.Irx3
ENSMUSG00000022724	Mina	protein_coding	Tbx5.Irx3
ENSMUSG00000080626	Mir1192	miRNA	Tbx5.Nkx2.5….Tbx5.Irx3
ENSMUSG00000080441	Mir1249	miRNA	Nkx2.5….Tbx5.Irx3
ENSMUSG00000065435	Mir135b	miRNA	Nkx2.5….Tbx5.Irx3
ENSMUSG00000065512	Mir138-2	miRNA	Nkx2.5….Tbx5.Irx3
ENSMUSG00000065495	Mir150	miRNA	Tbx5.Nkx2.5….Tbx5.Irx3
ENSMUSG00000076361	Mir182	miRNA	Nkx2.5….Tbx5.Irx3
ENSMUSG00000065619	Mir183	miRNA	Nkx2.5….Tbx5.Irx3
ENSMUSG00000084751	Mir1894	miRNA	Tbx5.Nkx2.5….Tbx5.Irx3
ENSMUSG00000076379	Mir190	miRNA	Nkx2.5….Tbx5.Irx3
ENSMUSG00000089424	Mir1930	miRNA	Nkx2.5….Tbx5.Irx3
ENSMUSG00000088459	Mir1941	miRNA	Tbx5.Irx3
ENSMUSG00000087899	Mir1942	miRNA	Tbx5.Nkx2.5….Tbx5.Irx3
ENSMUSG00000093336	Mir1954	miRNA	Tbx5.Nkx2.5….Tbx5.Irx3
ENSMUSG00000089219	Mir1963	miRNA	Tbx5.Irx3
ENSMUSG00000088619	Mir1965	miRNA	Nkx2.5.Tbx5.Irx3
ENSMUSG00000088248	Mir1969	miRNA	Tbx5.Nkx2.5….Tbx5.Irx3
ENSMUSG00000065551	Mir210	miRNA	Tbx5.Nkx2.5….Tbx5.Irx3
ENSMUSG00000093280	Mir2861	miRNA	Tbx5.Irx3
ENSMUSG00000065610	Mir29a	miRNA	Tbx5.Nkx2.5….Tbx5.Irx3
ENSMUSG00000065604	Mir29b-1	miRNA	Tbx5.Nkx2.5….Tbx5.Irx3
ENSMUSG00000092781	Mir3057	miRNA	Tbx5.Nkx2.5….Tbx5.Irx3
ENSMUSG00000093097	Mir3097	miRNA	Tbx5.Nkx2.5….Tbx5.Irx3
ENSMUSG00000093296	Mir3102	miRNA	Tbx5.Nkx2.5….Tbx5.Irx3
ENSMUSG00000065544	Mir32	miRNA	Nkx2.5….Tbx5.Irx3
ENSMUSG00000065528	Mir320	miRNA	Tbx5.Irx3
ENSMUSG00000065543	Mir330	miRNA	Nkx2.5….Tbx5.Irx3
ENSMUSG00000065489	Mir365-2	miRNA	Nkx2.5.Tbx5.Irx3
ENSMUSG00000092985	Mir378b	miRNA	Tbx5.Nkx2.5….Tbx5.Irx3
ENSMUSG00000092925	Mir3960	miRNA	Tbx5.Irx3
ENSMUSG00000093100	Mir3971	miRNA	Tbx5.Nkx2.5….Tbx5.Irx3
ENSMUSG00000070074	Mir484	miRNA	Nkx2.5.Tbx5.Irx3
ENSMUSG00000076312	Mir499	miRNA	Tbx5.Nkx2.5….Tbx5.Irx3
ENSMUSG00000093061	Mir5098	miRNA	Tbx5.Nkx2.5….Tbx5.Irx3
ENSMUSG00000093060	Mir5104	miRNA	Nkx2.5….Tbx5.Irx3
ENSMUSG00000076387	Mir671	miRNA	Tbx5.Nkx2.5….Tbx5.Irx3
ENSMUSG00000076141	Mir693	miRNA	Tbx5.Nkx2.5….Tbx5.Irx3
ENSMUSG00000076060	Mir704	miRNA	Nkx2.5….Tbx5.Irx3
ENSMUSG00000076051	Mir707	miRNA	Tbx5.Nkx2.5….Tbx5.Irx3
ENSMUSG00000076144	Mir709	miRNA	Tbx5.Nkx2.5….Tbx5.Irx3
ENSMUSG00000076142	Mir711	miRNA	Nkx2.5….Tbx5.Irx3
ENSMUSG00000076454	Mir762	miRNA	Tbx5.Nkx2.5….Tbx5.Irx3
ENSMUSG00000065491	Mir7b	miRNA	Tbx5.Nkx2.5….Tbx5.Irx3
ENSMUSG00000077931	Mir877	miRNA	Tbx5.Nkx2.5….Tbx5.Irx3
ENSMUSG00000076255	Mir92b	miRNA	Tbx5.Nkx2.5….Tbx5.Irx3
ENSMUSG00000065586	Mir96	miRNA	Nkx2.5….Tbx5.Irx3
ENSMUSG00000065564	Mirlet7b	miRNA	Nkx2.5.Tbx5.Irx3
ENSMUSG00000065608	Mirlet7c-2	miRNA	Nkx2.5.Tbx5.Irx3
ENSMUSG00000065406	Mirlet7i	miRNA	Nkx2.5.Tbx5.Irx3
ENSMUSG00000026088	Mitd1	protein_coding	Tbx5.Nkx2.5….Tbx5.Irx3
ENSMUSG00000029922	Mkrn1	protein_coding	Nkx2.5.Tbx5.Irx3
ENSMUSG00000032355	Mlip	protein_coding	Nkx2.5….Tbx5.Irx3
ENSMUSG00000026743	Mllt10	protein_coding	Tbx5.Irx3
ENSMUSG00000038437	Mllt6	protein_coding	Tbx5.Nkx2.5….Tbx5.Irx3
ENSMUSG00000029575	Mmab	protein_coding	Tbx5.Nkx2.5….Tbx5.Irx3
ENSMUSG00000000957	Mmp14	protein_coding	Tbx5.Irx3….Nkx2.5.Irx3
ENSMUSG00000031790	Mmp15	protein_coding	Tbx5.Nkx2.5….Tbx5.Irx3
ENSMUSG00000025159	Mms19	protein_coding	Nkx2.5.Tbx5.Irx3
ENSMUSG00000045751	Mms22l	protein_coding	Nkx2.5….Tbx5.Irx3
ENSMUSG00000094267	mmu-mir-1194	miRNA	Tbx5.Irx3
ENSMUSG00000093270	mmu-mir-5134	miRNA	Nkx2.5.Tbx5.Irx3
ENSMUSG00000093403	mmu-mir-5616	miRNA	Nkx2.5….Tbx5.Irx3
ENSMUSG00000003348	Mob3a	protein_coding	Nkx2.5.Tbx5.Irx3
ENSMUSG00000037221	Mospd3	protein_coding	Tbx5.Nkx2.5….Tbx5.Irx3
ENSMUSG00000091498	Mpc1-ps	pseudogene	Nkx2.5….Tbx5.Irx3
ENSMUSG00000046805	Mpeg1	protein_coding	Tbx5.Irx3
ENSMUSG00000020287	Mpg	protein_coding	Tbx5.Irx3
ENSMUSG00000038126	Mphosph9	protein_coding	Tbx5.Irx3
[truncated: 1,190 more rows]

## Sheet: Tbx5.Irx3_PEG
gene_id	gene_name	gene_biotype	Type
ENSMUSG00000007777	0610009B22Rik	protein_coding	Tbx5.Irx3
ENSMUSG00000037361	0610009D07Rik	protein_coding	Nkx2.5.Tbx5.Irx3
ENSMUSG00000043644	0610009L18Rik	protein_coding	Tbx5.Nkx2.5….Tbx5.Irx3
ENSMUSG00000046727	0610010O12Rik	protein_coding	Nkx2.5….Tbx5.Irx3
ENSMUSG00000001418	0610031J06Rik	protein_coding	Tbx5.Nkx2.5….Tbx5.Irx3
ENSMUSG00000037822	1110003E01Rik	protein_coding	Tbx5.Nkx2.5….Tbx5.Irx3
ENSMUSG00000039195	1110008P14Rik	protein_coding	Tbx5.Nkx2.5….Tbx5.Irx3
ENSMUSG00000028441	1110017D15Rik	protein_coding	Tbx5.Nkx2.5….Tbx5.Irx3
ENSMUSG00000038544	1110054O05Rik	protein_coding	Nkx2.5.Tbx5.Irx3
ENSMUSG00000033688	1300017J02Rik	protein_coding	Nkx2.5.Tbx5.Irx3
ENSMUSG00000001062	1300018I17Rik	protein_coding	Nkx2.5.Tbx5.Irx3
ENSMUSG00000014077	1500003O03Rik	protein_coding	Nkx2.5….Tbx5.Irx3
ENSMUSG00000074578	1500012F01Rik	protein_coding	Nkx2.5….Tbx5.Irx3
ENSMUSG00000024118	1600002H07Rik	protein_coding	Nkx2.5.Tbx5.Irx3
ENSMUSG00000094690	1600014C23Rik	protein_coding	Tbx5.Nkx2.5….Tbx5.Irx3
ENSMUSG00000029182	1700001C02Rik	protein_coding	Nkx2.5….Tbx5.Irx3
ENSMUSG00000047150	1700001C19Rik	protein_coding	Nkx2.5….Tbx5.Irx3
ENSMUSG00000056508	1700001K19Rik	protein_coding	Nkx2.5….Tbx5.Irx3
ENSMUSG00000038523	1700003F12Rik	protein_coding	Nkx2.5.Tbx5.Irx3
ENSMUSG00000020270	1700008A04Rik	protein_coding	Tbx5.Irx3
ENSMUSG00000057047	1700010B08Rik	protein_coding	Nkx2.5….Tbx5.Irx3
ENSMUSG00000027886	1700013F07Rik	protein_coding	Tbx5.Irx3
ENSMUSG00000051054	1700014D04Rik	protein_coding	Nkx2.5….Tbx5.Irx3
ENSMUSG00000094445	1700015G11Rik	protein_coding	Tbx5.Irx3
ENSMUSG00000036574	1700019O17Rik	protein_coding	Tbx5.Nkx2.5….Tbx5.Irx3
ENSMUSG00000035629	1700021K19Rik	protein_coding	Tbx5.Nkx2.5….Tbx5.Irx3
ENSMUSG00000057072	1700022P22Rik	protein_coding	Nkx2.5.Tbx5.Irx3
ENSMUSG00000078935	1700025C18Rik	protein_coding	Tbx5.Irx3
ENSMUSG00000071103	1700029J07Rik	protein_coding	Tbx5.Irx3
ENSMUSG00000070568	1700039E15Rik	protein_coding	Tbx5.Irx3
ENSMUSG00000054822	1700041G16Rik	protein_coding	Tbx5.Nkx2.5….Tbx5.Irx3
ENSMUSG00000031971	1700054N08Rik	protein_coding	Nkx2.5….Tbx5.Irx3
ENSMUSG00000070997	1700055D18Rik	protein_coding	Tbx5.Nkx2.5….Tbx5.Irx3
ENSMUSG00000037263	1700055N04Rik	protein_coding	Tbx5.Irx3
ENSMUSG00000044854	1700056E22Rik	protein_coding	Tbx5.Nkx2.5….Tbx5.Irx3
ENSMUSG00000078957	1700060C20Rik	protein_coding	Nkx2.5….Tbx5.Irx3
ENSMUSG00000024209	1700061G19Rik	protein_coding	Tbx5.Irx3
ENSMUSG00000073598	1700066B19Rik	protein_coding	Tbx5.Irx3
ENSMUSG00000020548	1700086D15Rik	protein_coding	Tbx5.Nkx2.5….Tbx5.Irx3
ENSMUSG00000033029	1700088E04Rik	protein_coding	Tbx5.Irx3
ENSMUSG00000034031	1700106J16Rik	protein_coding	Nkx2.5….Tbx5.Irx3
ENSMUSG00000094928	1700122O11Rik	protein_coding	Tbx5.Irx3
ENSMUSG00000036372	1810006K21Rik	protein_coding	Tbx5.Nkx2.5….Tbx5.Irx3
ENSMUSG00000037600	1810019J16Rik	protein_coding	Nkx2.5….Tbx5.Irx3
ENSMUSG00000070394	1810027O10Rik	protein_coding	Nkx2.5….Tbx5.Irx3
ENSMUSG00000020284	1810043G02Rik	protein_coding	Tbx5.Irx3
ENSMUSG00000035372	1810055G02Rik	protein_coding	Tbx5.Nkx2.5….Tbx5.Irx3
ENSMUSG00000026955	2010317E24Rik	protein_coding	Tbx5.Irx3
ENSMUSG00000030587	2200002D01Rik	protein_coding	Tbx5.Nkx2.5….Tbx5.Irx3
ENSMUSG00000029559	2210016L21Rik	protein_coding	Tbx5.Nkx2.5….Tbx5.Irx3
ENSMUSG00000039269	2300002M23Rik	protein_coding	Tbx5.Nkx2.5….Tbx5.Irx3
ENSMUSG00000053353	2310001K24Rik	protein_coding	Tbx5.Nkx2.5….Tbx5.Irx3
ENSMUSG00000036731	2310002J15Rik	protein_coding	Nkx2.5.Tbx5.Irx3
ENSMUSG00000025384	2310003H01Rik	protein_coding	Tbx5.Nkx2.5….Tbx5.Irx3
ENSMUSG00000034159	2310007B03Rik	protein_coding	Nkx2.5….Tbx5.Irx3
ENSMUSG00000070574	2310016G11Rik	protein_coding	Tbx5.Nkx2.5….Tbx5.Irx3
ENSMUSG00000031983	2310022B05Rik	protein_coding	Nkx2.5.Tbx5.Irx3
ENSMUSG00000050705	2310061I04Rik	protein_coding	Nkx2.5….Tbx5.Irx3
ENSMUSG00000038065	2410066E13Rik	protein_coding	Tbx5.Nkx2.5….Tbx5.Irx3
ENSMUSG00000051297	2410124H12Rik	protein_coding	Tbx5.Irx3
ENSMUSG00000066175	2510046G10Rik	protein_coding	Tbx5.Nkx2.5….Tbx5.Irx3
ENSMUSG00000073684	2610002J02Rik	protein_coding	Tbx5.Nkx2.5….Tbx5.Irx3
ENSMUSG00000034601	2700049A03Rik	protein_coding	Nkx2.5….Tbx5.Irx3
ENSMUSG00000053080	2700081O15Rik	protein_coding	Tbx5.Nkx2.5….Tbx5.Irx3
ENSMUSG00000047635	2810006K23Rik	protein_coding	Tbx5.Irx3
ENSMUSG00000037735	2810032G03Rik	protein_coding	Tbx5.Nkx2.5….Tbx5.Irx3
ENSMUSG00000018570	2810408A11Rik	protein_coding	Tbx5.Nkx2.5….Tbx5.Irx3
ENSMUSG00000039725	2810408M09Rik	protein_coding	Tbx5.Irx3
ENSMUSG00000036114	2810432D09Rik	protein_coding	Tbx5.Nkx2.5….Tbx5.Irx3
ENSMUSG00000044117	2900011O08Rik	protein_coding	Nkx2.5….Tbx5.Irx3
ENSMUSG00000051339	2900026A02Rik	protein_coding	Tbx5.Irx3
ENSMUSG00000053553	3110082I17Rik	protein_coding	Tbx5.Nkx2.5….Tbx5.Irx3
ENSMUSG00000086815	3110082J24Rik	protein_coding	Tbx5.Nkx2.5….Tbx5.Irx3
ENSMUSG00000035399	3230401D17Rik	protein_coding	Tbx5.Nkx2.5….Tbx5.Irx3
ENSMUSG00000038917	3930402G23Rik	protein_coding	Tbx5.Irx3
ENSMUSG00000048478	4732415M23Rik	protein_coding	Nkx2.5.Tbx5.Irx3
ENSMUSG00000025871	4833439L19Rik	protein_coding	Tbx5.Irx3
ENSMUSG00000079177	4930417G10Rik	protein_coding	Nkx2.5.Tbx5.Irx3
ENSMUSG00000049507	4930429B21Rik	protein_coding	Tbx5.Nkx2.5….Tbx5.Irx3
ENSMUSG00000074248	4930432M17Rik	protein_coding	Nkx2.5.Tbx5.Irx3
ENSMUSG00000086938	4930481A15Rik	protein_coding	Tbx5.Nkx2.5….Tbx5.Irx3
ENSMUSG00000097602	4930519P11RIK	protein_coding	Nkx2.5.Tbx5.Irx3
ENSMUSG00000060491	4930522H14Rik	protein_coding	Nkx2.5.Tbx5.Irx3
ENSMUSG00000035364	4930524J08Rik	protein_coding	Nkx2.5….Tbx5.Irx3
ENSMUSG00000048905	4930539E08Rik	protein_coding	Tbx5.Irx3
ENSMUSG00000051788	4930564D02Rik	protein_coding	Nkx2.5.Tbx5.Irx3
ENSMUSG00000053442	4930597O21Rik	protein_coding	Nkx2.5.Tbx5.Irx3
ENSMUSG00000013353	4931406B18Rik	protein_coding	Tbx5.Irx3
ENSMUSG00000038199	4931409K22Rik	protein_coding	Tbx5.Nkx2.5….Tbx5.Irx3
ENSMUSG00000033963	4931417G12Rik	protein_coding	Nkx2.5….Tbx5.Irx3
ENSMUSG00000056617	4931429L15Rik	protein_coding	Tbx5.Irx3
ENSMUSG00000048038	4932418E24Rik	protein_coding	Tbx5.Nkx2.5….Tbx5.Irx3
ENSMUSG00000090336	4932443I19Rik	protein_coding	Tbx5.Irx3
ENSMUSG00000050930	4933403G14Rik	protein_coding	Nkx2.5.Tbx5.Irx3
ENSMUSG00000029586	4933411G11Rik	protein_coding	Tbx5.Irx3
ENSMUSG00000036770	4933433C11Rik	protein_coding	Nkx2.5.Tbx5.Irx3
ENSMUSG00000034959	5031414D18Rik	protein_coding	Nkx2.5….Tbx5.Irx3
ENSMUSG00000036046	5031439G07Rik	protein_coding	Tbx5.Nkx2.5….Tbx5.Irx3
ENSMUSG00000040412	5330417C22Rik	protein_coding	Tbx5.Irx3
ENSMUSG00000028331	5830415F09Rik	protein_coding	Tbx5.Irx3
ENSMUSG00000022195	6030458C11Rik	protein_coding	Tbx5.Nkx2.5….Tbx5.Irx3
ENSMUSG00000031824	6430548M08Rik	protein_coding	Tbx5.Nkx2.5….Tbx5.Irx3
ENSMUSG00000074646	6430550D23Rik	protein_coding	Tbx5.Irx3
ENSMUSG00000037977	6430571L13Rik	protein_coding	Tbx5.Nkx2.5….Tbx5.Irx3
ENSMUSG00000052979	6530403G13Rik	protein_coding	Tbx5.Irx3
ENSMUSG00000048489	8430408G22Rik	protein_coding	Nkx2.5….Tbx5.Irx3
ENSMUSG00000030207	8430419L09Rik	protein_coding	Tbx5.Irx3
ENSMUSG00000097386	9130213A22Rik	protein_coding	Tbx5.Nkx2.5….Tbx5.Irx3
ENSMUSG00000039133	9330171B17Rik	protein_coding	Tbx5.Nkx2.5….Tbx5.Irx3
ENSMUSG00000055485	9830001H06Rik	protein_coding	Tbx5.Nkx2.5….Tbx5.Irx3
ENSMUSG00000038884	A230050P20Rik	protein_coding	Nkx2.5….Tbx5.Irx3
ENSMUSG00000020887	A230052G05Rik	protein_coding	Tbx5.Nkx2.5….Tbx5.Irx3
ENSMUSG00000028794	A3galt2	protein_coding	Tbx5.Nkx2.5….Tbx5.Irx3
ENSMUSG00000045838	A430105I19Rik	protein_coding	Tbx5.Nkx2.5….Tbx5.Irx3
ENSMUSG00000055446	A630091E08Rik	protein_coding	Tbx5.Nkx2.5….Tbx5.Irx3
ENSMUSG00000090551	A730015C16Rik	protein_coding	Nkx2.5.Tbx5.Irx3
ENSMUSG00000044522	A730020M07Rik	protein_coding	Nkx2.5.Tbx5.Irx3
ENSMUSG00000059555	A830007P12Rik	protein_coding	Nkx2.5.Tbx5.Irx3
ENSMUSG00000050545	A830093I24Rik	protein_coding	Nkx2.5.Tbx5.Irx3
ENSMUSG00000054057	A930004D18Rik	protein_coding	Tbx5.Irx3
ENSMUSG00000031792	AA960436	protein_coding	Tbx5.Nkx2.5….Tbx5.Irx3
ENSMUSG00000037257	Aagab	protein_coding	Tbx5.Irx3
ENSMUSG00000006299	Aamp	protein_coding	Tbx5.Nkx2.5….Tbx5.Irx3
ENSMUSG00000097239	AARSD1	protein_coding	Tbx5.Irx3
ENSMUSG00000055923	Aasdh	protein_coding	Nkx2.5.Tbx5.Irx3
ENSMUSG00000057880	Abat	protein_coding	Tbx5.Irx3….Nkx2.5.Irx3
ENSMUSG00000026944	Abca2	protein_coding	Tbx5.Irx3
ENSMUSG00000028125	Abca4	protein_coding	Tbx5.Nkx2.5….Tbx5.Irx3
ENSMUSG00000028973	Abcb8	protein_coding	Nkx2.5.Tbx5.Irx3
ENSMUSG00000029408	Abcb9	protein_coding	Tbx5.Nkx2.5….Tbx5.Irx3
ENSMUSG00000022822	Abcc5	protein_coding	Nkx2.5….Tbx5.Irx3
ENSMUSG00000028953	Abcf2	protein_coding	Tbx5.Nkx2.5….Tbx5.Irx3
ENSMUSG00000033157	Abhd10	protein_coding	Tbx5.Nkx2.5….Tbx5.Irx3
ENSMUSG00000040532	Abhd11	protein_coding	Nkx2.5….Tbx5.Irx3
ENSMUSG00000007950	Abhd8	protein_coding	Tbx5.Irx3
ENSMUSG00000030083	Abtb1	protein_coding	Tbx5.Irx3
ENSMUSG00000096792	AC102388.1	protein_coding	Nkx2.5….Tbx5.Irx3
ENSMUSG00000096361	AC112683.1	protein_coding	Nkx2.5….Tbx5.Irx3
ENSMUSG00000097845	AC138229.1	protein_coding	Nkx2.5.Tbx5.Irx3
ENSMUSG00000095762	AC167359.1	protein_coding	Tbx5.Nkx2.5….Tbx5.Irx3
ENSMUSG00000036880	Acaa2	protein_coding	Nkx2.5….Tbx5.Irx3
ENSMUSG00000029456	Acad10	protein_coding	Tbx5.Nkx2.5….Tbx5.Irx3
ENSMUSG00000042647	Acad12	protein_coding	Tbx5.Nkx2.5….Tbx5.Irx3
ENSMUSG00000030607	Acan	protein_coding	Tbx5.Irx3
ENSMUSG00000001588	Acap1	protein_coding	Tbx5.Nkx2.5….Tbx5.Irx3
ENSMUSG00000029033	Acap3	protein_coding	Tbx5.Irx3
ENSMUSG00000033701	Acbd6	protein_coding	Nkx2.5.Tbx5.Irx3
ENSMUSG00000038276	Accn3	protein_coding	Nkx2.5.Tbx5.Irx3
ENSMUSG00000040272	Accs	protein_coding	Tbx5.Irx3
ENSMUSG00000030760	Acer3	protein_coding	Tbx5.Irx3
ENSMUSG00000023328	Ache	protein_coding	Tbx5.Nkx2.5….Tbx5.Irx3
ENSMUSG00000001348	Acp5	protein_coding	Tbx5.Nkx2.5….Tbx5.Irx3
ENSMUSG00000024207	Acsbg2	protein_coding	Tbx5.Irx3
ENSMUSG00000015016	Acsf3	protein_coding	Tbx5.Nkx2.5….Tbx5.Irx3
ENSMUSG00000018796	Acsl1	protein_coding	Nkx2.5….Tbx5.Irx3
ENSMUSG00000031972	Acta1	protein_coding	Tbx5.Nkx2.5….Tbx5.Irx3
ENSMUSG00000035783	Acta2	protein_coding	Nkx2.5.Tbx5.Irx3
ENSMUSG00000062825	Actg1	protein_coding	Tbx5.Nkx2.5….Tbx5.Irx3
ENSMUSG00000078129	Actl10	protein_coding	Nkx2.5.Tbx5.Irx3
ENSMUSG00000029712	Actl6b	protein_coding	Tbx5.Nkx2.5….Tbx5.Irx3
ENSMUSG00000054808	Actn4	protein_coding	Nkx2.5.Tbx5.Irx3
ENSMUSG00000037351	Actr1b	protein_coding	Tbx5.Nkx2.5….Tbx5.Irx3
ENSMUSG00000024866	Acy3	protein_coding	Tbx5.Irx3
ENSMUSG00000027259	Adal	protein_coding	Nkx2.5.Tbx5.Irx3
ENSMUSG00000031555	Adam9	protein_coding	Nkx2.5.Tbx5.Irx3
ENSMUSG00000059901	Adamts14	protein_coding	Tbx5.Irx3
ENSMUSG00000036545	Adamts2	protein_coding	Tbx5.Irx3
ENSMUSG00000036040	Adamtsl2	protein_coding	Nkx2.5….Tbx5.Irx3
ENSMUSG00000028789	Adc	protein_coding	Nkx2.5.Tbx5.Irx3
ENSMUSG00000022550	Adck5	protein_coding	Tbx5.Nkx2.5….Tbx5.Irx3
ENSMUSG00000020654	Adcy3	protein_coding	Nkx2.5….Tbx5.Irx3
ENSMUSG00000039197	Adk	protein_coding	Nkx2.5….Tbx5.Irx3
ENSMUSG00000031489	Adrb3	protein_coding	Nkx2.5….Tbx5.Irx3
ENSMUSG00000049659	Aftph	protein_coding	Tbx5.Irx3
ENSMUSG00000029165	Agbl5	protein_coding	Tbx5.Nkx2.5….Tbx5.Irx3
ENSMUSG00000015452	Ager	protein_coding	Tbx5.Nkx2.5….Tbx5.Irx3
ENSMUSG00000034254	Agpat1	protein_coding	Tbx5.Nkx2.5….Tbx5.Irx3
ENSMUSG00000031467	Agpat5	protein_coding	Tbx5.Irx3….Nkx2.5.Irx3
ENSMUSG00000026272	Agxt	protein_coding	Nkx2.5….Tbx5.Irx3
ENSMUSG00000050812	AI314180	protein_coding	Nkx2.5….Tbx5.Irx3
ENSMUSG00000062753	AI413582	protein_coding	Tbx5.Nkx2.5….Tbx5.Irx3
ENSMUSG00000019737	AI428936	protein_coding	Tbx5.Nkx2.5….Tbx5.Irx3
ENSMUSG00000046312	AI464131	protein_coding	Tbx5.Nkx2.5….Tbx5.Irx3
ENSMUSG00000034382	AI661453	protein_coding	Nkx2.5….Tbx5.Irx3
ENSMUSG00000047423	AI837181	protein_coding	Tbx5.Nkx2.5….Tbx5.Irx3
ENSMUSG00000019806	Aig1	protein_coding	Nkx2.5….Tbx5.Irx3
ENSMUSG00000024847	Aip	protein_coding	Tbx5.Nkx2.5….Tbx5.Irx3
ENSMUSG00000000731	Aire	protein_coding	Tbx5.Nkx2.5….Tbx5.Irx3
ENSMUSG00000028792	Ak2	protein_coding	Nkx2.5.Tbx5.Irx3
ENSMUSG00000021057	Akap5	protein_coding	Tbx5.Nkx2.5….Tbx5.Irx3
ENSMUSG00000061603	Akap6	protein_coding	Tbx5.Irx3
ENSMUSG00000039166	Akap7	protein_coding	Nkx2.5.Tbx5.Irx3
ENSMUSG00000049565	Aknad1	protein_coding	Nkx2.5….Tbx5.Irx3
ENSMUSG00000011096	Akt1s1	protein_coding	Tbx5.Nkx2.5….Tbx5.Irx3
ENSMUSG00000094091	AL645846.1	protein_coding	Tbx5.Nkx2.5….Tbx5.Irx3
ENSMUSG00000007833	Aldh16a1	protein_coding	Tbx5.Irx3
ENSMUSG00000029455	Aldh2	protein_coding	Tbx5.Nkx2.5….Tbx5.Irx3
ENSMUSG00000024885	Aldh3b1	protein_coding	Tbx5.Irx3
ENSMUSG00000075296	Aldh3b2	protein_coding	Tbx5.Irx3
ENSMUSG00000035936	Aldh5a1	protein_coding	Tbx5.Irx3
ENSMUSG00000039887	Alg14	protein_coding	Nkx2.5….Tbx5.Irx3
ENSMUSG00000039740	Alg2	protein_coding	Tbx5.Irx3….Nkx2.5.Irx3
ENSMUSG00000042831	Alkbh6	protein_coding	Tbx5.Nkx2.5….Tbx5.Irx3
ENSMUSG00000032807	Alox12b	protein_coding	Tbx5.Nkx2.5….Tbx5.Irx3
ENSMUSG00000060063	Alox5ap	protein_coding	Nkx2.5.Tbx5.Irx3
ENSMUSG00000020891	Alox8	protein_coding	Nkx2.5….Tbx5.Irx3
ENSMUSG00000020892	Aloxe3	protein_coding	Tbx5.Nkx2.5….Tbx5.Irx3
ENSMUSG00000038763	Alpk3	protein_coding	Tbx5.Nkx2.5….Tbx5.Irx3
ENSMUSG00000028766	Alpl	protein_coding	Tbx5.Irx3
ENSMUSG00000025134	Alyref	protein_coding	Tbx5.Irx3
ENSMUSG00000036820	Amdhd2	protein_coding	Nkx2.5.Tbx5.Irx3
ENSMUSG00000021278	Amn	protein_coding	Nkx2.5….Tbx5.Irx3
ENSMUSG00000050022	Amz1	protein_coding	Tbx5.Irx3
ENSMUSG00000025135	Anapc11	protein_coding	Tbx5.Irx3
ENSMUSG00000020107	Anapc16	protein_coding	Tbx5.Nkx2.5….Tbx5.Irx3
ENSMUSG00000026965	Anapc2	protein_coding	Nkx2.5.Tbx5.Irx3
ENSMUSG00000029466	Anapc7	protein_coding	Nkx2.5….Tbx5.Irx3
ENSMUSG00000038742	Angptl6	protein_coding	Nkx2.5….Tbx5.Irx3
ENSMUSG00000028989	Angptl7	protein_coding	Tbx5.Irx3
ENSMUSG00000031543	Ank1	protein_coding	Tbx5.Irx3
ENSMUSG00000066510	Ankdd1a	protein_coding	Tbx5.Irx3….Nkx2.5.Irx3
ENSMUSG00000046295	Ankle1	protein_coding	Tbx5.Irx3
ENSMUSG00000021661	Ankra2	protein_coding	Tbx5.Irx3
ENSMUSG00000050914	Ankrd37	protein_coding	Tbx5.Irx3
ENSMUSG00000044864	Ankrd50	protein_coding	Nkx2.5….Tbx5.Irx3
ENSMUSG00000037904	Ankrd9	protein_coding	Tbx5.Nkx2.5….Tbx5.Irx3
ENSMUSG00000024219	Anks1	protein_coding	Tbx5.Irx3
ENSMUSG00000034107	Ano7	protein_coding	Nkx2.5….Tbx5.Irx3
ENSMUSG00000034863	Ano8	protein_coding	Tbx5.Irx3
ENSMUSG00000054662	Ano9	protein_coding	Tbx5.Nkx2.5….Tbx5.Irx3
ENSMUSG00000039062	Anpep	protein_coding	Nkx2.5….Tbx5.Irx3
ENSMUSG00000003309	Ap1m2	protein_coding	Tbx5.Nkx2.5….Tbx5.Irx3
ENSMUSG00000054702	Ap1s3	protein_coding	Nkx2.5.Tbx5.Irx3
ENSMUSG00000002957	Ap2a2	protein_coding	Tbx5.Nkx2.5….Tbx5.Irx3
ENSMUSG00000020198	Ap3d1	protein_coding	Nkx2.5.Tbx5.Irx3
ENSMUSG00000021824	Ap3m1	protein_coding	Nkx2.5….Tbx5.Irx3
ENSMUSG00000031539	Ap3m2	protein_coding	Tbx5.Nkx2.5….Tbx5.Irx3
ENSMUSG00000020955	Ap4s1	protein_coding	Tbx5.Irx3
ENSMUSG00000019979	Apaf1	protein_coding	Nkx2.5.Tbx5.Irx3
ENSMUSG00000004931	Apba3	protein_coding	Tbx5.Nkx2.5….Tbx5.Irx3
ENSMUSG00000026786	Apbb1ip	protein_coding	Tbx5.Irx3
ENSMUSG00000029207	Apbb2	protein_coding	Tbx5.Irx3
ENSMUSG00000005871	Apc	protein_coding	Nkx2.5.Tbx5.Irx3
ENSMUSG00000033096	Apmap	protein_coding	Nkx2.5….Tbx5.Irx3
ENSMUSG00000028070	Apoa1bp	protein_coding	Tbx5.Irx3
ENSMUSG00000032080	Apoa4	protein_coding	Tbx5.Irx3
ENSMUSG00000032079	Apoa5	protein_coding	Tbx5.Irx3
ENSMUSG00000009585	Apobec3	protein_coding	Nkx2.5.Tbx5.Irx3
ENSMUSG00000032081	Apoc3	protein_coding	Tbx5.Irx3
ENSMUSG00000022548	Apod	protein_coding	Nkx2.5.Tbx5.Irx3
ENSMUSG00000000049	Apoh	protein_coding	Tbx5.Irx3
ENSMUSG00000090698	Apold1	protein_coding	Nkx2.5….Tbx5.Irx3
ENSMUSG00000020263	Appl2	protein_coding	Tbx5.Irx3
ENSMUSG00000038671	Arfrp1	protein_coding	Nkx2.5.Tbx5.Irx3
ENSMUSG00000041225	Arhgap12	protein_coding	Tbx5.Irx3
ENSMUSG00000034255	Arhgap27	protein_coding	Tbx5.Nkx2.5….Tbx5.Irx3
ENSMUSG00000033697	Arhgap39	protein_coding	Nkx2.5….Tbx5.Irx3
ENSMUSG00000033389	Arhgap44	protein_coding	Tbx5.Nkx2.5….Tbx5.Irx3
ENSMUSG00000025132	Arhgdia	protein_coding	Tbx5.Irx3
ENSMUSG00000040940	Arhgef1	protein_coding	Tbx5.Nkx2.5….Tbx5.Irx3
ENSMUSG00000071176	Arhgef10	protein_coding	Tbx5.Irx3
ENSMUSG00000040964	Arhgef10l	protein_coding	Tbx5.Irx3
ENSMUSG00000037509	Arhgef4	protein_coding	Tbx5.Nkx2.5….Tbx5.Irx3
ENSMUSG00000019564	Arid3a	protein_coding	Tbx5.Irx3
ENSMUSG00000025870	Arl10	protein_coding	Tbx5.Irx3
ENSMUSG00000022911	Arl13b	protein_coding	Nkx2.5….Tbx5.Irx3
ENSMUSG00000038352	Arl5c	protein_coding	Tbx5.Nkx2.5….Tbx5.Irx3
ENSMUSG00000022722	Arl6	protein_coding	Tbx5.Irx3
ENSMUSG00000030654	Arl6ip1	protein_coding	Nkx2.5….Tbx5.Irx3
ENSMUSG00000026426	Arl8a	protein_coding	Tbx5.Nkx2.5….Tbx5.Irx3
ENSMUSG00000030105	Arl8b	protein_coding	Nkx2.5….Tbx5.Irx3
ENSMUSG00000057219	Armc7	protein_coding	Tbx5.Irx3
ENSMUSG00000029465	Arpc3	protein_coding	Nkx2.5….Tbx5.Irx3
ENSMUSG00000034842	Art3	protein_coding	Tbx5.Nkx2.5….Tbx5.Irx3
ENSMUSG00000038204	Asb10	protein_coding	Tbx5.Nkx2.5….Tbx5.Irx3
ENSMUSG00000044475	Ascc1	protein_coding	Tbx5.Nkx2.5….Tbx5.Irx3
ENSMUSG00000028053	Ash1l	protein_coding	Tbx5.Irx3
ENSMUSG00000031575	Ash2l	protein_coding	Tbx5.Irx3
ENSMUSG00000038704	Aspdh	protein_coding	Nkx2.5.Tbx5.Irx3
ENSMUSG00000024426	Atat1	protein_coding	Nkx2.5….Tbx5.Irx3
ENSMUSG00000034958	Atcay	protein_coding	Tbx5.Nkx2.5….Tbx5.Irx3
ENSMUSG00000038539	Atf5	protein_coding	Tbx5.Nkx2.5….Tbx5.Irx3
ENSMUSG00000026663	Atf6	protein_coding	Nkx2.5….Tbx5.Irx3
ENSMUSG00000026280	Atg4b	protein_coding	Tbx5.Nkx2.5….Tbx5.Irx3
ENSMUSG00000002820	Atg4d	protein_coding	Tbx5.Nkx2.5….Tbx5.Irx3
ENSMUSG00000030314	Atg7	protein_coding	Nkx2.5….Tbx5.Irx3
ENSMUSG00000038295	Atg9b	protein_coding	Nkx2.5.Tbx5.Irx3
ENSMUSG00000026192	Atic	protein_coding	Nkx2.5….Tbx5.Irx3
ENSMUSG00000034112	Atp2c2	protein_coding	Tbx5.Nkx2.5….Tbx5.Irx3
ENSMUSG00000025393	Atp5b	protein_coding	Tbx5.Nkx2.5….Tbx5.Irx3
ENSMUSG00000022956	Atp5o	protein_coding	Tbx5.Irx3
ENSMUSG00000038023	Atp6v0a2	protein_coding	Tbx5.Nkx2.5….Tbx5.Irx3
ENSMUSG00000024121	Atp6v0c	protein_coding	Nkx2.5.Tbx5.Irx3
ENSMUSG00000015575	Atp6v0e	protein_coding	Tbx5.Nkx2.5….Tbx5.Irx3
ENSMUSG00000053375	Atp6v1e2	protein_coding	Tbx5.Nkx2.5….Tbx5.Irx3
ENSMUSG00000042605	Atxn2	protein_coding	Nkx2.5.Tbx5.Irx3
ENSMUSG00000020564	Atxn7l1	protein_coding	Tbx5.Nkx2.5….Tbx5.Irx3
ENSMUSG00000028830	AU040320	protein_coding	Nkx2.5….Tbx5.Irx3
ENSMUSG00000078521	Aunip	protein_coding	Nkx2.5….Tbx5.Irx3
ENSMUSG00000065990	Aurkaip1	protein_coding	Tbx5.Irx3
ENSMUSG00000041935	AW549877	protein_coding	Tbx5.Irx3
ENSMUSG00000037458	Azin1	protein_coding	Nkx2.5….Tbx5.Irx3
ENSMUSG00000027165	B230118H07Rik	protein_coding	Tbx5.Irx3
ENSMUSG00000097678	B230377A18RIK	protein_coding	Nkx2.5….Tbx5.Irx3
ENSMUSG00000097477	B430202K04RIK	protein_coding	Tbx5.Nkx2.5….Tbx5.Irx3
ENSMUSG00000022296	Baalc	protein_coding	Nkx2.5.Tbx5.Irx3
ENSMUSG00000000148	Baat1	protein_coding	Tbx5.Irx3
ENSMUSG00000031820	Babam1	protein_coding	Tbx5.Irx3
ENSMUSG00000037316	Bag4	protein_coding	Tbx5.Irx3
ENSMUSG00000039741	Bahcc1	protein_coding	Tbx5.Nkx2.5….Tbx5.Irx3
ENSMUSG00000025372	Baiap2	protein_coding	Nkx2.5….Tbx5.Irx3
ENSMUSG00000024844	Banf1	protein_coding	Tbx5.Nkx2.5….Tbx5.Irx3
ENSMUSG00000034266	Batf	protein_coding	Tbx5.Nkx2.5….Tbx5.Irx3
ENSMUSG00000026630	Batf3	protein_coding	Nkx2.5.Tbx5.Irx3
ENSMUSG00000040054	Baz2a	protein_coding	Tbx5.Nkx2.5….Tbx5.Irx3
ENSMUSG00000031755	Bbs2	protein_coding	Nkx2.5.Tbx5.Irx3
ENSMUSG00000063145	Bbs5	protein_coding	Tbx5.Irx3
ENSMUSG00000035835	BC005764	protein_coding	Tbx5.Nkx2.5….Tbx5.Irx3
ENSMUSG00000031853	BC021891	protein_coding	Tbx5.Nkx2.5….Tbx5.Irx3
ENSMUSG00000044361	BC024139	protein_coding	Tbx5.Nkx2.5….Tbx5.Irx3
ENSMUSG00000038827	BC026590	protein_coding	Nkx2.5….Tbx5.Irx3
ENSMUSG00000044375	BC027072	protein_coding	Tbx5.Nkx2.5….Tbx5.Irx3
ENSMUSG00000047617	BC029214	protein_coding	Nkx2.5.Tbx5.Irx3
ENSMUSG00000033722	BC034090	protein_coding	Nkx2.5.Tbx5.Irx3
ENSMUSG00000040658	BC048355	protein_coding	Nkx2.5….Tbx5.Irx3
ENSMUSG00000050641	BC048562	protein_coding	Nkx2.5.Tbx5.Irx3
ENSMUSG00000021763	BC067074	protein_coding	Tbx5.Irx3
ENSMUSG00000051721	BC068281	protein_coding	Tbx5.Nkx2.5….Tbx5.Irx3
ENSMUSG00000076433	BC100451	protein_coding	Tbx5.Irx3
ENSMUSG00000004892	Bcan	protein_coding	Nkx2.5….Tbx5.Irx3
ENSMUSG00000037525	Bcdin3d	protein_coding	Tbx5.Nkx2.5….Tbx5.Irx3
ENSMUSG00000030802	Bckdk	protein_coding	Nkx2.5.Tbx5.Irx3
ENSMUSG00000030814	Bcl7c	protein_coding	Tbx5.Nkx2.5….Tbx5.Irx3
ENSMUSG00000063382	Bcl9l	protein_coding	Nkx2.5….Tbx5.Irx3
ENSMUSG00000031845	Bcmo1	protein_coding	Nkx2.5….Tbx5.Irx3
ENSMUSG00000028167	Bdh2	protein_coding	Nkx2.5….Tbx5.Irx3
ENSMUSG00000048186	Bend7	protein_coding	Tbx5.Irx3
ENSMUSG00000074483	Bglap	protein_coding	Nkx2.5….Tbx5.Irx3
ENSMUSG00000074486	Bglap2	protein_coding	Nkx2.5….Tbx5.Irx3
ENSMUSG00000074489	Bglap-rs1	protein_coding	Nkx2.5….Tbx5.Irx3
ENSMUSG00000014329	Bicc1	protein_coding	Nkx2.5.Tbx5.Irx3
ENSMUSG00000067787	Blcap	protein_coding	Tbx5.Nkx2.5….Tbx5.Irx3
ENSMUSG00000025201	Bloc1s2b	protein_coding	Nkx2.5.Tbx5.Irx3
ENSMUSG00000032726	Bmp8a	protein_coding	Nkx2.5….Tbx5.Irx3
ENSMUSG00000026278	Bok	protein_coding	Tbx5.Nkx2.5….Tbx5.Irx3
ENSMUSG00000047721	Bola2	protein_coding	Tbx5.Nkx2.5….Tbx5.Irx3
ENSMUSG00000029458	Brap	protein_coding	Tbx5.Nkx2.5….Tbx5.Irx3
ENSMUSG00000017146	Brca1	protein_coding	Tbx5.Irx3
ENSMUSG00000024335	Brd2	protein_coding	Tbx5.Nkx2.5….Tbx5.Irx3
ENSMUSG00000029279	Brdt	protein_coding	Tbx5.Nkx2.5….Tbx5.Irx3
ENSMUSG00000033940	Brk1	protein_coding	Nkx2.5….Tbx5.Irx3
ENSMUSG00000063952	Brpf3	protein_coding	Nkx2.5….Tbx5.Irx3
ENSMUSG00000023175	Bsg	protein_coding	Tbx5.Nkx2.5….Tbx5.Irx3
ENSMUSG00000046718	Bst2	protein_coding	Tbx5.Irx3
ENSMUSG00000040298	Btbd16	protein_coding	Tbx5.Irx3
ENSMUSG00000002803	Btbd6	protein_coding	Tbx5.Nkx2.5….Tbx5.Irx3
ENSMUSG00000021660	Btf3	protein_coding	Tbx5.Irx3
ENSMUSG00000028568	Btf3l4	protein_coding	Nkx2.5.Tbx5.Irx3
ENSMUSG00000020490	Btnl10	protein_coding	Tbx5.Irx3
ENSMUSG00000032077	Bud13	protein_coding	Tbx5.Irx3
ENSMUSG00000079537	C030048H21Rik	protein_coding	Tbx5.Irx3
ENSMUSG00000090340	C030048H21Rik	protein_coding	Tbx5.Irx3
ENSMUSG00000042507	C130039O16Rik	protein_coding	Tbx5.Nkx2.5….Tbx5.Irx3
ENSMUSG00000073429	C130040N14Rik	protein_coding	Tbx5.Nkx2.5….Tbx5.Irx3
ENSMUSG00000045532	C1ql1	protein_coding	Tbx5.Irx3
ENSMUSG00000017446	C1qtnf1	protein_coding	Tbx5.Irx3
ENSMUSG00000024371	C2	protein_coding	Tbx5.Nkx2.5….Tbx5.Irx3
ENSMUSG00000045912	C2cd4c	protein_coding	Tbx5.Irx3
ENSMUSG00000039623	C330006K01Rik	protein_coding	Tbx5.Nkx2.5….Tbx5.Irx3
ENSMUSG00000056753	C330011M18Rik	protein_coding	Tbx5.Nkx2.5….Tbx5.Irx3
ENSMUSG00000015083	C8g	protein_coding	Nkx2.5.Tbx5.Irx3
ENSMUSG00000024842	Cabp4	protein_coding	Tbx5.Nkx2.5….Tbx5.Irx3
ENSMUSG00000015488	Cacfd1	protein_coding	Nkx2.5….Tbx5.Irx3
ENSMUSG00000024112	Cacna1h	protein_coding	Tbx5.Nkx2.5….Tbx5.Irx3
ENSMUSG00000020882	Cacnb1	protein_coding	Tbx5.Nkx2.5….Tbx5.Irx3
ENSMUSG00000017412	Cacnb4	protein_coding	Nkx2.5.Tbx5.Irx3
ENSMUSG00000003657	Calb2	protein_coding	Tbx5.Irx3
ENSMUSG00000003814	Calr	protein_coding	Tbx5.Irx3
ENSMUSG00000029471	Camkk2	protein_coding	Tbx5.Nkx2.5….Tbx5.Irx3
ENSMUSG00000025575	Cant1	protein_coding	Tbx5.Irx3
ENSMUSG00000054083	Capn12	protein_coding	Nkx2.5.Tbx5.Irx3
ENSMUSG00000001794	Capns1	protein_coding	Nkx2.5….Tbx5.Irx3
ENSMUSG00000090236	Car15	protein_coding	Tbx5.Nkx2.5….Tbx5.Irx3
ENSMUSG00000008393	Carhsp1	protein_coding	Nkx2.5.Tbx5.Irx3
ENSMUSG00000075289	Carns1	protein_coding	Tbx5.Nkx2.5….Tbx5.Irx3
ENSMUSG00000043541	Casc1	protein_coding	Nkx2.5.Tbx5.Irx3
ENSMUSG00000078676	Casc3	protein_coding	Tbx5.Nkx2.5….Tbx5.Irx3
ENSMUSG00000049676	Catsperg1	protein_coding	Tbx5.Nkx2.5….Tbx5.Irx3
ENSMUSG00000062694	Cav3	protein_coding	Tbx5.Nkx2.5….Tbx5.Irx3
ENSMUSG00000006362	Cbfa2t3	protein_coding	Tbx5.Nkx2.5….Tbx5.Irx3
ENSMUSG00000040380	Cbln3	protein_coding	Tbx5.Nkx2.5….Tbx5.Irx3
ENSMUSG00000051483	Cbr1	protein_coding	Tbx5.Irx3
ENSMUSG00000022947	Cbr3	protein_coding	Tbx5.Irx3
ENSMUSG00000018666	Cbx1	protein_coding	Tbx5.Irx3
ENSMUSG00000030714	Ccdc101	protein_coding	Tbx5.Nkx2.5….Tbx5.Irx3
ENSMUSG00000020930	Ccdc103	protein_coding	Tbx5.Irx3
ENSMUSG00000071104	Ccdc110	protein_coding	Nkx2.5….Tbx5.Irx3
ENSMUSG00000019659	Ccdc12	protein_coding	Tbx5.Nkx2.5….Tbx5.Irx3
ENSMUSG00000007721	Ccdc124	protein_coding	Tbx5.Nkx2.5….Tbx5.Irx3
ENSMUSG00000068114	Ccdc134	protein_coding	Tbx5.Nkx2.5….Tbx5.Irx3
ENSMUSG00000031786	Ccdc135	protein_coding	Tbx5.Irx3
ENSMUSG00000039632	Ccdc151	protein_coding	Tbx5.Irx3
ENSMUSG00000038292	Ccdc155	protein_coding	Nkx2.5….Tbx5.Irx3
ENSMUSG00000052407	Ccdc171	protein_coding	Nkx2.5….Tbx5.Irx3
ENSMUSG00000047220	Ccdc36	protein_coding	Nkx2.5.Tbx5.Irx3
ENSMUSG00000027676	Ccdc39	protein_coding	Tbx5.Irx3
ENSMUSG00000039963	Ccdc40	protein_coding	Tbx5.Irx3
ENSMUSG00000049305	Ccdc71	protein_coding	Nkx2.5.Tbx5.Irx3
ENSMUSG00000041117	Ccdc8	protein_coding	Nkx2.5.Tbx5.Irx3
ENSMUSG00000026339	Ccdc93	protein_coding	Tbx5.Irx3
ENSMUSG00000070464	Ccl26	protein_coding	Nkx2.5….Tbx5.Irx3
ENSMUSG00000000982	Ccl3	protein_coding	Tbx5.Irx3
ENSMUSG00000018930	Ccl4	protein_coding	Tbx5.Irx3
ENSMUSG00000018927	Ccl6	protein_coding	Tbx5.Irx3
ENSMUSG00000034165	Ccnd3	protein_coding	Tbx5.Irx3
ENSMUSG00000072082	Ccnf	protein_coding	Nkx2.5.Tbx5.Irx3
ENSMUSG00000021258	Ccnk	protein_coding	Tbx5.Nkx2.5….Tbx5.Irx3
ENSMUSG00000029068	Ccnl2	protein_coding	Tbx5.Irx3
ENSMUSG00000044052	Ccr10	protein_coding	Tbx5.Irx3
ENSMUSG00000020698	Cct6b	protein_coding	Tbx5.Nkx2.5….Tbx5.Irx3
ENSMUSG00000029617	Ccz1	protein_coding	Tbx5.Nkx2.5….Tbx5.Irx3
ENSMUSG00000019818	Cd164	protein_coding	Tbx5.Irx3
ENSMUSG00000030577	Cd22	protein_coding	Nkx2.5….Tbx5.Irx3
ENSMUSG00000017309	Cd300lg	protein_coding	Tbx5.Irx3
ENSMUSG00000030798	Cd37	protein_coding	Nkx2.5….Tbx5.Irx3
ENSMUSG00000000682	Cd52	protein_coding	Tbx5.Irx3
ENSMUSG00000003379	Cd79a	protein_coding	Tbx5.Nkx2.5….Tbx5.Irx3
ENSMUSG00000028755	Cda	protein_coding	Nkx2.5.Tbx5.Irx3
ENSMUSG00000044201	Cdc25c	protein_coding	Nkx2.5.Tbx5.Irx3
ENSMUSG00000020307	Cdc34	protein_coding	Tbx5.Nkx2.5….Tbx5.Irx3
ENSMUSG00000017499	Cdc6	protein_coding	Tbx5.Nkx2.5….Tbx5.Irx3
ENSMUSG00000028873	Cdca8	protein_coding	Tbx5.Nkx2.5….Tbx5.Irx3
ENSMUSG00000047636	Cdcp2	protein_coding	Tbx5.Nkx2.5….Tbx5.Irx3
ENSMUSG00000031841	Cdh13	protein_coding	Nkx2.5.Tbx5.Irx3
ENSMUSG00000031962	Cdh15	protein_coding	Tbx5.Nkx2.5….Tbx5.Irx3
ENSMUSG00000025497	Cdhr5	protein_coding	Nkx2.5….Tbx5.Irx3
ENSMUSG00000033862	Cdk10	protein_coding	Nkx2.5.Tbx5.Irx3
ENSMUSG00000041297	Cdk13	protein_coding	Tbx5.Irx3
ENSMUSG00000026437	Cdk18	protein_coding	Tbx5.Nkx2.5….Tbx5.Irx3
ENSMUSG00000029394	Cdk2ap1	protein_coding	Nkx2.5….Tbx5.Irx3
ENSMUSG00000028969	Cdk5	protein_coding	Nkx2.5.Tbx5.Irx3
ENSMUSG00000048895	Cdk5r1	protein_coding	Tbx5.Nkx2.5….Tbx5.Irx3
ENSMUSG00000018669	Cdk5rap3	protein_coding	Tbx5.Nkx2.5….Tbx5.Irx3
ENSMUSG00000009555	Cdk9	protein_coding	Tbx5.Irx3
ENSMUSG00000023067	Cdkn1a	protein_coding	Nkx2.5.Tbx5.Irx3
ENSMUSG00000003031	Cdkn1b	protein_coding	Nkx2.5….Tbx5.Irx3
ENSMUSG00000037664	Cdkn1c	protein_coding	Tbx5.Nkx2.5….Tbx5.Irx3
ENSMUSG00000028551	Cdkn2c	protein_coding	Nkx2.5….Tbx5.Irx3
ENSMUSG00000096472	Cdkn2d	protein_coding	Tbx5.Nkx2.5….Tbx5.Irx3
ENSMUSG00000050910	Cdr2l	protein_coding	Tbx5.Irx3
ENSMUSG00000039518	Cdsn	protein_coding	Tbx5.Nkx2.5….Tbx5.Irx3
ENSMUSG00000032803	Cdv3	protein_coding	Nkx2.5.Tbx5.Irx3
ENSMUSG00000034957	Cebpa	protein_coding	Tbx5.Irx3
ENSMUSG00000056501	Cebpb	protein_coding	Tbx5.Irx3
ENSMUSG00000068740	Celsr2	protein_coding	Nkx2.5….Tbx5.Irx3
ENSMUSG00000036672	Cenpt	protein_coding	Nkx2.5.Tbx5.Irx3
ENSMUSG00000021537	Cetn3	protein_coding	Nkx2.5….Tbx5.Irx3
ENSMUSG00000061780	Cfd	protein_coding	Tbx5.Nkx2.5….Tbx5.Irx3
ENSMUSG00000056201	Cfl1	protein_coding	Tbx5.Nkx2.5….Tbx5.Irx3
ENSMUSG00000062929	Cfl2	protein_coding	Tbx5.Nkx2.5….Tbx5.Irx3
ENSMUSG00000068876	Cgn	protein_coding	Nkx2.5.Tbx5.Irx3
ENSMUSG00000029161	Cgref1	protein_coding	Tbx5.Nkx2.5….Tbx5.Irx3
ENSMUSG00000063765	Chadl	protein_coding	Nkx2.5.Tbx5.Irx3
ENSMUSG00000053768	Chchd3	protein_coding	Tbx5.Irx3….Nkx2.5.Irx3
ENSMUSG00000005045	Chd5	protein_coding	Tbx5.Irx3
ENSMUSG00000025512	Chid1	protein_coding	Tbx5.Nkx2.5….Tbx5.Irx3
ENSMUSG00000000743	Chmp1a	protein_coding	Nkx2.5.Tbx5.Irx3
ENSMUSG00000038467	Chmp4b	protein_coding	Tbx5.Nkx2.5….Tbx5.Irx3
ENSMUSG00000025371	Chmp6	protein_coding	Nkx2.5….Tbx5.Irx3
ENSMUSG00000056486	Chn1	protein_coding	Tbx5.Irx3
ENSMUSG00000038181	Chpf2	protein_coding	Tbx5.Nkx2.5….Tbx5.Irx3
ENSMUSG00000068391	Chrac1	protein_coding	Tbx5.Nkx2.5….Tbx5.Irx3
ENSMUSG00000006958	Chrd	protein_coding	Nkx2.5….Tbx5.Irx3
ENSMUSG00000040495	Chrm4	protein_coding	Nkx2.5.Tbx5.Irx3
ENSMUSG00000034612	Chst11	protein_coding	Tbx5.Irx3
ENSMUSG00000030538	Cib1	protein_coding	Nkx2.5.Tbx5.Irx3
ENSMUSG00000022504	Ciita	protein_coding	Tbx5.Nkx2.5….Tbx5.Irx3
ENSMUSG00000021276	Cinp	protein_coding	Nkx2.5….Tbx5.Irx3
ENSMUSG00000078695	Cisd3	protein_coding	Tbx5.Nkx2.5….Tbx5.Irx3
ENSMUSG00000032578	Cish	protein_coding	Tbx5.Nkx2.5….Tbx5.Irx3
ENSMUSG00000022843	Clcn2	protein_coding	Nkx2.5….Tbx5.Irx3
ENSMUSG00000033770	Clcnka	protein_coding	Tbx5.Irx3
ENSMUSG00000008843	Cldn13	protein_coding	Tbx5.Irx3
ENSMUSG00000070473	Cldn3	protein_coding	Nkx2.5….Tbx5.Irx3
ENSMUSG00000047501	Cldn4	protein_coding	Tbx5.Irx3
ENSMUSG00000018569	Cldn7	protein_coding	Tbx5.Nkx2.5….Tbx5.Irx3
ENSMUSG00000038973	Cldnd2	protein_coding	Tbx5.Nkx2.5….Tbx5.Irx3
ENSMUSG00000068663	Clec16a	protein_coding	Tbx5.Nkx2.5….Tbx5.Irx3
ENSMUSG00000025784	Clec3b	protein_coding	Nkx2.5….Tbx5.Irx3
ENSMUSG00000020461	Clhc1	protein_coding	Tbx5.Irx3
ENSMUSG00000037242	Clic4	protein_coding	Tbx5.Nkx2.5….Tbx5.Irx3
ENSMUSG00000022949	Clic6	protein_coding	Tbx5.Irx3
ENSMUSG00000013921	Clip3	protein_coding	Tbx5.Nkx2.5….Tbx5.Irx3
ENSMUSG00000026317	Cln8	protein_coding	Tbx5.Irx3
ENSMUSG00000039953	Clstn1	protein_coding	Nkx2.5….Tbx5.Irx3
ENSMUSG00000047547	Cltb	protein_coding	Tbx5.Irx3
ENSMUSG00000022225	Cma1	protein_coding	Tbx5.Irx3
ENSMUSG00000068289	Cma2	protein_coding	Tbx5.Irx3
ENSMUSG00000034390	Cmip	protein_coding	Nkx2.5….Tbx5.Irx3
ENSMUSG00000042190	Cmklr1	protein_coding	Tbx5.Nkx2.5….Tbx5.Irx3
ENSMUSG00000031789	Cngb1	protein_coding	Tbx5.Irx3
ENSMUSG00000001349	Cnn1	protein_coding	Tbx5.Nkx2.5….Tbx5.Irx3
ENSMUSG00000034724	Cnot6l	protein_coding	Tbx5.Irx3….Nkx2.5.Irx3
ENSMUSG00000038949	Cnst	protein_coding	Nkx2.5.Tbx5.Irx3
ENSMUSG00000028444	Cntfr	protein_coding	Tbx5.Irx3
ENSMUSG00000017167	Cntnap1	protein_coding	Tbx5.Irx3
ENSMUSG00000013465	Cobra1	protein_coding	Nkx2.5.Tbx5.Irx3
ENSMUSG00000031753	Cog4	protein_coding	Nkx2.5….Tbx5.Irx3
ENSMUSG00000024330	Col11a2	protein_coding	Nkx2.5….Tbx5.Irx3
ENSMUSG00000031502	Col4a1	protein_coding	Tbx5.Nkx2.5….Tbx5.Irx3
ENSMUSG00000031503	Col4a2	protein_coding	Tbx5.Nkx2.5….Tbx5.Irx3
ENSMUSG00000004098	Col5a3	protein_coding	Nkx2.5….Tbx5.Irx3
ENSMUSG00000025650	Col7a1	protein_coding	Nkx2.5….Tbx5.Irx3
ENSMUSG00000036513	Commd2	protein_coding	Nkx2.5….Tbx5.Irx3
ENSMUSG00000031849	Comp	protein_coding	Tbx5.Nkx2.5….Tbx5.Irx3
ENSMUSG00000000326	Comt	protein_coding	Tbx5.Irx3
ENSMUSG00000021773	Comtd1	protein_coding	Nkx2.5.Tbx5.Irx3
ENSMUSG00000035297	Cops4	protein_coding	Nkx2.5….Tbx5.Irx3
ENSMUSG00000030707	Coro1a	protein_coding	Tbx5.Nkx2.5….Tbx5.Irx3
ENSMUSG00000024835	Coro1b	protein_coding	Tbx5.Nkx2.5….Tbx5.Irx3
ENSMUSG00000028337	Coro2a	protein_coding	Tbx5.Irx3
ENSMUSG00000039637	Coro7	protein_coding	Tbx5.Nkx2.5….Tbx5.Irx3
ENSMUSG00000031818	Cox4i1	protein_coding	Tbx5.Nkx2.5….Tbx5.Irx3
ENSMUSG00000009876	Cox4i2	protein_coding	Tbx5.Nkx2.5….Tbx5.Irx3
ENSMUSG00000061518	Cox5b	protein_coding	Tbx5.Nkx2.5….Tbx5.Irx3
ENSMUSG00000074218	Cox7a1	protein_coding	Nkx2.5….Tbx5.Irx3
ENSMUSG00000034361	Cpne2	protein_coding	Nkx2.5….Tbx5.Irx3
ENSMUSG00000034796	Cpne7	protein_coding	Tbx5.Nkx2.5….Tbx5.Irx3
ENSMUSG00000034022	Cpsf1	protein_coding	Tbx5.Nkx2.5….Tbx5.Irx3
ENSMUSG00000029034	Cpsf3l	protein_coding	Tbx5.Irx3
ENSMUSG00000025958	Creb1	protein_coding	Nkx2.5….Tbx5.Irx3
ENSMUSG00000032652	Crebl2	protein_coding	Tbx5.Nkx2.5….Tbx5.Irx3
ENSMUSG00000024146	Cript	protein_coding	Tbx5.Nkx2.5….Tbx5.Irx3
ENSMUSG00000003575	Crtc1	protein_coding	Tbx5.Nkx2.5….Tbx5.Irx3
ENSMUSG00000021947	Cryl1	protein_coding	Tbx5.Irx3
ENSMUSG00000058240	Cryzl1	protein_coding	Nkx2.5….Tbx5.Irx3
ENSMUSG00000032312	Csk	protein_coding	Tbx5.Irx3
ENSMUSG00000032515	Csrnp1	protein_coding	Nkx2.5….Tbx5.Irx3
ENSMUSG00000044636	Csrnp2	protein_coding	Tbx5.Irx3
ENSMUSG00000024846	Cst6	protein_coding	Tbx5.Nkx2.5….Tbx5.Irx3
ENSMUSG00000068129	Cst7	protein_coding	Nkx2.5….Tbx5.Irx3
ENSMUSG00000070495	Ctcfl	protein_coding	Tbx5.Irx3
ENSMUSG00000018559	Ctdnep1	protein_coding	Tbx5.Nkx2.5….Tbx5.Irx3
ENSMUSG00000042340	Ctf1	protein_coding	Tbx5.Nkx2.5….Tbx5.Irx3
ENSMUSG00000060034	Ctf2	protein_coding	Tbx5.Nkx2.5….Tbx5.Irx3
ENSMUSG00000060843	Ctnna3	protein_coding	Tbx5.Irx3
ENSMUSG00000038816	Ctnnal1	protein_coding	Nkx2.5….Tbx5.Irx3
ENSMUSG00000028988	Ctnnbip1	protein_coding	Nkx2.5….Tbx5.Irx3
ENSMUSG00000062478	Ctrc	protein_coding	Tbx5.Nkx2.5….Tbx5.Irx3
ENSMUSG00000031896	Ctrl	protein_coding	Tbx5.Nkx2.5….Tbx5.Irx3
ENSMUSG00000007891	Ctsd	protein_coding	Nkx2.5….Tbx5.Irx3
ENSMUSG00000062127	Cttnbp2nl	protein_coding	Nkx2.5.Tbx5.Irx3
ENSMUSG00000049482	Ctu2	protein_coding	Nkx2.5.Tbx5.Irx3
ENSMUSG00000038545	Cul7	protein_coding	Tbx5.Irx3
ENSMUSG00000040327	Cul9	protein_coding	Tbx5.Nkx2.5….Tbx5.Irx3
ENSMUSG00000034855	Cxcl10	protein_coding	Tbx5.Nkx2.5….Tbx5.Irx3
ENSMUSG00000029417	Cxcl9	protein_coding	Tbx5.Nkx2.5….Tbx5.Irx3
ENSMUSG00000026180	Cxcr2	protein_coding	Nkx2.5.Tbx5.Irx3
ENSMUSG00000047880	Cxcr5	protein_coding	Tbx5.Nkx2.5….Tbx5.Irx3
ENSMUSG00000048521	Cxcr6	protein_coding	Tbx5.Nkx2.5….Tbx5.Irx3
ENSMUSG00000018042	Cyb5r3	protein_coding	Tbx5.Nkx2.5….Tbx5.Irx3
ENSMUSG00000028621	Cyb5rl	protein_coding	Tbx5.Nkx2.5….Tbx5.Irx3
ENSMUSG00000006519	Cyba	protein_coding	Nkx2.5.Tbx5.Irx3
ENSMUSG00000032315	Cyp1a1	protein_coding	Tbx5.Irx3
ENSMUSG00000032310	Cyp1a2	protein_coding	Tbx5.Irx3
ENSMUSG00000030483	Cyp2b10	protein_coding	Nkx2.5….Tbx5.Irx3
ENSMUSG00000017132	Cyth1	protein_coding	Tbx5.Nkx2.5….Tbx5.Irx3
ENSMUSG00000018008	Cyth4	protein_coding	Tbx5.Irx3
ENSMUSG00000092130	D030025P21Rik	protein_coding	Tbx5.Nkx2.5….Tbx5.Irx3
ENSMUSG00000019579	D17Wsu104e	protein_coding	Nkx2.5….Tbx5.Irx3
ENSMUSG00000027331	D2Ertd750e	protein_coding	Tbx5.Nkx2.5….Tbx5.Irx3
ENSMUSG00000050973	D330012F22Rik	protein_coding	Nkx2.5.Tbx5.Irx3
ENSMUSG00000033883	D3Ertd254e	protein_coding	Tbx5.Irx3
ENSMUSG00000045750	D830014E11Rik	protein_coding	Nkx2.5….Tbx5.Irx3
ENSMUSG00000043126	D830039M14Rik	protein_coding	Nkx2.5.Tbx5.Irx3
ENSMUSG00000048826	Dact2	protein_coding	Tbx5.Irx3
ENSMUSG00000053226	Dand5	protein_coding	Tbx5.Irx3
ENSMUSG00000068921	Dap3	protein_coding	Tbx5.Irx3
ENSMUSG00000032380	Dapk2	protein_coding	Nkx2.5….Tbx5.Irx3
ENSMUSG00000000346	Dazap2	protein_coding	Tbx5.Irx3
ENSMUSG00000038057	Dbil5	protein_coding	Nkx2.5.Tbx5.Irx3
ENSMUSG00000034675	Dbn1	protein_coding	Tbx5.Irx3
ENSMUSG00000020476	Dbnl	protein_coding	Nkx2.5.Tbx5.Irx3
ENSMUSG00000028436	Dcaf12	protein_coding	Tbx5.Nkx2.5….Tbx5.Irx3
ENSMUSG00000037103	Dcaf15	protein_coding	Tbx5.Nkx2.5….Tbx5.Irx3
ENSMUSG00000021222	Dcaf4	protein_coding	Tbx5.Irx3….Nkx2.5.Irx3
ENSMUSG00000020935	Dcakd	protein_coding	Tbx5.Nkx2.5….Tbx5.Irx3
ENSMUSG00000031516	Dctn6	protein_coding	Tbx5.Nkx2.5….Tbx5.Irx3
ENSMUSG00000038506	Dcun1d2	protein_coding	Tbx5.Nkx2.5….Tbx5.Irx3
ENSMUSG00000074247	Dda1	protein_coding	Tbx5.Irx3
ENSMUSG00000078515	Ddi2	protein_coding	Nkx2.5….Tbx5.Irx3
ENSMUSG00000020108	Ddit4	protein_coding	Tbx5.Nkx2.5….Tbx5.Irx3
ENSMUSG00000028757	Ddost	protein_coding	Nkx2.5.Tbx5.Irx3
ENSMUSG00000032101	Ddx25	protein_coding	Tbx5.Irx3
ENSMUSG00000021758	Ddx4	protein_coding	Tbx5.Irx3
ENSMUSG00000030204	Ddx47	protein_coding	Tbx5.Irx3
ENSMUSG00000029504	Ddx51	protein_coding	Nkx2.5.Tbx5.Irx3
ENSMUSG00000029389	Ddx55	protein_coding	Tbx5.Nkx2.5….Tbx5.Irx3
ENSMUSG00000026404	Ddx59	protein_coding	Nkx2.5.Tbx5.Irx3
ENSMUSG00000032097	Ddx6	protein_coding	Tbx5.Nkx2.5….Tbx5.Irx3
ENSMUSG00000028223	Decr1	protein_coding	Tbx5.Irx3
ENSMUSG00000013973	Dedd	protein_coding	Tbx5.Nkx2.5….Tbx5.Irx3
ENSMUSG00000074678	Defb25	protein_coding	Tbx5.Irx3
ENSMUSG00000056268	Dennd1b	protein_coding	Nkx2.5.Tbx5.Irx3
ENSMUSG00000022365	Derl1	protein_coding	Tbx5.Irx3
ENSMUSG00000038055	Dexi	protein_coding	Tbx5.Nkx2.5….Tbx5.Irx3
ENSMUSG00000003166	Dgcr2	protein_coding	Tbx5.Nkx2.5….Tbx5.Irx3
ENSMUSG00000000276	Dgke	protein_coding	Tbx5.Nkx2.5….Tbx5.Irx3
ENSMUSG00000038665	Dgki	protein_coding	Nkx2.5….Tbx5.Irx3
ENSMUSG00000040479	Dgkz	protein_coding	Nkx2.5.Tbx5.Irx3
ENSMUSG00000058454	Dhcr7	protein_coding	Tbx5.Nkx2.5….Tbx5.Irx3
ENSMUSG00000031730	Dhodh	protein_coding	Nkx2.5….Tbx5.Irx3
ENSMUSG00000021094	Dhrs7	protein_coding	Tbx5.Nkx2.5….Tbx5.Irx3
ENSMUSG00000024422	Dhx16	protein_coding	Nkx2.5….Tbx5.Irx3
ENSMUSG00000037993	Dhx38	protein_coding	Tbx5.Irx3
ENSMUSG00000034785	Dio1	protein_coding	Tbx5.Nkx2.5….Tbx5.Irx3
ENSMUSG00000043670	Diras1	protein_coding	Tbx5.Nkx2.5….Tbx5.Irx3
ENSMUSG00000043051	Disc1	protein_coding	Tbx5.Nkx2.5….Tbx5.Irx3
ENSMUSG00000040035	Disp2	protein_coding	Tbx5.Nkx2.5….Tbx5.Irx3
ENSMUSG00000030772	Dkk3	protein_coding	Tbx5.Nkx2.5….Tbx5.Irx3
ENSMUSG00000030792	Dkkl1	protein_coding	Nkx2.5….Tbx5.Irx3
ENSMUSG00000003436	Dll3	protein_coding	Tbx5.Irx3
ENSMUSG00000001510	Dlx3	protein_coding	Nkx2.5….Tbx5.Irx3
ENSMUSG00000020871	Dlx4	protein_coding	Tbx5.Irx3
ENSMUSG00000047143	Dmrta2	protein_coding	Tbx5.Nkx2.5….Tbx5.Irx3
ENSMUSG00000028610	Dmrtb1	protein_coding	Tbx5.Irx3
ENSMUSG00000031831	Dnaaf1	protein_coding	Tbx5.Nkx2.5….Tbx5.Irx3
ENSMUSG00000055809	Dnaaf3	protein_coding	Tbx5.Irx3
ENSMUSG00000020109	Dnajb12	protein_coding	Tbx5.Nkx2.5….Tbx5.Irx3
ENSMUSG00000047108	Dnajb7	protein_coding	Tbx5.Irx3
ENSMUSG00000036764	Dnajc12	protein_coding	Tbx5.Irx3
ENSMUSG00000024350	Dnajc18	protein_coding	Tbx5.Irx3
ENSMUSG00000070972	Dnajc25	protein_coding	Nkx2.5….Tbx5.Irx3
ENSMUSG00000020657	Dnajc27	protein_coding	Tbx5.Nkx2.5….Tbx5.Irx3
ENSMUSG00000053856	Dnajc5g	protein_coding	Nkx2.5….Tbx5.Irx3
ENSMUSG00000021811	Dnajc9	protein_coding	Nkx2.5.Tbx5.Irx3
ENSMUSG00000042523	Dnalc1	protein_coding	Tbx5.Irx3
ENSMUSG00000005980	Dnase1	protein_coding	Nkx2.5.Tbx5.Irx3
ENSMUSG00000024136	Dnase1l2	protein_coding	Tbx5.Nkx2.5….Tbx5.Irx3
ENSMUSG00000026825	Dnm1	protein_coding	Tbx5.Nkx2.5….Tbx5.Irx3
ENSMUSG00000000730	Dnmt3l	protein_coding	Tbx5.Nkx2.5….Tbx5.Irx3
ENSMUSG00000044716	Dok7	protein_coding	Tbx5.Nkx2.5….Tbx5.Irx3
ENSMUSG00000022960	Donson	protein_coding	Nkx2.5….Tbx5.Irx3
ENSMUSG00000061589	Dot1l	protein_coding	Nkx2.5.Tbx5.Irx3
ENSMUSG00000073408	Dpcr1	protein_coding	Tbx5.Nkx2.5….Tbx5.Irx3
ENSMUSG00000019278	Dpep1	protein_coding	Nkx2.5.Tbx5.Irx3
ENSMUSG00000031898	Dpep3	protein_coding	Tbx5.Nkx2.5….Tbx5.Irx3
ENSMUSG00000021221	Dpf3	protein_coding	Nkx2.5….Tbx5.Irx3
ENSMUSG00000042737	Dpm3	protein_coding	Tbx5.Nkx2.5….Tbx5.Irx3
ENSMUSG00000026958	Dpp7	protein_coding	Tbx5.Irx3
ENSMUSG00000001229	Dpp9	protein_coding	Tbx5.Nkx2.5….Tbx5.Irx3
ENSMUSG00000024914	Drap1	protein_coding	Tbx5.Nkx2.5….Tbx5.Irx3
ENSMUSG00000025496	Drd4	protein_coding	Nkx2.5….Tbx5.Irx3
ENSMUSG00000022191	Drosha	protein_coding	Tbx5.Nkx2.5….Tbx5.Irx3
ENSMUSG00000027635	Dsn1	protein_coding	Nkx2.5….Tbx5.Irx3
ENSMUSG00000027430	Dtd1	protein_coding	Tbx5.Nkx2.5….Tbx5.Irx3
ENSMUSG00000004947	Dtx2	protein_coding	Tbx5.Irx3
ENSMUSG00000039982	Dtx4	protein_coding	Tbx5.Irx3
ENSMUSG00000039384	Dusp10	protein_coding	Tbx5.Nkx2.5….Tbx5.Irx3
ENSMUSG00000030002	Dusp11	protein_coding	Tbx5.Nkx2.5….Tbx5.Irx3
ENSMUSG00000026659	Dusp12	protein_coding	Nkx2.5….Tbx5.Irx3
ENSMUSG00000096968	DUSP12	protein_coding	Nkx2.5….Tbx5.Irx3
ENSMUSG00000030203	Dusp16	protein_coding	Tbx5.Nkx2.5….Tbx5.Irx3
ENSMUSG00000026564	Dusp27	protein_coding	Nkx2.5….Tbx5.Irx3
ENSMUSG00000053716	Dusp7	protein_coding	Nkx2.5….Tbx5.Irx3
ENSMUSG00000029071	Dvl1	protein_coding	Tbx5.Irx3
ENSMUSG00000018707	Dync1h1	protein_coding	Tbx5.Nkx2.5….Tbx5.Irx3
ENSMUSG00000022897	Dyrk1a	protein_coding	Tbx5.Irx3….Nkx2.5.Irx3
ENSMUSG00000016526	Dyrk3	protein_coding	Tbx5.Nkx2.5….Tbx5.Irx3
ENSMUSG00000084989	E030010N08Rik	protein_coding	Nkx2.5….Tbx5.Irx3
ENSMUSG00000048790	E030011O05Rik	protein_coding	Tbx5.Nkx2.5….Tbx5.Irx3
ENSMUSG00000078605	E030025P04Rik	protein_coding	Tbx5.Irx3
ENSMUSG00000074210	E130208F15Rik	protein_coding	Tbx5.Nkx2.5….Tbx5.Irx3
ENSMUSG00000027490	E2f1	protein_coding	Nkx2.5.Tbx5.Irx3
ENSMUSG00000021810	Ecd	protein_coding	Nkx2.5.Tbx5.Irx3
ENSMUSG00000057530	Ece1	protein_coding	Nkx2.5….Tbx5.Irx3
ENSMUSG00000053898	Ech1	protein_coding	Nkx2.5.Tbx5.Irx3
ENSMUSG00000024132	Eci1	protein_coding	Tbx5.Nkx2.5….Tbx5.Irx3
ENSMUSG00000073599	Ecscr	protein_coding	Tbx5.Irx3
ENSMUSG00000066839	Ecsit	protein_coding	Tbx5.Nkx2.5….Tbx5.Irx3
ENSMUSG00000027699	Ect2	protein_coding	Nkx2.5.Tbx5.Irx3
ENSMUSG00000003227	Edar	protein_coding	Tbx5.Nkx2.5….Tbx5.Irx3
ENSMUSG00000036270	Edc4	protein_coding	Tbx5.Nkx2.5….Tbx5.Irx3
ENSMUSG00000030104	Edem1	protein_coding	Nkx2.5….Tbx5.Irx3
ENSMUSG00000028635	Edn2	protein_coding	Tbx5.Nkx2.5….Tbx5.Irx3
ENSMUSG00000055762	Eef1d	protein_coding	Tbx5.Nkx2.5….Tbx5.Irx3
ENSMUSG00000036611	Eepd1	protein_coding	Tbx5.Nkx2.5….Tbx5.Irx3
ENSMUSG00000020562	Efcab10	protein_coding	Nkx2.5….Tbx5.Irx3
ENSMUSG00000021176	Efcab11	protein_coding	Nkx2.5….Tbx5.Irx3
ENSMUSG00000024909	Efemp2	protein_coding	Tbx5.Nkx2.5….Tbx5.Irx3
ENSMUSG00000026255	Efhd1	protein_coding	Tbx5.Nkx2.5….Tbx5.Irx3
ENSMUSG00000040659	Efhd2	protein_coding	Tbx5.Nkx2.5….Tbx5.Irx3
ENSMUSG00000027954	Efna1	protein_coding	Tbx5.Nkx2.5….Tbx5.Irx3
ENSMUSG00000020658	Efr3b	protein_coding	Tbx5.Nkx2.5….Tbx5.Irx3
ENSMUSG00000020929	Eftud2	protein_coding	Tbx5.Irx3
ENSMUSG00000015467	Egfl8	protein_coding	Tbx5.Nkx2.5….Tbx5.Irx3
ENSMUSG00000031987	Egln1	protein_coding	Tbx5.Nkx2.5….Tbx5.Irx3
ENSMUSG00000013787	Ehmt2	protein_coding	Tbx5.Nkx2.5….Tbx5.Irx3
ENSMUSG00000024841	Eif1ad	protein_coding	Tbx5.Nkx2.5….Tbx5.Irx3
ENSMUSG00000029613	Eif2ak1	protein_coding	Nkx2.5….Tbx5.Irx3
ENSMUSG00000005102	Eif2ak4	protein_coding	Tbx5.Irx3
ENSMUSG00000029388	Eif2b1	protein_coding	Tbx5.Nkx2.5….Tbx5.Irx3
ENSMUSG00000026427	Eif2d	protein_coding	Tbx5.Nkx2.5….Tbx5.Irx3
ENSMUSG00000031490	Eif4ebp1	protein_coding	Nkx2.5….Tbx5.Irx3
ENSMUSG00000020091	Eif4ebp2	protein_coding	Nkx2.5.Tbx5.Irx3
ENSMUSG00000045983	Eif4g1	protein_coding	Tbx5.Irx3
ENSMUSG00000078812	Eif5a	protein_coding	Tbx5.Nkx2.5….Tbx5.Irx3
ENSMUSG00000036941	Elac1	protein_coding	Tbx5.Irx3
ENSMUSG00000020125	Elane	protein_coding	Tbx5.Nkx2.5….Tbx5.Irx3
ENSMUSG00000003410	Elavl3	protein_coding	Tbx5.Irx3
ENSMUSG00000036461	Elf1	protein_coding	Nkx2.5.Tbx5.Irx3
ENSMUSG00000048988	Elfn1	protein_coding	Tbx5.Nkx2.5….Tbx5.Irx3
ENSMUSG00000017670	Elmo2	protein_coding	Tbx5.Nkx2.5….Tbx5.Irx3
ENSMUSG00000029675	Eln	protein_coding	Tbx5.Irx3
ENSMUSG00000013822	Elof1	protein_coding	Tbx5.Nkx2.5….Tbx5.Irx3
ENSMUSG00000022031	Elp3	protein_coding	Nkx2.5….Tbx5.Irx3
ENSMUSG00000018565	Elp5	protein_coding	Tbx5.Nkx2.5….Tbx5.Irx3
ENSMUSG00000078517	Emc1	protein_coding	Tbx5.Irx3….Nkx2.5.Irx3
ENSMUSG00000008140	Emc10	protein_coding	Nkx2.5.Tbx5.Irx3
ENSMUSG00000030286	Emc3	protein_coding	Nkx2.5….Tbx5.Irx3
ENSMUSG00000031819	Emc8	protein_coding	Tbx5.Nkx2.5….Tbx5.Irx3
ENSMUSG00000029163	Emilin1	protein_coding	Tbx5.Nkx2.5….Tbx5.Irx3
ENSMUSG00000022995	Enah	protein_coding	Nkx2.5….Tbx5.Irx3
ENSMUSG00000041773	Enc1	protein_coding	Nkx2.5….Tbx5.Irx3
ENSMUSG00000026814	Eng	protein_coding	Tbx5.Nkx2.5….Tbx5.Irx3
ENSMUSG00000028445	Enho	protein_coding	Nkx2.5….Tbx5.Irx3
ENSMUSG00000029326	Enoph1	protein_coding	Tbx5.Irx3
ENSMUSG00000097341	ENSMUSG00000073564	protein_coding	Tbx5.Nkx2.5….Tbx5.Irx3
ENSMUSG00000015085	Entpd2	protein_coding	Tbx5.Irx3
ENSMUSG00000019978	Epb4.1l2	protein_coding	Nkx2.5….Tbx5.Irx3
ENSMUSG00000028876	Epha10	protein_coding	Nkx2.5….Tbx5.Irx3
ENSMUSG00000006154	Eps8l1	protein_coding	Tbx5.Irx3
ENSMUSG00000018166	Erbb3	protein_coding	Nkx2.5….Tbx5.Irx3
ENSMUSG00000054051	Ercc6	protein_coding	Tbx5.Irx3
ENSMUSG00000005881	Ergic3	protein_coding	Tbx5.Irx3
ENSMUSG00000028967	Errfi1	protein_coding	Tbx5.Nkx2.5….Tbx5.Irx3
ENSMUSG00000021996	Esd	protein_coding	Nkx2.5….Tbx5.Irx3
ENSMUSG00000025366	Esyt1	protein_coding	Tbx5.Nkx2.5….Tbx5.Irx3
ENSMUSG00000004610	Etfb	protein_coding	Tbx5.Nkx2.5….Tbx5.Irx3
ENSMUSG00000070644	Etnk2	protein_coding	Nkx2.5….Tbx5.Irx3
ENSMUSG00000050189	Etos1	protein_coding	Tbx5.Irx3
ENSMUSG00000048647	Exd1	protein_coding	Nkx2.5….Tbx5.Irx3
ENSMUSG00000034321	Exosc1	protein_coding	Nkx2.5.Tbx5.Irx3
ENSMUSG00000025785	Exosc7	protein_coding	Nkx2.5….Tbx5.Irx3
ENSMUSG00000027198	Ext2	protein_coding	Nkx2.5….Tbx5.Irx3
ENSMUSG00000028838	Extl1	protein_coding	Tbx5.Irx3
ENSMUSG00000017897	Eya2	protein_coding	Tbx5.Irx3
ENSMUSG00000031444	F10	protein_coding	Tbx5.Irx3
ENSMUSG00000021492	F12	protein_coding	Nkx2.5….Tbx5.Irx3
ENSMUSG00000031443	F7	protein_coding	Tbx5.Irx3
ENSMUSG00000010663	Fads1	protein_coding	Tbx5.Nkx2.5….Tbx5.Irx3
ENSMUSG00000044788	Fads6	protein_coding	Tbx5.Irx3
ENSMUSG00000010517	Faf1	protein_coding	Nkx2.5….Tbx5.Irx3
ENSMUSG00000025873	Faf2	protein_coding	Tbx5.Irx3
ENSMUSG00000037962	Fam101a	protein_coding	Tbx5.Irx3
ENSMUSG00000094437	FAM103A1	protein_coding	Nkx2.5….Tbx5.Irx3
ENSMUSG00000044134	Fam109a	protein_coding	Nkx2.5.Tbx5.Irx3
ENSMUSG00000022434	Fam118a	protein_coding	Tbx5.Nkx2.5….Tbx5.Irx3
ENSMUSG00000031813	Fam125a	protein_coding	Tbx5.Nkx2.5….Tbx5.Irx3
ENSMUSG00000026796	Fam129b	protein_coding	Tbx5.Nkx2.5….Tbx5.Irx3
ENSMUSG00000043243	Fam129c	protein_coding	Tbx5.Nkx2.5….Tbx5.Irx3
ENSMUSG00000050821	Fam131a	protein_coding	Nkx2.5….Tbx5.Irx3
ENSMUSG00000006218	Fam131c	protein_coding	Tbx5.Irx3
ENSMUSG00000058503	Fam133b	protein_coding	Nkx2.5.Tbx5.Irx3
ENSMUSG00000017802	Fam134c	protein_coding	Tbx5.Nkx2.5….Tbx5.Irx3
ENSMUSG00000055416	Fam136b-ps	protein_coding	Tbx5.Irx3
ENSMUSG00000039599	Fam149b	protein_coding	Nkx2.5.Tbx5.Irx3
ENSMUSG00000009216	Fam163b	protein_coding	Nkx2.5….Tbx5.Irx3
ENSMUSG00000026969	Fam166a	protein_coding	Nkx2.5.Tbx5.Irx3
ENSMUSG00000046337	Fam178b	protein_coding	Tbx5.Nkx2.5….Tbx5.Irx3
ENSMUSG00000045761	Fam179a	protein_coding	Tbx5.Nkx2.5….Tbx5.Irx3
ENSMUSG00000075510	Fam187a	protein_coding	Tbx5.Irx3
ENSMUSG00000026767	Fam188a	protein_coding	Tbx5.Irx3….Nkx2.5.Irx3
ENSMUSG00000031774	Fam192a	protein_coding	Nkx2.5….Tbx5.Irx3
ENSMUSG00000029672	Fam3c	protein_coding	Nkx2.5….Tbx5.Irx3
ENSMUSG00000046694	Fam46b	protein_coding	Tbx5.Irx3
ENSMUSG00000034300	Fam53c	protein_coding	Nkx2.5.Tbx5.Irx3
ENSMUSG00000044576	Fam59b	protein_coding	Tbx5.Nkx2.5….Tbx5.Irx3
ENSMUSG00000036006	Fam65b	protein_coding	Nkx2.5….Tbx5.Irx3
ENSMUSG00000051113	Fam71e1	protein_coding	Nkx2.5.Tbx5.Irx3
ENSMUSG00000042269	Fam92b	protein_coding	Tbx5.Nkx2.5….Tbx5.Irx3
ENSMUSG00000032381	Fam96a	protein_coding	Nkx2.5….Tbx5.Irx3
ENSMUSG00000032815	Fanca	protein_coding	Nkx2.5.Tbx5.Irx3
ENSMUSG00000034023	Fancd2	protein_coding	Nkx2.5….Tbx5.Irx3
ENSMUSG00000003808	Farsa	protein_coding	Tbx5.Irx3
ENSMUSG00000024778	Fas	protein_coding	Nkx2.5.Tbx5.Irx3
ENSMUSG00000032507	Fbxl2	protein_coding	Tbx5.Irx3
ENSMUSG00000022559	Fbxl6	protein_coding	Tbx5.Nkx2.5….Tbx5.Irx3
ENSMUSG00000005371	Fbxo11	protein_coding	Tbx5.Irx3
ENSMUSG00000052934	Fbxo31	protein_coding	Tbx5.Nkx2.5….Tbx5.Irx3
ENSMUSG00000022358	Fbxo32	protein_coding	Tbx5.Irx3
ENSMUSG00000022184	Fbxo4	protein_coding	Tbx5.Irx3
ENSMUSG00000015095	Fbxw5	protein_coding	Nkx2.5.Tbx5.Irx3
ENSMUSG00000032867	Fbxw8	protein_coding	Tbx5.Nkx2.5….Tbx5.Irx3
ENSMUSG00000003420	Fcgrt	protein_coding	Tbx5.Nkx2.5….Tbx5.Irx3
ENSMUSG00000024742	Fen1	protein_coding	Tbx5.Nkx2.5….Tbx5.Irx3
ENSMUSG00000013338	Fer1l4	protein_coding	Tbx5.Irx3
ENSMUSG00000044453	Ffar1	protein_coding	Nkx2.5….Tbx5.Irx3
ENSMUSG00000019429	Ffar3	protein_coding	Nkx2.5….Tbx5.Irx3
ENSMUSG00000024013	Fgd2	protein_coding	Tbx5.Nkx2.5….Tbx5.Irx3
ENSMUSG00000036585	Fgf1	protein_coding	Nkx2.5….Tbx5.Irx3
ENSMUSG00000025219	Fgf8	protein_coding	Tbx5.Irx3
ENSMUSG00000005320	Fgfr4	protein_coding	Tbx5.Irx3
ENSMUSG00000051435	Fhad1	protein_coding	Tbx5.Irx3
ENSMUSG00000053334	Ficd	protein_coding	Tbx5.Irx3
ENSMUSG00000030001	Figla	protein_coding	Nkx2.5….Tbx5.Irx3
ENSMUSG00000048486	Fitm2	protein_coding	Tbx5.Nkx2.5….Tbx5.Irx3
ENSMUSG00000001555	Fkbp10	protein_coding	Tbx5.Nkx2.5….Tbx5.Irx3
ENSMUSG00000020635	Fkbp1b	protein_coding	Tbx5.Nkx2.5….Tbx5.Irx3
ENSMUSG00000048920	Fkrp	protein_coding	Nkx2.5….Tbx5.Irx3
ENSMUSG00000059714	Flot1	protein_coding	Nkx2.5….Tbx5.Irx3
ENSMUSG00000089989	Flt3l	protein_coding	Tbx5.Nkx2.5….Tbx5.Irx3
ENSMUSG00000023008	Fmnl3	protein_coding	Tbx5.Nkx2.5….Tbx5.Irx3
ENSMUSG00000001334	Fndc5	protein_coding	Tbx5.Irx3
ENSMUSG00000051490	Foxd4	protein_coding	Tbx5.Irx3
ENSMUSG00000070990	Foxe1	protein_coding	Tbx5.Irx3
ENSMUSG00000056493	Foxk1	protein_coding	Tbx5.Nkx2.5….Tbx5.Irx3
ENSMUSG00000042002	Foxn4	protein_coding	Tbx5.Irx3
ENSMUSG00000030067	Foxp1	protein_coding	Tbx5.Nkx2.5….Tbx5.Irx3
ENSMUSG00000074397	Foxr1	protein_coding	Nkx2.5….Tbx5.Irx3
ENSMUSG00000009566	Fpgs	protein_coding	Tbx5.Irx3
ENSMUSG00000070733	Fryl	protein_coding	Nkx2.5.Tbx5.Irx3
ENSMUSG00000090491	Fryl	protein_coding	Nkx2.5.Tbx5.Irx3
ENSMUSG00000094595	Fsbp	protein_coding	Nkx2.5….Tbx5.Irx3
ENSMUSG00000025380	Fscn2	protein_coding	Tbx5.Nkx2.5….Tbx5.Irx3
ENSMUSG00000054752	Fsd1l	protein_coding	Nkx2.5.Tbx5.Irx3
ENSMUSG00000055932	Fto	protein_coding	Tbx5.Nkx2.5….Tbx5.Irx3
ENSMUSG00000033703	Fuk	protein_coding	Tbx5.Nkx2.5….Tbx5.Irx3
ENSMUSG00000036587	Fut7	protein_coding	Tbx5.Irx3
ENSMUSG00000011658	Fuz	protein_coding	Tbx5.Irx3
ENSMUSG00000025241	Fyco1	protein_coding	Tbx5.Nkx2.5….Tbx5.Irx3
ENSMUSG00000022800	Fyttd1	protein_coding	Tbx5.Nkx2.5….Tbx5.Irx3
ENSMUSG00000049791	Fzd4	protein_coding	Tbx5.Nkx2.5….Tbx5.Irx3
ENSMUSG00000045005	Fzd5	protein_coding	Nkx2.5….Tbx5.Irx3
ENSMUSG00000022297	Fzd6	protein_coding	Nkx2.5.Tbx5.Irx3
ENSMUSG00000074203	G430095P16Rik	protein_coding	Tbx5.Irx3
ENSMUSG00000018567	Gabarap	protein_coding	Tbx5.Nkx2.5….Tbx5.Irx3
ENSMUSG00000023267	Gabrr2	protein_coding	Tbx5.Nkx2.5….Tbx5.Irx3
ENSMUSG00000015312	Gadd45b	protein_coding	Tbx5.Nkx2.5….Tbx5.Irx3
ENSMUSG00000033751	Gadd45gip1	protein_coding	Tbx5.Irx3
ENSMUSG00000020766	Galk1	protein_coding	Tbx5.Nkx2.5….Tbx5.Irx3
ENSMUSG00000089704	Galnt2	protein_coding	Tbx5.Nkx2.5….Tbx5.Irx3
ENSMUSG00000036180	Gatad2a	protein_coding	Tbx5.Nkx2.5….Tbx5.Irx3
ENSMUSG00000028048	Gba	protein_coding	Tbx5.Nkx2.5….Tbx5.Irx3
ENSMUSG00000092137	Gcom1	protein_coding	Nkx2.5….Tbx5.Irx3
ENSMUSG00000017943	Gdap1l1	protein_coding	Tbx5.Nkx2.5….Tbx5.Irx3
ENSMUSG00000038508	Gdf15	protein_coding	Nkx2.5.Tbx5.Irx3
ENSMUSG00000049396	Gemin4	protein_coding	Nkx2.5.Tbx5.Irx3
ENSMUSG00000055760	Gemin6	protein_coding	Tbx5.Irx3
ENSMUSG00000025858	Get4	protein_coding	Tbx5.Nkx2.5….Tbx5.Irx3
ENSMUSG00000020932	Gfap	protein_coding	Tbx5.Irx3
ENSMUSG00000021666	Gfm2	protein_coding	Nkx2.5….Tbx5.Irx3
ENSMUSG00000024366	Gfra3	protein_coding	Nkx2.5.Tbx5.Irx3
ENSMUSG00000033128	Gga1	protein_coding	Tbx5.Nkx2.5….Tbx5.Irx3
ENSMUSG00000017747	Ghdc	protein_coding	Tbx5.Nkx2.5….Tbx5.Irx3
ENSMUSG00000064177	Ghrl	protein_coding	Nkx2.5….Tbx5.Irx3
ENSMUSG00000029714	Gigyf1	protein_coding	Tbx5.Nkx2.5….Tbx5.Irx3
ENSMUSG00000048000	Gigyf2	protein_coding	Nkx2.5….Tbx5.Irx3
ENSMUSG00000040006	Ginm1	protein_coding	Tbx5.Irx3
ENSMUSG00000047197	Gjd3	protein_coding	Tbx5.Nkx2.5….Tbx5.Irx3
ENSMUSG00000017286	Glod4	protein_coding	Nkx2.5.Tbx5.Irx3
ENSMUSG00000034807	Glt25d1	protein_coding	Tbx5.Nkx2.5….Tbx5.Irx3
ENSMUSG00000029073	Gltpd1	protein_coding	Tbx5.Irx3
ENSMUSG00000022536	Glyr1	protein_coding	Tbx5.Nkx2.5….Tbx5.Irx3
ENSMUSG00000094012	Gm10024	protein_coding	Tbx5.Irx3
ENSMUSG00000058927	Gm10053	protein_coding	Tbx5.Irx3
ENSMUSG00000036962	Gm101	protein_coding	Tbx5.Nkx2.5….Tbx5.Irx3
ENSMUSG00000066936	Gm10188	protein_coding	Nkx2.5….Tbx5.Irx3
ENSMUSG00000067719	Gm10221	protein_coding	Tbx5.Nkx2.5….Tbx5.Irx3
ENSMUSG00000068601	Gm10244	protein_coding	Nkx2.5.Tbx5.Irx3
ENSMUSG00000069584	Gm10272	protein_coding	Tbx5.Irx3
ENSMUSG00000072688	Gm10399	protein_coding	Nkx2.5….Tbx5.Irx3
ENSMUSG00000072769	Gm10419	protein_coding	Tbx5.Irx3
ENSMUSG00000074215	Gm10643	protein_coding	Tbx5.Nkx2.5….Tbx5.Irx3
ENSMUSG00000074252	Gm10654	protein_coding	Tbx5.Nkx2.5….Tbx5.Irx3
ENSMUSG00000074828	Gm10768	protein_coding	Tbx5.Irx3
ENSMUSG00000085272	Gm1078	protein_coding	Tbx5.Irx3
ENSMUSG00000078444	Gm10941	protein_coding	Tbx5.Nkx2.5….Tbx5.Irx3
ENSMUSG00000079175	Gm11060	protein_coding	Tbx5.Irx3
ENSMUSG00000040838	Gm11639	protein_coding	Tbx5.Irx3
ENSMUSG00000056687	Gm11696	protein_coding	Nkx2.5….Tbx5.Irx3
ENSMUSG00000070737	Gm12942	protein_coding	Tbx5.Irx3
ENSMUSG00000078518	Gm13030	protein_coding	Tbx5.Irx3
ENSMUSG00000087236	Gm1305	protein_coding	Nkx2.5….Tbx5.Irx3
ENSMUSG00000074628	Gm1332	protein_coding	Tbx5.Nkx2.5….Tbx5.Irx3
ENSMUSG00000079051	Gm14025	protein_coding	Tbx5.Nkx2.5….Tbx5.Irx3
ENSMUSG00000085858	Gm15831	protein_coding	Nkx2.5.Tbx5.Irx3
ENSMUSG00000064263	Gm1631	protein_coding	Nkx2.5….Tbx5.Irx3
ENSMUSG00000091842	Gm16490	protein_coding	Nkx2.5….Tbx5.Irx3
ENSMUSG00000091775	Gm16494	protein_coding	Nkx2.5.Tbx5.Irx3
ENSMUSG00000018931	Gm16515	protein_coding	Tbx5.Nkx2.5….Tbx5.Irx3
ENSMUSG00000091865	Gm17244	protein_coding	Nkx2.5….Tbx5.Irx3
ENSMUSG00000090429	Gm17271	protein_coding	Tbx5.Nkx2.5….Tbx5.Irx3
ENSMUSG00000090290	Gm17296	protein_coding	Tbx5.Nkx2.5….Tbx5.Irx3
ENSMUSG00000091731	Gm17542	protein_coding	Tbx5.Nkx2.5….Tbx5.Irx3
ENSMUSG00000091644	Gm17590	protein_coding	Nkx2.5.Tbx5.Irx3
ENSMUSG00000091768	Gm17617	protein_coding	Tbx5.Nkx2.5….Tbx5.Irx3
ENSMUSG00000090282	Gm17688	protein_coding	Nkx2.5….Tbx5.Irx3
ENSMUSG00000095970	Gm19402	protein_coding	Nkx2.5….Tbx5.Irx3
ENSMUSG00000092367	Gm20479	protein_coding	Tbx5.Nkx2.5….Tbx5.Irx3
ENSMUSG00000092609	Gm20481	protein_coding	Tbx5.Nkx2.5….Tbx5.Irx3
ENSMUSG00000092345	Gm20503	protein_coding	Nkx2.5….Tbx5.Irx3
ENSMUSG00000092470	Gm20518	protein_coding	Tbx5.Nkx2.5….Tbx5.Irx3
ENSMUSG00000092511	Gm20547	protein_coding	Tbx5.Nkx2.5….Tbx5.Irx3
ENSMUSG00000093575	Gm20695	protein_coding	Tbx5.Nkx2.5….Tbx5.Irx3
ENSMUSG00000073650	Gm216	protein_coding	Tbx5.Nkx2.5….Tbx5.Irx3
ENSMUSG00000078240	Gm3550	protein_coding	Nkx2.5.Tbx5.Irx3
ENSMUSG00000074591	Gm410	protein_coding	Tbx5.Irx3
ENSMUSG00000071151	Gm4799	protein_coding	Tbx5.Irx3
ENSMUSG00000062472	Gm4945	protein_coding	Nkx2.5.Tbx5.Irx3
ENSMUSG00000031085	Gm498	protein_coding	Tbx5.Irx3
ENSMUSG00000066647	Gm5113	protein_coding	Nkx2.5….Tbx5.Irx3
ENSMUSG00000053742	Gm5114	protein_coding	Tbx5.Irx3
ENSMUSG00000072553	Gm525	protein_coding	Tbx5.Nkx2.5….Tbx5.Irx3
ENSMUSG00000090468	Gm5331	protein_coding	Tbx5.Irx3….Nkx2.5.Irx3
ENSMUSG00000075502	Gm5465	protein_coding	Nkx2.5.Tbx5.Irx3
ENSMUSG00000096215	Gm5480	protein_coding	Nkx2.5….Tbx5.Irx3
ENSMUSG00000071035	Gm5499	protein_coding	Tbx5.Irx3
ENSMUSG00000022187	Gm5546	protein_coding	Nkx2.5.Tbx5.Irx3
ENSMUSG00000074754	Gm561	protein_coding	Tbx5.Nkx2.5….Tbx5.Irx3
ENSMUSG00000095276	Gm581	protein_coding	Nkx2.5….Tbx5.Irx3
ENSMUSG00000061356	Gm600	protein_coding	Nkx2.5….Tbx5.Irx3
ENSMUSG00000072487	Gm628	protein_coding	Tbx5.Irx3
ENSMUSG00000091233	Gm6434	protein_coding	Tbx5.Nkx2.5….Tbx5.Irx3
ENSMUSG00000047822	Gm6484	protein_coding	Nkx2.5.Tbx5.Irx3
ENSMUSG00000091526	Gm6494	protein_coding	Tbx5.Nkx2.5….Tbx5.Irx3
ENSMUSG00000086361	Gm6569	protein_coding	Tbx5.Irx3
ENSMUSG00000078691	Gm6821	protein_coding	Nkx2.5….Tbx5.Irx3
ENSMUSG00000074780	Gm6843	protein_coding	Tbx5.Irx3
ENSMUSG00000048185	Gm7075	protein_coding	Tbx5.Irx3
ENSMUSG00000089953	Gm757	protein_coding	Nkx2.5.Tbx5.Irx3
ENSMUSG00000023120	Gm853	protein_coding	Tbx5.Nkx2.5….Tbx5.Irx3
ENSMUSG00000073402	Gm8909	protein_coding	Nkx2.5.Tbx5.Irx3
ENSMUSG00000064081	Gm8973	protein_coding	Tbx5.Nkx2.5….Tbx5.Irx3
ENSMUSG00000094430	Gm933	protein_coding	Tbx5.Nkx2.5….Tbx5.Irx3
ENSMUSG00000090588	Gm9573	protein_coding	Tbx5.Nkx2.5….Tbx5.Irx3
ENSMUSG00000049562	Gm962	protein_coding	Tbx5.Nkx2.5….Tbx5.Irx3
ENSMUSG00000095332	Gm9821	protein_coding	Nkx2.5.Tbx5.Irx3
ENSMUSG00000053839	Gm9924	protein_coding	Tbx5.Nkx2.5….Tbx5.Irx3
ENSMUSG00000056128	Gm9991	protein_coding	Tbx5.Nkx2.5….Tbx5.Irx3
ENSMUSG00000056509	Gm9999	protein_coding	Nkx2.5.Tbx5.Irx3
ENSMUSG00000000149	Gna12	protein_coding	Nkx2.5….Tbx5.Irx3
ENSMUSG00000020611	Gna13	protein_coding	Nkx2.5….Tbx5.Irx3
ENSMUSG00000024697	Gna14	protein_coding	Nkx2.5….Tbx5.Irx3
ENSMUSG00000032562	Gnai2	protein_coding	Nkx2.5.Tbx5.Irx3
ENSMUSG00000034837	Gnat1	protein_coding	Nkx2.5.Tbx5.Irx3
ENSMUSG00000040009	Gnaz	protein_coding	Tbx5.Irx3
ENSMUSG00000036402	Gng12	protein_coding	Nkx2.5.Tbx5.Irx3
ENSMUSG00000048240	Gng7	protein_coding	Tbx5.Nkx2.5….Tbx5.Irx3
ENSMUSG00000042532	Golga7b	protein_coding	Tbx5.Nkx2.5….Tbx5.Irx3
ENSMUSG00000032513	Gorasp1	protein_coding	Nkx2.5….Tbx5.Irx3
ENSMUSG00000039720	Got1l1	protein_coding	Tbx5.Nkx2.5….Tbx5.Irx3
ENSMUSG00000030054	Gp9	protein_coding	Tbx5.Irx3
ENSMUSG00000000544	Gpa33	protein_coding	Nkx2.5….Tbx5.Irx3
ENSMUSG00000028069	Gpatch4	protein_coding	Nkx2.5….Tbx5.Irx3
ENSMUSG00000064272	Gpbar1	protein_coding	Tbx5.Nkx2.5….Tbx5.Irx3
ENSMUSG00000021340	Gpld1	protein_coding	Tbx5.Irx3
ENSMUSG00000044017	Gpr133	protein_coding	Tbx5.Irx3
ENSMUSG00000044724	Gpr152	protein_coding	Tbx5.Nkx2.5….Tbx5.Irx3
ENSMUSG00000042804	Gpr153	protein_coding	Nkx2.5….Tbx5.Irx3
ENSMUSG00000040133	Gpr176	protein_coding	Tbx5.Irx3
ENSMUSG00000051212	Gpr183	protein_coding	Tbx5.Irx3
ENSMUSG00000032641	Gpr19	protein_coding	Tbx5.Nkx2.5….Tbx5.Irx3
ENSMUSG00000044317	Gpr4	protein_coding	Nkx2.5….Tbx5.Irx3
ENSMUSG00000049608	Gpr55	protein_coding	Tbx5.Irx3
ENSMUSG00000031785	Gpr56	protein_coding	Nkx2.5.Tbx5.Irx3
ENSMUSG00000060470	Gpr97	protein_coding	Nkx2.5.Tbx5.Irx3
ENSMUSG00000030205	Gprc5d	protein_coding	Nkx2.5….Tbx5.Irx3
ENSMUSG00000023170	Gps2	protein_coding	Tbx5.Nkx2.5….Tbx5.Irx3
ENSMUSG00000026930	Gpsm1	protein_coding	Tbx5.Nkx2.5….Tbx5.Irx3
ENSMUSG00000027883	Gpsm2	protein_coding	Nkx2.5….Tbx5.Irx3
ENSMUSG00000034786	Gpsm3	protein_coding	Tbx5.Nkx2.5….Tbx5.Irx3
ENSMUSG00000075706	Gpx4	protein_coding	Tbx5.Nkx2.5….Tbx5.Irx3
ENSMUSG00000001700	Gramd3	protein_coding	Tbx5.Irx3
ENSMUSG00000035637	Grhpr	protein_coding	Tbx5.Nkx2.5….Tbx5.Irx3
ENSMUSG00000022564	Grina	protein_coding	Tbx5.Nkx2.5….Tbx5.Irx3
ENSMUSG00000052783	Grk4	protein_coding	Nkx2.5.Tbx5.Irx3
ENSMUSG00000074886	Grk6	protein_coding	Nkx2.5….Tbx5.Irx3
ENSMUSG00000023192	Grm2	protein_coding	Tbx5.Irx3
ENSMUSG00000063239	Grm4	protein_coding	Tbx5.Irx3
ENSMUSG00000044221	Grsf1	protein_coding	Tbx5.Nkx2.5….Tbx5.Irx3
ENSMUSG00000022738	Gsc2	protein_coding	Tbx5.Nkx2.5….Tbx5.Irx3
ENSMUSG00000022575	Gsdmd	protein_coding	Nkx2.5….Tbx5.Irx3
ENSMUSG00000031822	Gse1	protein_coding	Tbx5.Nkx2.5….Tbx5.Irx3
ENSMUSG00000027610	Gss	protein_coding	Tbx5.Nkx2.5….Tbx5.Irx3
ENSMUSG00000021033	Gstz1	protein_coding	Nkx2.5….Tbx5.Irx3
ENSMUSG00000006599	Gtf2h1	protein_coding	Nkx2.5.Tbx5.Irx3
ENSMUSG00000029387	Gtf2h3	protein_coding	Tbx5.Nkx2.5….Tbx5.Irx3
ENSMUSG00000060261	Gtf2i	protein_coding	Tbx5.Irx3
ENSMUSG00000015942	Gtf2ird2	protein_coding	Nkx2.5….Tbx5.Irx3
ENSMUSG00000029144	Gtf3c2	protein_coding	Tbx5.Nkx2.5….Tbx5.Irx3
ENSMUSG00000007610	Gtpbp3	protein_coding	Tbx5.Irx3
ENSMUSG00000023982	Guca1a	protein_coding	Nkx2.5….Tbx5.Irx3
ENSMUSG00000023247	Guca2a	protein_coding	Nkx2.5….Tbx5.Irx3
ENSMUSG00000032978	Guca2b	protein_coding	Nkx2.5….Tbx5.Irx3
ENSMUSG00000020890	Gucy2e	protein_coding	Nkx2.5….Tbx5.Irx3
ENSMUSG00000054206	Gzmm	protein_coding	Tbx5.Nkx2.5….Tbx5.Irx3
ENSMUSG00000019188	H13	protein_coding	Nkx2.5….Tbx5.Irx3
ENSMUSG00000073422	H2-Ke6	protein_coding	Tbx5.Irx3
ENSMUSG00000024334	H2-Oa	protein_coding	Tbx5.Nkx2.5….Tbx5.Irx3
ENSMUSG00000054128	H2-T3	protein_coding	Nkx2.5.Tbx5.Irx3
ENSMUSG00000016559	H3f3b	protein_coding	Tbx5.Nkx2.5….Tbx5.Irx3
ENSMUSG00000056978	Hamp2	protein_coding	Tbx5.Irx3
ENSMUSG00000037335	Hand1	protein_coding	Nkx2.5….Tbx5.Irx3
ENSMUSG00000004894	Hapln2	protein_coding	Nkx2.5….Tbx5.Irx3
ENSMUSG00000079555	Haus3	protein_coding	Tbx5.Nkx2.5….Tbx5.Irx3
ENSMUSG00000045471	Hcrt	protein_coding	Tbx5.Nkx2.5….Tbx5.Irx3
ENSMUSG00000025857	Heatr2	protein_coding	Tbx5.Nkx2.5….Tbx5.Irx3
ENSMUSG00000042770	Hebp1	protein_coding	Tbx5.Irx3
ENSMUSG00000075254	Heg1	protein_coding	Tbx5.Nkx2.5….Tbx5.Irx3
ENSMUSG00000020228	Helb	protein_coding	Tbx5.Irx3
ENSMUSG00000028332	Hemgn	protein_coding	Tbx5.Irx3
ENSMUSG00000032579	Hemk1	protein_coding	Tbx5.Nkx2.5….Tbx5.Irx3
ENSMUSG00000046240	Hepacam	protein_coding	Nkx2.5….Tbx5.Irx3
ENSMUSG00000031770	Herpud1	protein_coding	Tbx5.Irx3
ENSMUSG00000028946	Hes3	protein_coding	Tbx5.Irx3
ENSMUSG00000023781	Hes7	protein_coding	Tbx5.Nkx2.5….Tbx5.Irx3
ENSMUSG00000021665	Hexb	protein_coding	Nkx2.5….Tbx5.Irx3
ENSMUSG00000029102	Hgfac	protein_coding	Tbx5.Nkx2.5….Tbx5.Irx3
ENSMUSG00000034586	Hid1	protein_coding	Tbx5.Irx3
ENSMUSG00000004328	Hif3a	protein_coding	Nkx2.5.Tbx5.Irx3
ENSMUSG00000020928	Higd1b	protein_coding	Nkx2.5….Tbx5.Irx3
ENSMUSG00000025868	Higd2a	protein_coding	Tbx5.Irx3
ENSMUSG00000039959	Hip1	protein_coding	Nkx2.5….Tbx5.Irx3
ENSMUSG00000078851	Hist3h2a	protein_coding	Tbx5.Nkx2.5….Tbx5.Irx3
ENSMUSG00000056895	Hist3h2ba	protein_coding	Tbx5.Nkx2.5….Tbx5.Irx3
ENSMUSG00000046711	Hmga1	protein_coding	Tbx5.Nkx2.5….Tbx5.Irx3
ENSMUSG00000020737	Hn1	protein_coding	Tbx5.Irx3
ENSMUSG00000017950	Hnf4a	protein_coding	Tbx5.Nkx2.5….Tbx5.Irx3
ENSMUSG00000007836	Hnrnpa0	protein_coding	Tbx5.Irx3
ENSMUSG00000000568	Hnrnpd	protein_coding	Nkx2.5….Tbx5.Irx3
ENSMUSG00000015165	Hnrnpl	protein_coding	Nkx2.5.Tbx5.Irx3
ENSMUSG00000029328	Hnrpdl	protein_coding	Tbx5.Irx3
ENSMUSG00000059325	Hopx	protein_coding	Nkx2.5.Tbx5.Irx3
ENSMUSG00000031722	Hp	protein_coding	Tbx5.Irx3
ENSMUSG00000028759	Hp1bp3	protein_coding	Tbx5.Irx3
ENSMUSG00000028785	Hpca	protein_coding	Nkx2.5….Tbx5.Irx3
ENSMUSG00000046093	Hpcal4	protein_coding	Nkx2.5….Tbx5.Irx3
ENSMUSG00000014418	Hps5	protein_coding	Nkx2.5.Tbx5.Irx3
ENSMUSG00000046607	Hrk	protein_coding	Tbx5.Nkx2.5….Tbx5.Irx3
ENSMUSG00000034189	Hsdl1	protein_coding	Tbx5.Nkx2.5….Tbx5.Irx3
ENSMUSG00000021270	Hsp90aa1	protein_coding	Tbx5.Nkx2.5….Tbx5.Irx3
ENSMUSG00000091971	Hspa1a	protein_coding	Tbx5.Nkx2.5….Tbx5.Irx3
ENSMUSG00000090877	Hspa1b	protein_coding	Tbx5.Nkx2.5….Tbx5.Irx3
ENSMUSG00000007033	Hspa1l	protein_coding	Tbx5.Nkx2.5….Tbx5.Irx3
ENSMUSG00000059970	Hspa2	protein_coding	Tbx5.Nkx2.5….Tbx5.Irx3
ENSMUSG00000063172	Hspb11	protein_coding	Tbx5.Nkx2.5….Tbx5.Irx3
ENSMUSG00000034997	Htr2a	protein_coding	Nkx2.5….Tbx5.Irx3
ENSMUSG00000028747	Htr6	protein_coding	Nkx2.5….Tbx5.Irx3
ENSMUSG00000037406	Htra4	protein_coding	Nkx2.5.Tbx5.Irx3
ENSMUSG00000050555	Hyls1	protein_coding	Tbx5.Irx3
ENSMUSG00000062995	Ica1	protein_coding	Nkx2.5….Tbx5.Irx3
ENSMUSG00000039662	Icmt	protein_coding	Tbx5.Irx3
ENSMUSG00000042745	Id1	protein_coding	Tbx5.Nkx2.5….Tbx5.Irx3
ENSMUSG00000030541	Idh2	protein_coding	Tbx5.Nkx2.5….Tbx5.Irx3
ENSMUSG00000050002	Idnk	protein_coding	Tbx5.Irx3
ENSMUSG00000003541	Ier3	protein_coding	Nkx2.5….Tbx5.Irx3
ENSMUSG00000010358	Ifi35	protein_coding	Tbx5.Irx3
ENSMUSG00000045777	Ifitm10	protein_coding	Nkx2.5….Tbx5.Irx3
ENSMUSG00000065968	Ifitm7	protein_coding	Nkx2.5….Tbx5.Irx3
ENSMUSG00000001105	Ift20	protein_coding	Nkx2.5….Tbx5.Irx3
ENSMUSG00000007867	Ift43	protein_coding	Tbx5.Nkx2.5….Tbx5.Irx3
ENSMUSG00000029469	Ift81	protein_coding	Nkx2.5….Tbx5.Irx3
ENSMUSG00000040040	Ift88	protein_coding	Nkx2.5….Tbx5.Irx3
ENSMUSG00000029814	Igf2bp3	protein_coding	Tbx5.Nkx2.5….Tbx5.Irx3
ENSMUSG00000013367	Iglon5	protein_coding	Tbx5.Nkx2.5….Tbx5.Irx3
ENSMUSG00000019975	Ikbip	protein_coding	Nkx2.5.Tbx5.Irx3
ENSMUSG00000028431	Ikbkap	protein_coding	Nkx2.5….Tbx5.Irx3
ENSMUSG00000073889	Il11ra1	protein_coding	Tbx5.Irx3
ENSMUSG00000005465	Il27ra	protein_coding	Tbx5.Nkx2.5….Tbx5.Irx3
ENSMUSG00000074141	Il4i1	protein_coding	Tbx5.Nkx2.5….Tbx5.Irx3
ENSMUSG00000020279	Il9r	protein_coding	Tbx5.Irx3
ENSMUSG00000052337	Immt	protein_coding	Tbx5.Nkx2.5….Tbx5.Irx3
ENSMUSG00000037035	Inhbb	protein_coding	Tbx5.Nkx2.5….Tbx5.Irx3
ENSMUSG00000025477	Inpp5a	protein_coding	Nkx2.5.Tbx5.Irx3
ENSMUSG00000026925	Inpp5e	protein_coding	Tbx5.Irx3….Nkx2.5.Irx3
ENSMUSG00000005640	Insrr	protein_coding	Tbx5.Irx3
ENSMUSG00000029547	Ints1	protein_coding	Tbx5.Nkx2.5….Tbx5.Irx3
ENSMUSG00000036555	Iqce	protein_coding	Tbx5.Irx3
ENSMUSG00000091129	Iqcf6	protein_coding	Tbx5.Irx3
ENSMUSG00000037801	Iqch	protein_coding	Tbx5.Irx3
ENSMUSG00000030536	Iqgap1	protein_coding	Tbx5.Nkx2.5….Tbx5.Irx3
ENSMUSG00000028068	Iqgap3	protein_coding	Tbx5.Irx3….Nkx2.5.Irx3
ENSMUSG00000032251	Irak1bp1	protein_coding	Tbx5.Irx3
ENSMUSG00000051495	Irf2bp2	protein_coding	Tbx5.Nkx2.5….Tbx5.Irx3
ENSMUSG00000029771	Irf5	protein_coding	Tbx5.Nkx2.5….Tbx5.Irx3
ENSMUSG00000025498	Irf7	protein_coding	Nkx2.5….Tbx5.Irx3
ENSMUSG00000041515	Irf8	protein_coding	Tbx5.Nkx2.5….Tbx5.Irx3
ENSMUSG00000044792	Isca1	protein_coding	Nkx2.5….Tbx5.Irx3
ENSMUSG00000025825	Iscu	protein_coding	Tbx5.Irx3
ENSMUSG00000001507	Itga3	protein_coding	Nkx2.5….Tbx5.Irx3
ENSMUSG00000027111	Itga6	protein_coding	Nkx2.5….Tbx5.Irx3
ENSMUSG00000039115	Itga9	protein_coding	Tbx5.Nkx2.5….Tbx5.Irx3
ENSMUSG00000025809	Itgb1	protein_coding	Nkx2.5.Tbx5.Irx3
ENSMUSG00000020689	Itgb3	protein_coding	Tbx5.Nkx2.5….Tbx5.Irx3
ENSMUSG00000028549	Itgb3bp	protein_coding	Nkx2.5.Tbx5.Irx3
ENSMUSG00000022957	Itsn1	protein_coding	Nkx2.5….Tbx5.Irx3
ENSMUSG00000066500	Izumo2	protein_coding	Tbx5.Nkx2.5….Tbx5.Irx3
ENSMUSG00000055862	Izumo4	protein_coding	Nkx2.5.Tbx5.Irx3
ENSMUSG00000002799	Jag2	protein_coding	Nkx2.5….Tbx5.Irx3
ENSMUSG00000063568	Jazf1	protein_coding	Tbx5.Irx3
ENSMUSG00000056962	Jmjd6	protein_coding	Nkx2.5.Tbx5.Irx3
ENSMUSG00000038695	Josd2	protein_coding	Nkx2.5.Tbx5.Irx3
ENSMUSG00000017817	Jph2	protein_coding	Tbx5.Nkx2.5….Tbx5.Irx3
ENSMUSG00000001552	Jup	protein_coding	Tbx5.Nkx2.5….Tbx5.Irx3
ENSMUSG00000032194	Kank2	protein_coding	Nkx2.5.Tbx5.Irx3
ENSMUSG00000030801	Kat8	protein_coding	Nkx2.5.Tbx5.Irx3
ENSMUSG00000031787	Katnb1	protein_coding	Tbx5.Irx3
ENSMUSG00000075307	Kbtbd10	protein_coding	Tbx5.Irx3
ENSMUSG00000027895	Kcnc4	protein_coding	Nkx2.5….Tbx5.Irx3
ENSMUSG00000038319	Kcnh2	protein_coding	Nkx2.5.Tbx5.Irx3
ENSMUSG00000035355	Kcnh4	protein_coding	Tbx5.Nkx2.5….Tbx5.Irx3
ENSMUSG00000025221	Kcnip2	protein_coding	Nkx2.5….Tbx5.Irx3
ENSMUSG00000033998	Kcnk1	protein_coding	Tbx5.Nkx2.5….Tbx5.Irx3
ENSMUSG00000046410	Kcnk6	protein_coding	Tbx5.Nkx2.5….Tbx5.Irx3
ENSMUSG00000002908	Kcnn1	protein_coding	Tbx5.Nkx2.5….Tbx5.Irx3
ENSMUSG00000040164	Kcns1	protein_coding	Tbx5.Nkx2.5….Tbx5.Irx3
ENSMUSG00000031576	Kcnu1	protein_coding	Tbx5.Irx3
ENSMUSG00000059022	Kcp	protein_coding	Tbx5.Nkx2.5….Tbx5.Irx3
ENSMUSG00000046731	Kctd11	protein_coding	Tbx5.Nkx2.5….Tbx5.Irx3
ENSMUSG00000005936	Kctd20	protein_coding	Tbx5.Nkx2.5….Tbx5.Irx3
ENSMUSG00000038080	Kdm1b	protein_coding	Tbx5.Irx3
ENSMUSG00000038773	Kdm3b	protein_coding	Nkx2.5.Tbx5.Irx3
ENSMUSG00000003308	Keap1	protein_coding	Tbx5.Nkx2.5….Tbx5.Irx3
ENSMUSG00000029162	Khk	protein_coding	Tbx5.Nkx2.5….Tbx5.Irx3
ENSMUSG00000047153	Khnyn	protein_coding	Tbx5.Nkx2.5….Tbx5.Irx3
ENSMUSG00000041498	Kif14	protein_coding	Tbx5.Nkx2.5….Tbx5.Irx3
ENSMUSG00000028758	Kif17	protein_coding	Tbx5.Irx3
ENSMUSG00000051378	Kif18b	protein_coding	Tbx5.Irx3
ENSMUSG00000028438	Kif24	protein_coding	Tbx5.Nkx2.5….Tbx5.Irx3
ENSMUSG00000018395	Kif3a	protein_coding	Tbx5.Irx3
ENSMUSG00000050382	Kif7	protein_coding	Nkx2.5….Tbx5.Irx3
ENSMUSG00000032489	Kif9	protein_coding	Tbx5.Nkx2.5….Tbx5.Irx3
ENSMUSG00000035773	Kiss1r	protein_coding	Tbx5.Nkx2.5….Tbx5.Irx3
ENSMUSG00000021288	Klc1	protein_coding	Tbx5.Nkx2.5….Tbx5.Irx3
ENSMUSG00000003546	Klc4	protein_coding	Tbx5.Irx3
ENSMUSG00000029178	Klf3	protein_coding	Nkx2.5….Tbx5.Irx3
ENSMUSG00000033863	Klf9	protein_coding	Tbx5.Nkx2.5….Tbx5.Irx3
ENSMUSG00000040263	Klhdc4	protein_coding	Tbx5.Nkx2.5….Tbx5.Irx3
ENSMUSG00000032609	Klhdc8b	protein_coding	Nkx2.5.Tbx5.Irx3
ENSMUSG00000045259	Klhdc9	protein_coding	Tbx5.Nkx2.5….Tbx5.Irx3
ENSMUSG00000001558	Klhl10	protein_coding	Tbx5.Nkx2.5….Tbx5.Irx3
ENSMUSG00000054792	Klhl18	protein_coding	Tbx5.Nkx2.5….Tbx5.Irx3
ENSMUSG00000022750	Klhl22	protein_coding	Nkx2.5….Tbx5.Irx3
ENSMUSG00000020627	Klhl29	protein_coding	Tbx5.Nkx2.5….Tbx5.Irx3
ENSMUSG00000014164	Klhl3	protein_coding	Tbx5.Irx3
ENSMUSG00000003731	Kpna6	protein_coding	Tbx5.Nkx2.5….Tbx5.Irx3
ENSMUSG00000001440	Kpnb1	protein_coding	Tbx5.Irx3….Nkx2.5.Irx3
ENSMUSG00000035047	Kri1	protein_coding	Tbx5.Nkx2.5….Tbx5.Irx3
ENSMUSG00000023043	Krt18	protein_coding	Tbx5.Irx3
ENSMUSG00000023039	Krt7	protein_coding	Tbx5.Irx3
ENSMUSG00000050463	Krt78	protein_coding	Tbx5.Irx3
ENSMUSG00000061397	Krt79	protein_coding	Tbx5.Irx3
ENSMUSG00000049382	Krt8	protein_coding	Tbx5.Irx3
ENSMUSG00000037185	Krt80	protein_coding	Tbx5.Irx3
ENSMUSG00000047641	Krt83	protein_coding	Tbx5.Irx3
ENSMUSG00000066100	Krtap5-1	protein_coding	Tbx5.Irx3
ENSMUSG00000045236	Krtap5-4	protein_coding	Tbx5.Irx3
ENSMUSG00000042747	Krtcap2	protein_coding	Tbx5.Nkx2.5….Tbx5.Irx3
ENSMUSG00000018334	Ksr1	protein_coding	Tbx5.Nkx2.5….Tbx5.Irx3
ENSMUSG00000061578	Ksr2	protein_coding	Nkx2.5.Tbx5.Irx3
ENSMUSG00000073775	Kti12	protein_coding	Nkx2.5.Tbx5.Irx3
ENSMUSG00000087166	L1td1	protein_coding	Tbx5.Irx3
ENSMUSG00000022394	L3mbtl2	protein_coding	Nkx2.5.Tbx5.Irx3
ENSMUSG00000052911	Lamb2	protein_coding	Nkx2.5.Tbx5.Irx3
ENSMUSG00000020585	Laptm4a	protein_coding	Nkx2.5.Tbx5.Irx3
ENSMUSG00000024493	Lars	protein_coding	Tbx5.Irx3
ENSMUSG00000035237	Lcat	protein_coding	Tbx5.Nkx2.5….Tbx5.Irx3
ENSMUSG00000054469	Lclat1	protein_coding	Nkx2.5.Tbx5.Irx3
ENSMUSG00000074890	Lcmt2	protein_coding	Nkx2.5.Tbx5.Irx3
ENSMUSG00000026943	Lcn12	protein_coding	Nkx2.5.Tbx5.Irx3
ENSMUSG00000026822	Lcn2	protein_coding	Tbx5.Nkx2.5….Tbx5.Irx3
ENSMUSG00000063229	Ldha	protein_coding	Tbx5.Nkx2.5….Tbx5.Irx3
ENSMUSG00000030851	Ldhc	protein_coding	Tbx5.Nkx2.5….Tbx5.Irx3
ENSMUSG00000032193	Ldlr	protein_coding	Tbx5.Nkx2.5….Tbx5.Irx3
ENSMUSG00000079330	Lemd1	protein_coding	Nkx2.5….Tbx5.Irx3
ENSMUSG00000006931	Leprel4	protein_coding	Tbx5.Nkx2.5….Tbx5.Irx3
ENSMUSG00000031513	Leprotl1	protein_coding	Tbx5.Nkx2.5….Tbx5.Irx3
ENSMUSG00000037353	Letmd1	protein_coding	Tbx5.Irx3
ENSMUSG00000029570	Lfng	protein_coding	Tbx5.Nkx2.5….Tbx5.Irx3
ENSMUSG00000068220	Lgals1	protein_coding	Tbx5.Nkx2.5….Tbx5.Irx3
ENSMUSG00000050335	Lgals3	protein_coding	Nkx2.5….Tbx5.Irx3
ENSMUSG00000033880	Lgals3bp	protein_coding	Tbx5.Irx3
ENSMUSG00000053964	Lgals4	protein_coding	Nkx2.5.Tbx5.Irx3
ENSMUSG00000042793	Lgr6	protein_coding	Nkx2.5.Tbx5.Irx3
ENSMUSG00000042873	Lhfpl4	protein_coding	Nkx2.5.Tbx5.Irx3
ENSMUSG00000026934	Lhx3	protein_coding	Tbx5.Irx3
ENSMUSG00000029595	Lhx5	protein_coding	Nkx2.5….Tbx5.Irx3
ENSMUSG00000034394	Lif	protein_coding	Tbx5.Nkx2.5….Tbx5.Irx3
ENSMUSG00000020697	Lig3	protein_coding	Tbx5.Nkx2.5….Tbx5.Irx3
ENSMUSG00000090077	Lime1	protein_coding	Nkx2.5.Tbx5.Irx3
ENSMUSG00000035310	Lin54	protein_coding	Nkx2.5….Tbx5.Irx3
ENSMUSG00000032207	Lipc	protein_coding	Tbx5.Nkx2.5….Tbx5.Irx3
ENSMUSG00000037216	Lipt1	protein_coding	Tbx5.Nkx2.5….Tbx5.Irx3
ENSMUSG00000022500	Litaf	protein_coding	Tbx5.Nkx2.5….Tbx5.Irx3
ENSMUSG00000056271	Lman1l	protein_coding	Tbx5.Irx3
ENSMUSG00000021484	Lman2	protein_coding	Nkx2.5….Tbx5.Irx3
ENSMUSG00000024590	Lmnb1	protein_coding	Tbx5.Nkx2.5….Tbx5.Irx3
ENSMUSG00000062075	Lmnb2	protein_coding	Tbx5.Nkx2.5….Tbx5.Irx3
ENSMUSG00000036832	Lpar3	protein_coding	Nkx2.5.Tbx5.Irx3
ENSMUSG00000021608	Lpcat1	protein_coding	Tbx5.Irx3
ENSMUSG00000020593	Lpin1	protein_coding	Tbx5.Nkx2.5….Tbx5.Irx3
ENSMUSG00000036957	Lrfn3	protein_coding	Tbx5.Nkx2.5….Tbx5.Irx3
ENSMUSG00000040249	Lrp1	protein_coding	Tbx5.Irx3
ENSMUSG00000022175	Lrp10	protein_coding	Tbx5.Irx3
ENSMUSG00000031637	Lrp2bp	protein_coding	Tbx5.Irx3
ENSMUSG00000024913	Lrp5	protein_coding	Tbx5.Nkx2.5….Tbx5.Irx3
ENSMUSG00000032352	Lrrc1	protein_coding	Tbx5.Nkx2.5….Tbx5.Irx3
ENSMUSG00000037151	Lrrc20	protein_coding	Nkx2.5.Tbx5.Irx3
ENSMUSG00000049988	Lrrc25	protein_coding	Nkx2.5.Tbx5.Irx3
ENSMUSG00000030556	Lrrc28	protein_coding	Tbx5.Nkx2.5….Tbx5.Irx3
ENSMUSG00000028617	Lrrc42	protein_coding	Tbx5.Nkx2.5….Tbx5.Irx3
ENSMUSG00000056598	Lrrc48	protein_coding	Tbx5.Nkx2.5….Tbx5.Irx3
ENSMUSG00000047085	Lrrc4b	protein_coding	Nkx2.5.Tbx5.Irx3
ENSMUSG00000023084	Lrrc71	protein_coding	Nkx2.5….Tbx5.Irx3
ENSMUSG00000071073	Lrrc73	protein_coding	Tbx5.Nkx2.5….Tbx5.Irx3
ENSMUSG00000026443	Lrrn2	protein_coding	Nkx2.5.Tbx5.Irx3
ENSMUSG00000026792	Lrsam1	protein_coding	Tbx5.Irx3
ENSMUSG00000037296	Lsm1	protein_coding	Tbx5.Irx3
ENSMUSG00000031848	Lsm4	protein_coding	Nkx2.5.Tbx5.Irx3
ENSMUSG00000002020	Ltbp2	protein_coding	Tbx5.Nkx2.5….Tbx5.Irx3
ENSMUSG00000040488	Ltbp4	protein_coding	Tbx5.Nkx2.5….Tbx5.Irx3
ENSMUSG00000047557	Lxn	protein_coding	Nkx2.5.Tbx5.Irx3
ENSMUSG00000040370	Lyrm5	protein_coding	Nkx2.5.Tbx5.Irx3
ENSMUSG00000020310	Madcam1	protein_coding	Tbx5.Nkx2.5….Tbx5.Irx3
ENSMUSG00000051510	Mafg	protein_coding	Tbx5.Irx3
ENSMUSG00000018143	Mafk	protein_coding	Tbx5.Nkx2.5….Tbx5.Irx3
ENSMUSG00000036634	Mag	protein_coding	Tbx5.Irx3
ENSMUSG00000045095	Magi1	protein_coding	Nkx2.5.Tbx5.Irx3
ENSMUSG00000037306	Man1c1	protein_coding	Nkx2.5….Tbx5.Irx3
ENSMUSG00000031812	Map1lc3b	protein_coding	Tbx5.Nkx2.5….Tbx5.Irx3
ENSMUSG00000018932	Map2k3	protein_coding	Nkx2.5….Tbx5.Irx3
ENSMUSG00000024242	Map4k3	protein_coding	Nkx2.5….Tbx5.Irx3
ENSMUSG00000004864	Mapk13	protein_coding	Nkx2.5….Tbx5.Irx3
ENSMUSG00000041775	Mapk1ip1	protein_coding	Tbx5.Nkx2.5….Tbx5.Irx3
ENSMUSG00000032577	Mapkapk3	protein_coding	Tbx5.Nkx2.5….Tbx5.Irx3
ENSMUSG00000029454	Mapkapk5	protein_coding	Tbx5.Nkx2.5….Tbx5.Irx3
ENSMUSG00000029166	Mapre3	protein_coding	Nkx2.5….Tbx5.Irx3
ENSMUSG00000060657	Marf1	protein_coding	Nkx2.5.Tbx5.Irx3
ENSMUSG00000004933	Matk	protein_coding	Tbx5.Nkx2.5….Tbx5.Irx3
ENSMUSG00000020583	Matn3	protein_coding	Nkx2.5.Tbx5.Irx3
ENSMUSG00000031858	Mau2	protein_coding	Tbx5.Nkx2.5….Tbx5.Irx3
ENSMUSG00000071113	Mboat4	protein_coding	Tbx5.Nkx2.5….Tbx5.Irx3
ENSMUSG00000041607	Mbp	protein_coding	Tbx5.Irx3
ENSMUSG00000031835	Mbtps1	protein_coding	Tbx5.Nkx2.5….Tbx5.Irx3
ENSMUSG00000074037	Mc1r	protein_coding	Nkx2.5.Tbx5.Irx3
ENSMUSG00000038537	Mc3r	protein_coding	Tbx5.Irx3
ENSMUSG00000026669	Mcm10	protein_coding	Tbx5.Irx3
ENSMUSG00000002870	Mcm2	protein_coding	Tbx5.Nkx2.5….Tbx5.Irx3
ENSMUSG00000042814	Mcts2	protein_coding	Nkx2.5….Tbx5.Irx3
ENSMUSG00000061607	Mdc1	protein_coding	Nkx2.5….Tbx5.Irx3
ENSMUSG00000027239	Mdk	protein_coding	Nkx2.5.Tbx5.Irx3
ENSMUSG00000012114	Med15	protein_coding	Nkx2.5….Tbx5.Irx3
ENSMUSG00000013833	Med16	protein_coding	Tbx5.Nkx2.5….Tbx5.Irx3
ENSMUSG00000017210	Med24	protein_coding	Tbx5.Nkx2.5….Tbx5.Irx3
ENSMUSG00000002968	Med25	protein_coding	Tbx5.Irx3
ENSMUSG00000026799	Med27	protein_coding	Tbx5.Nkx2.5….Tbx5.Irx3
ENSMUSG00000003444	Med29	protein_coding	Tbx5.Nkx2.5….Tbx5.Irx3
ENSMUSG00000001419	Mef2d	protein_coding	Tbx5.Irx3….Nkx2.5.Irx3
ENSMUSG00000030544	Mesp1	protein_coding	Nkx2.5….Tbx5.Irx3
ENSMUSG00000030543	Mesp2	protein_coding	Nkx2.5….Tbx5.Irx3
ENSMUSG00000039345	Mettl22	protein_coding	Tbx5.Irx3….Nkx2.5.Irx3
ENSMUSG00000090266	Mettl23	protein_coding	Nkx2.5.Tbx5.Irx3
ENSMUSG00000051730	Mettl5	protein_coding	Tbx5.Irx3
ENSMUSG00000001082	Mfsd10	protein_coding	Nkx2.5.Tbx5.Irx3
ENSMUSG00000020818	Mfsd11	protein_coding	Nkx2.5.Tbx5.Irx3
ENSMUSG00000037336	Mfsd2b	protein_coding	Tbx5.Nkx2.5….Tbx5.Irx3
ENSMUSG00000059149	Mfsd4	protein_coding	Nkx2.5….Tbx5.Irx3
ENSMUSG00000066595	Mfsd7b	protein_coding	Nkx2.5.Tbx5.Irx3
ENSMUSG00000025220	Mgea5	protein_coding	Nkx2.5….Tbx5.Irx3
ENSMUSG00000038244	Mical2	protein_coding	Tbx5.Irx3
ENSMUSG00000033039	Micall1	protein_coding	Tbx5.Irx3
ENSMUSG00000036718	Micall2	protein_coding	Tbx5.Irx3
ENSMUSG00000022724	Mina	protein_coding	Tbx5.Irx3
ENSMUSG00000026088	Mitd1	protein_coding	Tbx5.Nkx2.5….Tbx5.Irx3
ENSMUSG00000029922	Mkrn1	protein_coding	Nkx2.5.Tbx5.Irx3
ENSMUSG00000032355	Mlip	protein_coding	Nkx2.5….Tbx5.Irx3
ENSMUSG00000026743	Mllt10	protein_coding	Tbx5.Irx3
ENSMUSG00000038437	Mllt6	protein_coding	Tbx5.Nkx2.5….Tbx5.Irx3
ENSMUSG00000029575	Mmab	protein_coding	Tbx5.Nkx2.5….Tbx5.Irx3
ENSMUSG00000000957	Mmp14	protein_coding	Tbx5.Irx3….Nkx2.5.Irx3
ENSMUSG00000031790	Mmp15	protein_coding	Tbx5.Nkx2.5….Tbx5.Irx3
ENSMUSG00000025159	Mms19	protein_coding	Nkx2.5.Tbx5.Irx3
ENSMUSG00000045751	Mms22l	protein_coding	Nkx2.5….Tbx5.Irx3
ENSMUSG00000003348	Mob3a	protein_coding	Nkx2.5.Tbx5.Irx3
ENSMUSG00000037221	Mospd3	protein_coding	Tbx5.Nkx2.5….Tbx5.Irx3
ENSMUSG00000046805	Mpeg1	protein_coding	Tbx5.Irx3
ENSMUSG00000020287	Mpg	protein_coding	Tbx5.Irx3
ENSMUSG00000038126	Mphosph9	protein_coding	Tbx5.Irx3
ENSMUSG00000017314	Mpp2	protein_coding	Tbx5.Irx3
ENSMUSG00000052373	Mpp3	protein_coding	Tbx5.Irx3
ENSMUSG00000090262	Mpv17	protein_coding	Tbx5.Nkx2.5….Tbx5.Irx3
ENSMUSG00000022679	Mpv17l	protein_coding	Nkx2.5….Tbx5.Irx3
ENSMUSG00000048965	Mrgpre	protein_coding	Tbx5.Nkx2.5….Tbx5.Irx3
ENSMUSG00000029486	Mrpl1	protein_coding	Tbx5.Irx3
ENSMUSG00000002767	Mrpl2	protein_coding	Tbx5.Irx3
ENSMUSG00000026087	Mrpl30	protein_coding	Tbx5.Nkx2.5….Tbx5.Irx3
ENSMUSG00000034880	Mrpl34	protein_coding	Tbx5.Irx3
ENSMUSG00000052962	Mrpl35	protein_coding	Tbx5.Nkx2.5….Tbx5.Irx3
ENSMUSG00000028622	Mrpl37	protein_coding	Tbx5.Nkx2.5….Tbx5.Irx3
ENSMUSG00000010406	Mrpl52	protein_coding	Tbx5.Irx3….Nkx2.5.Irx3
ENSMUSG00000034932	Mrpl54	protein_coding	Tbx5.Nkx2.5….Tbx5.Irx3
ENSMUSG00000049960	Mrps16	protein_coding	Nkx2.5.Tbx5.Irx3
ENSMUSG00000024436	Mrps18b	protein_coding	Tbx5.Nkx2.5….Tbx5.Irx3
ENSMUSG00000023723	Mrps23	protein_coding	Tbx5.Nkx2.5….Tbx5.Irx3
ENSMUSG00000020477	Mrps24	protein_coding	Nkx2.5.Tbx5.Irx3
ENSMUSG00000014551	Mrps25	protein_coding	Nkx2.5….Tbx5.Irx3
ENSMUSG00000041632	Mrps27	protein_coding	Nkx2.5.Tbx5.Irx3
ENSMUSG00000028741	Mrto4	protein_coding	Tbx5.Irx3….Nkx2.5.Irx3
ENSMUSG00000052915	Msl1	protein_coding	Tbx5.Nkx2.5….Tbx5.Irx3
ENSMUSG00000068922	Msto1	protein_coding	Tbx5.Irx3
ENSMUSG00000031757	Mt4	protein_coding	Nkx2.5.Tbx5.Irx3
ENSMUSG00000019261	Mtap1s	protein_coding	Tbx5.Nkx2.5….Tbx5.Irx3
ENSMUSG00000026273	Mterfd2	protein_coding	Nkx2.5….Tbx5.Irx3
ENSMUSG00000020459	Mtif2	protein_coding	Tbx5.Irx3
ENSMUSG00000030269	Mtmr14	protein_coding	Nkx2.5.Tbx5.Irx3
ENSMUSG00000028991	Mtor	protein_coding	Tbx5.Irx3
ENSMUSG00000022353	Mtss1	protein_coding	Tbx5.Nkx2.5….Tbx5.Irx3
ENSMUSG00000033763	Mtss1l	protein_coding	Tbx5.Nkx2.5….Tbx5.Irx3
ENSMUSG00000064068	Mtx1	protein_coding	Tbx5.Nkx2.5….Tbx5.Irx3
ENSMUSG00000042784	Muc1	protein_coding	Tbx5.Nkx2.5….Tbx5.Irx3
ENSMUSG00000048191	Muc6	protein_coding	Tbx5.Nkx2.5….Tbx5.Irx3
ENSMUSG00000024906	Mus81	protein_coding	Tbx5.Nkx2.5….Tbx5.Irx3
ENSMUSG00000006517	Mvd	protein_coding	Nkx2.5.Tbx5.Irx3
ENSMUSG00000041939	Mvk	protein_coding	Tbx5.Nkx2.5….Tbx5.Irx3
ENSMUSG00000021485	Mxd3	protein_coding	Tbx5.Irx3
ENSMUSG00000037235	Mxd4	protein_coding	Tbx5.Nkx2.5….Tbx5.Irx3
ENSMUSG00000020814	Mxra7	protein_coding	Nkx2.5.Tbx5.Irx3
ENSMUSG00000029070	Mxra8	protein_coding	Tbx5.Irx3
ENSMUSG00000025141	Myadml2	protein_coding	Tbx5.Irx3
ENSMUSG00000068745	Mybphl	protein_coding	Nkx2.5.Tbx5.Irx3
ENSMUSG00000020900	Myh10	protein_coding	Tbx5.Nkx2.5….Tbx5.Irx3
ENSMUSG00000030739	Myh14	protein_coding	Tbx5.Nkx2.5….Tbx5.Irx3
ENSMUSG00000074652	Myh7b	protein_coding	Tbx5.Nkx2.5….Tbx5.Irx3
ENSMUSG00000031698	Mylk3	protein_coding	Tbx5.Irx3
ENSMUSG00000066952	Myo1h	protein_coding	Tbx5.Irx3
ENSMUSG00000033577	Myo6	protein_coding	Nkx2.5.Tbx5.Irx3
ENSMUSG00000041361	Myzap	protein_coding	Nkx2.5….Tbx5.Irx3
ENSMUSG00000022671	Mzt2	protein_coding	Nkx2.5….Tbx5.Irx3
ENSMUSG00000042719	Naa25	protein_coding	Nkx2.5.Tbx5.Irx3
ENSMUSG00000029413	Naaa	protein_coding	Nkx2.5….Tbx5.Irx3
ENSMUSG00000025402	Nab2	protein_coding	Tbx5.Irx3….Nkx2.5.Irx3
ENSMUSG00000031090	Nadsyn1	protein_coding	Tbx5.Nkx2.5….Tbx5.Irx3
ENSMUSG00000039164	Naif1	protein_coding	Tbx5.Nkx2.5….Tbx5.Irx3
ENSMUSG00000058799	Nap1l1	protein_coding	Tbx5.Irx3
ENSMUSG00000022574	Naprt1	protein_coding	Tbx5.Nkx2.5….Tbx5.Irx3
ENSMUSG00000035285	Nat14	protein_coding	Tbx5.Irx3
ENSMUSG00000005982	Nat15	protein_coding	Tbx5.Nkx2.5….Tbx5.Irx3
ENSMUSG00000089634	Nat8b	protein_coding	Tbx5.Nkx2.5….Tbx5.Irx3
ENSMUSG00000015542	Nat9	protein_coding	Tbx5.Nkx2.5….Tbx5.Irx3
ENSMUSG00000056724	Nbeal2	protein_coding	Tbx5.Nkx2.5….Tbx5.Irx3
ENSMUSG00000041120	Nbl1	protein_coding	Nkx2.5….Tbx5.Irx3
ENSMUSG00000028224	Nbn	protein_coding	Tbx5.Irx3
ENSMUSG00000017119	Nbr1	protein_coding	Tbx5.Irx3
ENSMUSG00000028833	Ncdn	protein_coding	Nkx2.5….Tbx5.Irx3
ENSMUSG00000027698	Nceh1	protein_coding	Nkx2.5.Tbx5.Irx3
ENSMUSG00000015950	Ncf1	protein_coding	Nkx2.5….Tbx5.Irx3
ENSMUSG00000049690	Nckap5	protein_coding	Tbx5.Nkx2.5….Tbx5.Irx3
ENSMUSG00000023009	Nckap5l	protein_coding	Tbx5.Nkx2.5….Tbx5.Irx3
ENSMUSG00000022678	Nde1	protein_coding	Nkx2.5.Tbx5.Irx3
ENSMUSG00000018736	Ndel1	protein_coding	Tbx5.Nkx2.5….Tbx5.Irx3
ENSMUSG00000006471	Ndor1	protein_coding	Nkx2.5.Tbx5.Irx3
ENSMUSG00000027634	Ndrg3	protein_coding	Tbx5.Nkx2.5….Tbx5.Irx3
ENSMUSG00000027305	Ndufaf1	protein_coding	Nkx2.5….Tbx5.Irx3
ENSMUSG00000059734	Ndufs8	protein_coding	Tbx5.Irx3
ENSMUSG00000027489	Necab3	protein_coding	Nkx2.5.Tbx5.Irx3
ENSMUSG00000024589	Nedd4l	protein_coding	Nkx2.5….Tbx5.Irx3
ENSMUSG00000037499	Nenf	protein_coding	Nkx2.5.Tbx5.Irx3
ENSMUSG00000004891	Nes	protein_coding	Nkx2.5….Tbx5.Irx3
ENSMUSG00000007038	Neu1	protein_coding	Tbx5.Nkx2.5….Tbx5.Irx3
ENSMUSG00000047284	Neurl4	protein_coding	Tbx5.Nkx2.5….Tbx5.Irx3
ENSMUSG00000001911	Nfix	protein_coding	Tbx5.Irx3
ENSMUSG00000030595	Nfkbib	protein_coding	Nkx2.5.Tbx5.Irx3
ENSMUSG00000022204	Ngdn	protein_coding	Nkx2.5.Tbx5.Irx3
ENSMUSG00000032484	Ngp	protein_coding	Tbx5.Irx3
ENSMUSG00000047084	Ngrn	protein_coding	Tbx5.Nkx2.5….Tbx5.Irx3
ENSMUSG00000050150	Nhedc1	protein_coding	Nkx2.5….Tbx5.Irx3
ENSMUSG00000037994	Nhedc2	protein_coding	Tbx5.Irx3
ENSMUSG00000044231	Nhlrc1	protein_coding	Tbx5.Irx3
ENSMUSG00000013997	Nit1	protein_coding	Tbx5.Nkx2.5….Tbx5.Irx3
ENSMUSG00000004612	Nkg7	protein_coding	Tbx5.Nkx2.5….Tbx5.Irx3
ENSMUSG00000035187	Nkx6-1	protein_coding	Tbx5.Irx3
ENSMUSG00000051790	Nlgn2	protein_coding	Nkx2.5….Tbx5.Irx3
ENSMUSG00000021710	Nln	protein_coding	Tbx5.Nkx2.5….Tbx5.Irx3
ENSMUSG00000049871	Nlrc3	protein_coding	Nkx2.5.Tbx5.Irx3
ENSMUSG00000004939	Nmrk2	protein_coding	Tbx5.Nkx2.5….Tbx5.Irx3
ENSMUSG00000020936	Nmt1	protein_coding	Tbx5.Nkx2.5….Tbx5.Irx3
ENSMUSG00000026237	Nmur1	protein_coding	Tbx5.Nkx2.5….Tbx5.Irx3
ENSMUSG00000067786	Nnat	protein_coding	Tbx5.Nkx2.5….Tbx5.Irx3
ENSMUSG00000036285	Noa1	protein_coding	Tbx5.Nkx2.5….Tbx5.Irx3
ENSMUSG00000033294	Noc4l	protein_coding	Nkx2.5.Tbx5.Irx3
ENSMUSG00000037171	Nodal	protein_coding	Nkx2.5.Tbx5.Irx3
ENSMUSG00000033099	Nol12	protein_coding	Tbx5.Nkx2.5….Tbx5.Irx3
ENSMUSG00000036693	Nop14	protein_coding	Nkx2.5.Tbx5.Irx3
ENSMUSG00000025869	Nop16	protein_coding	Tbx5.Irx3
ENSMUSG00000028978	Nos3	protein_coding	Nkx2.5.Tbx5.Irx3
ENSMUSG00000026923	Notch1	protein_coding	Tbx5.Nkx2.5….Tbx5.Irx3
ENSMUSG00000015468	Notch4	protein_coding	Tbx5.Nkx2.5….Tbx5.Irx3
ENSMUSG00000042988	Notum	protein_coding	Tbx5.Irx3
ENSMUSG00000072919	Noxred1	protein_coding	Tbx5.Nkx2.5….Tbx5.Irx3
ENSMUSG00000026077	Npas2	protein_coding	Nkx2.5….Tbx5.Irx3
ENSMUSG00000044034	Npb	protein_coding	Tbx5.Irx3
ENSMUSG00000015094	Npdc1	protein_coding	Tbx5.Irx3
ENSMUSG00000056209	Npm3	protein_coding	Tbx5.Irx3
ENSMUSG00000060411	Npn2	protein_coding	Tbx5.Nkx2.5….Tbx5.Irx3
ENSMUSG00000020889	Nr1d1	protein_coding	Tbx5.Nkx2.5….Tbx5.Irx3
ENSMUSG00000002393	Nr2f6	protein_coding	Tbx5.Irx3
ENSMUSG00000032491	Nradd	protein_coding	Nkx2.5….Tbx5.Irx3
ENSMUSG00000078202	Nrarp	protein_coding	Nkx2.5.Tbx5.Irx3
ENSMUSG00000075590	Nrbp2	protein_coding	Tbx5.Nkx2.5….Tbx5.Irx3
ENSMUSG00000059791	Nrm	protein_coding	Nkx2.5….Tbx5.Irx3
ENSMUSG00000044287	Nrn1l	protein_coding	Tbx5.Nkx2.5….Tbx5.Irx3
ENSMUSG00000060739	Nsa2	protein_coding	Nkx2.5….Tbx5.Irx3
ENSMUSG00000062510	Nsl1	protein_coding	Nkx2.5.Tbx5.Irx3
ENSMUSG00000020736	Nt5c	protein_coding	Tbx5.Irx3
ENSMUSG00000054958	Nt5c1a	protein_coding	Nkx2.5….Tbx5.Irx3
ENSMUSG00000017176	Nt5c3l	protein_coding	Tbx5.Nkx2.5….Tbx5.Irx3
ENSMUSG00000079662	Ntn3	protein_coding	Nkx2.5.Tbx5.Irx3
ENSMUSG00000031851	Ntpcr	protein_coding	Nkx2.5.Tbx5.Irx3
ENSMUSG00000028072	Ntrk1	protein_coding	Tbx5.Irx3
ENSMUSG00000020591	Ntsr2	protein_coding	Nkx2.5.Tbx5.Irx3
ENSMUSG00000009772	Nuak2	protein_coding	Nkx2.5.Tbx5.Irx3
ENSMUSG00000002804	Nudt14	protein_coding	Nkx2.5….Tbx5.Irx3
ENSMUSG00000028443	Nudt2	protein_coding	Tbx5.Nkx2.5….Tbx5.Irx3
ENSMUSG00000024213	Nudt3	protein_coding	Nkx2.5.Tbx5.Irx3
ENSMUSG00000034826	Nup54	protein_coding	Tbx5.Nkx2.5….Tbx5.Irx3
ENSMUSG00000043858	Nup62	protein_coding	Tbx5.Nkx2.5….Tbx5.Irx3
ENSMUSG00000030717	Nupr1	protein_coding	Tbx5.Nkx2.5….Tbx5.Irx3
ENSMUSG00000027306	Nusap1	protein_coding	Nkx2.5….Tbx5.Irx3
ENSMUSG00000008450	Nutf2	protein_coding	Nkx2.5.Tbx5.Irx3
ENSMUSG00000071497	Nutf2-ps1	protein_coding	Nkx2.5….Tbx5.Irx3
ENSMUSG00000034829	Nxnl1	protein_coding	Tbx5.Nkx2.5….Tbx5.Irx3
ENSMUSG00000041827	Oasl1	protein_coding	Tbx5.Nkx2.5….Tbx5.Irx3
ENSMUSG00000029561	Oasl2	protein_coding	Tbx5.Nkx2.5….Tbx5.Irx3
ENSMUSG00000042694	Obfc1	protein_coding	Tbx5.Nkx2.5….Tbx5.Irx3
ENSMUSG00000002396	Ocel1	protein_coding	Tbx5.Irx3
ENSMUSG00000029152	Ociad1	protein_coding	Tbx5.Nkx2.5….Tbx5.Irx3
ENSMUSG00000029618	Ocm	protein_coding	Tbx5.Nkx2.5….Tbx5.Irx3
ENSMUSG00000035963	Odf3l2	protein_coding	Tbx5.Irx3
ENSMUSG00000032921	Odf4	protein_coding	Nkx2.5….Tbx5.Irx3
ENSMUSG00000072980	Oip5	protein_coding	Nkx2.5….Tbx5.Irx3
ENSMUSG00000038463	Olfml2b	protein_coding	Tbx5.Nkx2.5….Tbx5.Irx3
ENSMUSG00000067529	Olfr1423	protein_coding	Tbx5.Irx3
ENSMUSG00000067528	Olfr1424	protein_coding	Tbx5.Irx3
ENSMUSG00000059043	Olfr15	protein_coding	Tbx5.Nkx2.5….Tbx5.Irx3
ENSMUSG00000090981	Olfr718-ps1	protein_coding	Nkx2.5….Tbx5.Irx3
ENSMUSG00000052214	Opa3	protein_coding	Tbx5.Nkx2.5….Tbx5.Irx3
ENSMUSG00000024687	Osbp	protein_coding	Tbx5.Irx3
ENSMUSG00000038803	Ost4	protein_coding	Tbx5.Nkx2.5….Tbx5.Irx3
ENSMUSG00000062372	Otof	protein_coding	Nkx2.5….Tbx5.Irx3
ENSMUSG00000050201	Otop2	protein_coding	Tbx5.Irx3
ENSMUSG00000018862	Otop3	protein_coding	Tbx5.Irx3
ENSMUSG00000041161	Otud3	protein_coding	Tbx5.Irx3
ENSMUSG00000024922	Ovol1	protein_coding	Tbx5.Nkx2.5….Tbx5.Irx3
ENSMUSG00000022186	Oxct1	protein_coding	Tbx5.Irx3
ENSMUSG00000076436	Oxct2a	protein_coding	Nkx2.5….Tbx5.Irx3
ENSMUSG00000076438	Oxct2b	protein_coding	Nkx2.5….Tbx5.Irx3
ENSMUSG00000049112	Oxtr	protein_coding	Tbx5.Nkx2.5….Tbx5.Irx3
ENSMUSG00000029468	P2rx7	protein_coding	Nkx2.5….Tbx5.Irx3
ENSMUSG00000019916	P4ha1	protein_coding	Nkx2.5….Tbx5.Irx3
ENSMUSG00000018906	P4ha2	protein_coding	Nkx2.5….Tbx5.Irx3
ENSMUSG00000025130	P4hb	protein_coding	Tbx5.Irx3
ENSMUSG00000025364	Pa2g4	protein_coding	Tbx5.Irx3
ENSMUSG00000054582	Pabpc1l	protein_coding	Nkx2.5.Tbx5.Irx3
ENSMUSG00000040276	Pacsin1	protein_coding	Nkx2.5.Tbx5.Irx3
ENSMUSG00000040935	Padi6	protein_coding	Tbx5.Irx3
ENSMUSG00000003437	Paf1	protein_coding	Tbx5.Nkx2.5….Tbx5.Irx3
ENSMUSG00000037366	Pafah2	protein_coding	Tbx5.Irx3
ENSMUSG00000029247	Paics	protein_coding	Nkx2.5.Tbx5.Irx3
ENSMUSG00000020092	Pald1	protein_coding	Nkx2.5.Tbx5.Irx3
ENSMUSG00000047986	Palm3	protein_coding	Tbx5.Nkx2.5….Tbx5.Irx3
ENSMUSG00000026335	Pam	protein_coding	Nkx2.5.Tbx5.Irx3
ENSMUSG00000021223	Papln	protein_coding	Nkx2.5….Tbx5.Irx3
ENSMUSG00000074817	Papolb	protein_coding	Tbx5.Nkx2.5….Tbx5.Irx3
ENSMUSG00000041423	Paqr6	protein_coding	Nkx2.5….Tbx5.Irx3
ENSMUSG00000037348	Paqr7	protein_coding	Nkx2.5….Tbx5.Irx3
ENSMUSG00000025812	Pard3	protein_coding	Nkx2.5.Tbx5.Irx3
ENSMUSG00000028964	Park7	protein_coding	Tbx5.Nkx2.5….Tbx5.Irx3
ENSMUSG00000034981	Parm1	protein_coding	Nkx2.5….Tbx5.Irx3
ENSMUSG00000063268	Parp10	protein_coding	Tbx5.Nkx2.5….Tbx5.Irx3
ENSMUSG00000026274	Pask	protein_coding	Nkx2.5….Tbx5.Irx3
ENSMUSG00000074452	Pate2	protein_coding	Tbx5.Irx3
ENSMUSG00000032099	Pate4	protein_coding	Tbx5.Irx3
ENSMUSG00000034673	Pbx2	protein_coding	Tbx5.Nkx2.5….Tbx5.Irx3
ENSMUSG00000029108	Pcdh7	protein_coding	Tbx5.Nkx2.5….Tbx5.Irx3
ENSMUSG00000018537	Pcgf2	protein_coding	Tbx5.Nkx2.5….Tbx5.Irx3
ENSMUSG00000027513	Pck1	protein_coding	Tbx5.Irx3
ENSMUSG00000051285	Pcmtd1	protein_coding	Nkx2.5….Tbx5.Irx3
ENSMUSG00000060212	Pcnxl2	protein_coding	Tbx5.Nkx2.5….Tbx5.Irx3
ENSMUSG00000029718	Pcolce	protein_coding	Tbx5.Nkx2.5….Tbx5.Irx3
ENSMUSG00000015354	Pcolce2	protein_coding	Tbx5.Irx3
ENSMUSG00000025137	Pcyt2	protein_coding	Tbx5.Irx3
ENSMUSG00000029491	Pde6b	protein_coding	Tbx5.Irx3
ENSMUSG00000031595	Pdgfrl	protein_coding	Nkx2.5.Tbx5.Irx3
ENSMUSG00000025823	Pdia4	protein_coding	Nkx2.5….Tbx5.Irx3
ENSMUSG00000038967	Pdk2	protein_coding	Nkx2.5….Tbx5.Irx3
ENSMUSG00000020388	Pdlim4	protein_coding	Nkx2.5….Tbx5.Irx3
ENSMUSG00000021493	Pdlim7	protein_coding	Tbx5.Irx3
ENSMUSG00000022680	Pdxdc1	protein_coding	Nkx2.5….Tbx5.Irx3
ENSMUSG00000068221	Pdxp	protein_coding	Tbx5.Nkx2.5….Tbx5.Irx3
ENSMUSG00000032959	Pebp1	protein_coding	Tbx5.Irx3
ENSMUSG00000026189	Pecr	protein_coding	Tbx5.Irx3
ENSMUSG00000030545	Pex11a	protein_coding	Nkx2.5….Tbx5.Irx3
ENSMUSG00000006412	Pfdn2	protein_coding	Tbx5.Nkx2.5….Tbx5.Irx3
ENSMUSG00000025648	Pfkfb4	protein_coding	Tbx5.Irx3
ENSMUSG00000020277	Pfkl	protein_coding	Tbx5.Irx3
ENSMUSG00000020639	Pfn4	protein_coding	Nkx2.5.Tbx5.Irx3
ENSMUSG00000040065	Pfpl	protein_coding	Tbx5.Irx3
ENSMUSG00000011752	Pgam1	protein_coding	Nkx2.5.Tbx5.Irx3
ENSMUSG00000020475	Pgam2	protein_coding	Nkx2.5.Tbx5.Irx3
ENSMUSG00000023987	Pgc	protein_coding	Tbx5.Nkx2.5….Tbx5.Irx3
ENSMUSG00000031807	Pgls	protein_coding	Tbx5.Nkx2.5….Tbx5.Irx3
ENSMUSG00000025791	Pgm2	protein_coding	Nkx2.5.Tbx5.Irx3
ENSMUSG00000041731	Pgm5	protein_coding	Tbx5.Irx3
ENSMUSG00000056204	Pgpep1	protein_coding	Nkx2.5.Tbx5.Irx3
[truncated: 868 more rows]

## Sheet: Tbx5.Irx3_GO_BP
Category	Term	Count	%	PValue	Genes	List Total	Pop Hits	Pop Total	Fold Enrichment
[truncated: 236 more rows]

[truncated: 10 more sheets: Tbx5.Irx3_GO_CC, Tbx5.Irx3_GO_MF, Nkx25.Tbx5.Irx3, Nkx25.Tbx5.Irx3_PEG, Nkx25.Tbx5.Irx3_GO_BP, Nkx25.Tbx5.Irx3_GO_CC, Nkx25.Tbx5.Irx3_GO_MF, PF_vs_VM_1.5_fold, Nkx2.5-Tbx5-Irx-PF genes, Gene summary]
